# Supplementary material for: Potent New Small-Molecule Inhibitor of Botulinum Neurotoxin Serotype A Endopeptidase Developed by Synthesis-Based Computer-Aided Molecular Design
Source: PLoS One. 2009 Nov 10;4(11):e7730. doi: 10.1371/journal.pone.0007730 (PMC2771286; doi:10.1371/journal.pone.0007730)
Supplement: Dataset S1 — The average conformation of AHP-bound BoNTAe in Cluster 3 of the second-round MMDSs. (0.38 MB TXT) [file pone.0007730.s012.txt]

TITLE    The average conformation of AHP-bound BoNTAe 
TITLE    in Cluster 3 of the second-round MMDSs.
ATOM      1  N   MET     1      14.797   3.800  15.463
ATOM      2  H   MET     1      14.660   3.816  15.547
ATOM      3  CA  MET     1      14.792   4.062  15.154
ATOM      4  HA  MET     1      15.139   3.955  15.232
ATOM      5  CB  MET     1      15.164   3.334  15.075
ATOM      6  HB2 MET     1      15.055   2.972  15.045
ATOM      7  HB3 MET     1      15.178   3.636  14.889
ATOM      8  CG  MET     1      15.675   2.678  15.287
ATOM      9  HG2 MET     1      15.871   2.850  15.484
ATOM     10  HG3 MET     1      15.509   2.465  15.436
ATOM     11  SD  MET     1      16.237   1.959  15.004
ATOM     12  CE  MET     1      16.828   1.456  15.518
ATOM     13  HE1 MET     1      16.945   1.360  15.618
ATOM     14  HE2 MET     1      16.946   1.350  15.623
ATOM     15  HE3 MET     1      16.954   1.348  15.621
ATOM     16  C   MET     1      13.974   5.177  14.799
ATOM     17  O   MET     1      12.889   5.062  14.681
ATOM     18  N   GLN     2      14.485   6.258  14.611
ATOM     19  H   GLN     2      15.374   6.288  14.715
ATOM     20  CA  GLN     2      13.838   7.403  14.232
ATOM     21  HA  GLN     2      12.919   7.401  14.650
ATOM     22  CB  GLN     2      14.569   8.522  14.780
ATOM     23  HB2 GLN     2      14.879   8.632  15.182
ATOM     24  HB3 GLN     2      14.844   8.685  14.566
ATOM     25  CG  GLN     2      14.500   9.300  15.087
ATOM     26  HG2 GLN     2      14.510   9.375  14.608
ATOM     27  HG3 GLN     2      14.008   9.398  15.355
ATOM     28  CD  GLN     2      15.083   9.871  15.684
ATOM     29  OE1 GLN     2      15.516   9.897  15.799
ATOM     30  NE2 GLN     2      15.123  10.348  16.087
ATOM     31 HE21 GLN     2      15.506  10.715  16.479
ATOM     32 HE22 GLN     2      14.778  10.334  16.002
ATOM     33  C   GLN     2      13.641   7.490  12.766
ATOM     34  O   GLN     2      14.539   7.294  12.032
ATOM     35  N   PHE     3      12.477   7.818  12.337
ATOM     36  H   PHE     3      11.802   7.998  12.992
ATOM     37  CA  PHE     3      12.123   7.984  10.975
ATOM     38  HA  PHE     3      12.696   7.332  10.400
ATOM     39  CB  PHE     3      10.678   7.612  10.804
ATOM     40  HB2 PHE     3      10.550   6.624  11.124
ATOM     41  HB3 PHE     3      10.107   8.210  11.432
ATOM     42  CG  PHE     3      10.128   7.715   9.439
ATOM     43  CD1 PHE     3       9.121   8.567   9.165
ATOM     44  HD1 PHE     3       8.739   9.150   9.920
ATOM     45  CE1 PHE     3       8.613   8.665   7.906
ATOM     46  HE1 PHE     3       7.853   9.325   7.701
ATOM     47  CZ  PHE     3       9.098   7.904   6.915
ATOM     48  HZ  PHE     3       8.706   7.976   5.953
ATOM     49  CE2 PHE     3      10.092   7.045   7.185
ATOM     50  HE2 PHE     3      10.468   6.466   6.428
ATOM     51  CD2 PHE     3      10.610   6.954   8.441
ATOM     52  HD2 PHE     3      11.379   6.302   8.637
ATOM     53  C   PHE     3      12.417   9.356  10.487
ATOM     54  O   PHE     3      12.901   9.469   9.576
ATOM     55  N   VAL     4      12.159  10.392  11.101
ATOM     56  H   VAL     4      11.761  10.218  11.836
ATOM     57  CA  VAL     4      12.412  11.774  10.810
ATOM     58  HA  VAL     4      13.157  11.797  10.150
ATOM     59  CB  VAL     4      11.284  12.453  10.223
ATOM     60  HB  VAL     4      11.403  13.262  10.214
ATOM     61  CG1 VAL     4      11.050  12.213   9.130
ATOM     62 HG11 VAL     4      10.918  12.126   8.838
ATOM     63 HG12 VAL     4      10.971  12.240   8.853
ATOM     64 HG13 VAL     4      11.091  12.113   8.895
ATOM     65  CG2 VAL     4      10.209  12.362  10.678
ATOM     66 HG21 VAL     4       9.980  12.376  10.844
ATOM     67 HG22 VAL     4       9.917  12.397  10.754
ATOM     68 HG23 VAL     4       9.933  12.271  10.771
ATOM     69  C   VAL     4      12.853  12.555  11.956
ATOM     70  O   VAL     4      12.467  12.310  12.982
ATOM     71  N   ASN     5      13.644  13.516  11.791
ATOM     72  H   ASN     5      13.927  13.662  10.930
ATOM     73  CA  ASN     5      14.138  14.361  12.786
ATOM     74  HA  ASN     5      14.192  13.825  13.631
ATOM     75  CB  ASN     5      15.454  14.720  12.453
ATOM     76  HB2 ASN     5      15.906  13.974  12.283
ATOM     77  HB3 ASN     5      15.454  15.191  11.723
ATOM     78  CG  ASN     5      16.197  15.430  13.318
ATOM     79  OD1 ASN     5      16.213  15.668  13.856
ATOM     80  ND2 ASN     5      16.833  15.781  13.485
ATOM     81 HD21 ASN     5      17.323  16.244  14.049
ATOM     82 HD22 ASN     5      16.839  15.587  13.047
ATOM     83  C   ASN     5      13.298  15.547  13.061
ATOM     84  O   ASN     5      13.373  16.060  14.011
ATOM     85  N   LYS     6      12.482  15.969  12.240
ATOM     86  H   LYS     6      12.481  15.499  11.494
ATOM     87  CA  LYS     6      11.566  17.051  12.358
ATOM     88  HA  LYS     6      11.698  17.423  13.210
ATOM     89  CB  LYS     6      11.836  18.017  11.460
ATOM     90  HB2 LYS     6      11.719  18.523  11.425
ATOM     91  HB3 LYS     6      12.254  18.122  11.383
ATOM     92  CG  LYS     6      11.711  18.200  10.725
ATOM     93  HG2 LYS     6      11.841  17.702  10.682
ATOM     94  HG3 LYS     6      11.304  18.186  10.789
ATOM     95  CD  LYS     6      11.962  19.089   9.952
ATOM     96  HD2 LYS     6      11.896  19.539  10.007
ATOM     97  HD3 LYS     6      12.342  19.090   9.839
ATOM     98  CE  LYS     6      11.780  19.358   9.261
ATOM     99  HE2 LYS     6      11.783  19.000   9.247
ATOM    100  HE3 LYS     6      11.501  19.409   9.353
ATOM    101  NZ  LYS     6      11.968  20.012   8.503
ATOM    102  HZ1 LYS     6      11.988  20.195   8.303
ATOM    103  HZ2 LYS     6      12.026  20.188   8.327
ATOM    104  HZ3 LYS     6      12.033  20.136   8.309
ATOM    105  C   LYS     6      10.184  16.750  12.273
ATOM    106  O   LYS     6       9.908  15.893  11.701
ATOM    107  N   GLN     7       9.310  17.471  12.803
ATOM    108  H   GLN     7       9.613  18.155  13.251
ATOM    109  CA  GLN     7       7.917  17.371  12.650
ATOM    110  HA  GLN     7       7.691  16.359  12.665
ATOM    111  CB  GLN     7       7.236  18.002  13.754
ATOM    112  HB2 GLN     7       7.358  18.410  13.908
ATOM    113  HB3 GLN     7       6.729  18.182  13.847
ATOM    114  CG  GLN     7       7.043  17.832  14.534
ATOM    115  HG2 GLN     7       6.957  17.587  14.332
ATOM    116  HG3 GLN     7       7.341  17.659  14.614
ATOM    117  CD  GLN     7       6.557  18.226  15.491
ATOM    118  OE1 GLN     7       6.208  18.536  15.732
ATOM    119  NE2 GLN     7       6.507  18.232  16.066
ATOM    120 HE21 GLN     7       6.193  18.492  16.687
ATOM    121 HE22 GLN     7       6.792  17.976  15.890
ATOM    122  C   GLN     7       7.438  17.956  11.368
ATOM    123  O   GLN     7       7.907  18.926  10.939
ATOM    124  N   PHE     8       6.493  17.380  10.757
ATOM    125  H   PHE     8       6.127  16.611  11.174
ATOM    126  CA  PHE     8       5.950  17.808   9.505
ATOM    127  HA  PHE     8       6.729  18.246   8.937
ATOM    128  CB  PHE     8       5.476  16.617   8.726
ATOM    129  HB2 PHE     8       4.918  15.993   9.342
ATOM    130  HB3 PHE     8       4.826  16.963   7.984
ATOM    131  CG  PHE     8       6.543  15.815   8.064
ATOM    132  CD1 PHE     8       7.184  14.964   8.591
ATOM    133  HD1 PHE     8       6.925  14.871   9.474
ATOM    134  CE1 PHE     8       8.159  14.228   7.963
ATOM    135  HE1 PHE     8       8.642  13.583   8.367
ATOM    136  CZ  PHE     8       8.505  14.336   6.810
ATOM    137  HZ  PHE     8       9.254  13.775   6.331
ATOM    138  CE2 PHE     8       7.876  15.186   6.282
ATOM    139  HE2 PHE     8       8.143  15.274   5.399
ATOM    140  CD2 PHE     8       6.897  15.923   6.905
ATOM    141  HD2 PHE     8       6.421  16.572   6.490
ATOM    142  C   PHE     8       4.862  18.869   9.673
ATOM    143  O   PHE     8       3.997  18.761  10.487
ATOM    144  N   ASN     9       4.902  19.893   8.877
ATOM    145  H   ASN     9       5.628  19.897   8.228
ATOM    146  CA  ASN     9       4.017  21.045   8.873
ATOM    147  HA  ASN     9       3.145  20.838   9.470
ATOM    148  CB  ASN     9       4.774  22.206   9.504
ATOM    149  HB2 ASN     9       5.055  21.966  10.470
ATOM    150  HB3 ASN     9       5.639  22.381   8.978
ATOM    151  CG  ASN     9       4.052  23.460   9.570
ATOM    152  OD1 ASN     9       3.078  23.671   9.299
ATOM    153  ND2 ASN     9       4.509  24.336   9.924
ATOM    154 HD21 ASN     9       4.046  25.163  10.000
ATOM    155 HD22 ASN     9       5.308  24.179  10.138
ATOM    156  C   ASN     9       3.556  21.360   7.448
ATOM    157  O   ASN     9       4.373  21.523   6.561
ATOM    158  N   TYR    10       2.256  21.489   7.226
ATOM    159  H   TYR    10       1.635  21.346   7.988
ATOM    160  CA  TYR    10       1.696  21.795   5.910
ATOM    161  HA  TYR    10       2.106  21.091   5.202
ATOM    162  CB  TYR    10       0.186  21.591   5.949
ATOM    163  HB2 TYR    10      -0.011  20.608   6.334
ATOM    164  HB3 TYR    10      -0.246  22.305   6.626
ATOM    165  CG  TYR    10      -0.490  21.702   4.606
ATOM    166  CD1 TYR    10      -0.443  20.642   3.717
ATOM    167  HD1 TYR    10       0.033  19.745   4.010
ATOM    168  CE1 TYR    10      -0.993  20.762   2.438
ATOM    169  HE1 TYR    10      -0.947  19.958   1.753
ATOM    170  CZ  TYR    10      -1.602  21.940   2.049
ATOM    171  OH  TYR    10      -2.112  22.062   0.810
ATOM    172  HH  TYR    10      -2.010  21.273   0.314
ATOM    173  CE2 TYR    10      -1.680  22.988   2.951
ATOM    174  HE2 TYR    10      -2.152  23.881   2.650
ATOM    175  CD2 TYR    10      -1.126  22.870   4.228
ATOM    176  HD2 TYR    10      -1.169  23.681   4.903
ATOM    177  C   TYR    10       2.052  23.197   5.406
ATOM    178  O   TYR    10       2.207  23.403   4.218
ATOM    179  N   LYS    11       2.230  24.156   6.301
ATOM    180  H   LYS    11       2.122  23.904   7.253
ATOM    181  CA  LYS    11       2.541  25.555   5.997
ATOM    182  HA  LYS    11       2.067  25.810   5.079
ATOM    183  CB  LYS    11       1.967  26.456   7.067
ATOM    184  HB2 LYS    11       2.245  26.187   7.934
ATOM    185  HB3 LYS    11       2.278  27.358   6.960
ATOM    186  CG  LYS    11       0.606  26.540   7.116
ATOM    187  HG2 LYS    11       0.350  26.726   6.328
ATOM    188  HG3 LYS    11       0.297  25.755   7.295
ATOM    189  CD  LYS    11       0.011  27.448   7.997
ATOM    190  HD2 LYS    11       0.223  27.443   8.526
ATOM    191  HD3 LYS    11       0.076  28.006   7.890
ATOM    192  CE  LYS    11      -0.966  27.608   8.302
ATOM    193  HE2 LYS    11      -1.018  27.586   8.187
ATOM    194  HE3 LYS    11      -1.124  27.525   8.365
ATOM    195  NZ  LYS    11      -1.625  27.898   8.665
ATOM    196  HZ1 LYS    11      -1.801  27.996   8.738
ATOM    197  HZ2 LYS    11      -1.796  27.934   8.752
ATOM    198  HZ3 LYS    11      -1.774  27.974   8.770
ATOM    199  C   LYS    11       4.012  25.837   5.761
ATOM    200  O   LYS    11       4.360  26.947   5.532
ATOM    201  N   ASP    12       4.876  24.859   5.789
ATOM    202  H   ASP    12       4.527  23.969   5.957
ATOM    203  CA  ASP    12       6.293  25.007   5.479
ATOM    204  HA  ASP    12       6.657  25.832   6.065
ATOM    205  CB  ASP    12       7.033  23.761   5.927
ATOM    206  HB2 ASP    12       6.577  23.346   6.615
ATOM    207  HB3 ASP    12       7.095  23.125   5.247
ATOM    208  CG  ASP    12       8.301  23.906   6.397
ATOM    209  OD1 ASP    12       8.798  24.009   6.614
ATOM    210  OD2 ASP    12       8.818  23.904   6.579
ATOM    211  C   ASP    12       6.511  25.308   3.987
ATOM    212  O   ASP    12       5.827  24.726   3.166
ATOM    213  N   PRO    13       7.405  26.218   3.605
ATOM    214  CD  PRO    13       8.210  27.031   4.454
ATOM    215  HD2 PRO    13       8.956  26.483   4.896
ATOM    216  HD3 PRO    13       7.652  27.496   5.191
ATOM    217  CG  PRO    13       8.803  28.043   3.597
ATOM    218  HG2 PRO    13       9.679  28.007   3.649
ATOM    219  HG3 PRO    13       8.520  28.843   3.831
ATOM    220  CB  PRO    13       8.463  27.854   2.283
ATOM    221  HB2 PRO    13       8.045  28.641   1.980
ATOM    222  HB3 PRO    13       9.256  27.729   1.783
ATOM    223  CA  PRO    13       7.551  26.664   2.229
ATOM    224  HA  PRO    13       6.598  26.988   1.883
ATOM    225  C   PRO    13       8.075  25.615   1.266
ATOM    226  O   PRO    13       8.828  24.745   1.632
ATOM    227  N   VAL    14       7.725  25.735   0.000
ATOM    228  H   VAL    14       7.131  26.479  -0.237
ATOM    229  CA  VAL    14       8.216  24.865  -1.067
ATOM    230  HA  VAL    14       8.139  23.850  -0.714
ATOM    231  CB  VAL    14       7.371  24.954  -2.334
ATOM    232  HB  VAL    14       7.817  24.422  -3.024
ATOM    233  CG1 VAL    14       6.075  24.405  -2.204
ATOM    234 HG11 VAL    14       5.784  24.252  -2.104
ATOM    235 HG12 VAL    14       5.731  24.345  -2.195
ATOM    236 HG13 VAL    14       5.764  24.206  -2.245
ATOM    237  CG2 VAL    14       7.188  26.233  -2.874
ATOM    238 HG21 VAL    14       7.177  26.562  -2.973
ATOM    239 HG22 VAL    14       7.166  26.525  -3.066
ATOM    240 HG23 VAL    14       7.089  26.542  -3.008
ATOM    241  C   VAL    14       9.686  25.103  -1.377
ATOM    242  O   VAL    14      10.166  26.215  -1.357
ATOM    243  N   ASN    15      10.403  24.046  -1.691
ATOM    244  H   ASN    15       9.942  23.170  -1.654
ATOM    245  CA  ASN    15      11.815  24.044  -2.047
ATOM    246  HA  ASN    15      12.122  25.059  -2.245
ATOM    247  CB  ASN    15      12.621  23.560  -0.845
ATOM    248  HB2 ASN    15      13.658  23.693  -1.047
ATOM    249  HB3 ASN    15      12.389  24.171  -0.001
ATOM    250  CG  ASN    15      12.415  22.126  -0.466
ATOM    251  OD1 ASN    15      11.964  21.290  -1.149
ATOM    252  ND2 ASN    15      12.753  21.795   0.628
ATOM    253 HD21 ASN    15      12.678  20.853   0.900
ATOM    254 HD22 ASN    15      13.109  22.475   1.187
ATOM    255  C   ASN    15      12.135  23.262  -3.328
ATOM    256  O   ASN    15      13.250  23.304  -3.795
ATOM    257  N   GLY    16      11.180  22.552  -3.906
ATOM    258  H   GLY    16      10.306  22.512  -3.452
ATOM    259  CA  GLY    16      11.331  21.797  -5.144
ATOM    260  HA2 GLY    16      10.362  21.628  -5.559
ATOM    261  HA3 GLY    16      11.886  22.382  -5.848
ATOM    262  C   GLY    16      12.023  20.451  -5.027
ATOM    263  O   GLY    16      12.135  19.773  -6.007
ATOM    264  N   VAL    17      12.480  20.046  -3.859
ATOM    265  H   VAL    17      12.363  20.661  -3.106
ATOM    266  CA  VAL    17      13.222  18.799  -3.628
ATOM    267  HA  VAL    17      13.187  18.216  -4.518
ATOM    268  CB  VAL    17      14.684  19.068  -3.353
ATOM    269  HB  VAL    17      14.997  18.665  -3.177
ATOM    270  CG1 VAL    17      15.350  19.308  -3.884
ATOM    271 HG11 VAL    17      15.531  19.397  -4.068
ATOM    272 HG12 VAL    17      15.625  19.429  -3.975
ATOM    273 HG13 VAL    17      15.399  19.267  -3.992
ATOM    274  CG2 VAL    17      15.161  19.623  -2.811
ATOM    275 HG21 VAL    17      15.413  19.870  -2.833
ATOM    276 HG22 VAL    17      15.127  19.838  -2.557
ATOM    277 HG23 VAL    17      15.312  19.561  -2.644
ATOM    278  C   VAL    17      12.629  17.903  -2.562
ATOM    279  O   VAL    17      12.693  16.712  -2.691
ATOM    280  N   ASP    18      12.020  18.449  -1.539
ATOM    281  H   ASP    18      12.054  19.429  -1.471
ATOM    282  CA  ASP    18      11.348  17.718  -0.479
ATOM    283  HA  ASP    18      11.212  16.728  -0.802
ATOM    284  CB  ASP    18      12.216  17.669   0.715
ATOM    285  HB2 ASP    18      12.154  17.502   1.021
ATOM    286  HB3 ASP    18      12.548  17.515   0.768
ATOM    287  CG  ASP    18      12.728  18.003   1.443
ATOM    288  OD1 ASP    18      12.900  18.088   1.765
ATOM    289  OD2 ASP    18      12.984  18.177   1.731
ATOM    290  C   ASP    18       9.954  18.227  -0.138
ATOM    291  O   ASP    18       9.138  17.471   0.353
ATOM    292  N   ILE    19       9.650  19.476  -0.451
ATOM    293  H   ILE    19      10.381  20.054  -0.794
ATOM    294  CA  ILE    19       8.304  20.045  -0.472
ATOM    295  HA  ILE    19       7.578  19.246  -0.434
ATOM    296  CB  ILE    19       8.046  20.986   0.716
ATOM    297  HB  ILE    19       8.665  21.854   0.598
ATOM    298  CG2 ILE    19       6.591  21.438   0.711
ATOM    299 HG21 ILE    19       6.275  21.681   0.666
ATOM    300 HG22 ILE    19       6.202  21.454   0.618
ATOM    301 HG23 ILE    19       6.223  21.527   0.845
ATOM    302  CG1 ILE    19       8.399  20.351   2.057
ATOM    303 HG12 ILE    19       7.938  19.526   2.163
ATOM    304 HG13 ILE    19       9.335  20.146   2.102
ATOM    305  CD1 ILE    19       8.173  21.068   3.228
ATOM    306 HD11 ILE    19       8.130  21.225   3.532
ATOM    307 HD12 ILE    19       8.134  21.246   3.501
ATOM    308 HD13 ILE    19       8.108  21.238   3.521
ATOM    309  C   ILE    19       8.146  20.778  -1.799
ATOM    310  O   ILE    19       8.957  21.633  -2.125
ATOM    311  N   ALA    20       7.132  20.453  -2.585
ATOM    312  H   ALA    20       6.472  19.780  -2.266
ATOM    313  CA  ALA    20       6.979  20.969  -3.938
ATOM    314  HA  ALA    20       7.417  21.948  -3.998
ATOM    315  CB  ALA    20       7.741  20.057  -4.879
ATOM    316  HB1 ALA    20       7.999  19.865  -5.080
ATOM    317  HB2 ALA    20       7.883  19.775  -5.071
ATOM    318  HB3 ALA    20       7.889  19.876  -5.178
ATOM    319  C   ALA    20       5.526  21.093  -4.382
ATOM    320  O   ALA    20       4.666  20.399  -3.887
ATOM    321  N   TYR    21       5.267  21.927  -5.372
ATOM    322  H   TYR    21       6.013  22.489  -5.698
ATOM    323  CA  TYR    21       4.095  21.828  -6.229
ATOM    324  HA  TYR    21       3.271  21.433  -5.652
ATOM    325  CB  TYR    21       3.684  23.205  -6.738
ATOM    326  HB2 TYR    21       4.508  23.672  -7.183
ATOM    327  HB3 TYR    21       2.966  23.084  -7.490
ATOM    328  CG  TYR    21       3.108  24.114  -5.730
ATOM    329  CD1 TYR    21       3.527  24.985  -5.281
ATOM    330  HD1 TYR    21       4.258  25.011  -5.657
ATOM    331  CE1 TYR    21       2.990  25.823  -4.347
ATOM    332  HE1 TYR    21       3.311  26.486  -4.006
ATOM    333  CZ  TYR    21       2.031  25.791  -3.855
ATOM    334  OH  TYR    21       1.513  26.583  -2.951
ATOM    335  HH  TYR    21       1.867  27.121  -2.732
ATOM    336  CE2 TYR    21       1.606  24.929  -4.313
ATOM    337  HE2 TYR    21       0.871  24.918  -3.944
ATOM    338  CD2 TYR    21       2.143  24.094  -5.250
ATOM    339  HD2 TYR    21       1.810  23.441  -5.601
ATOM    340  C   TYR    21       4.376  20.860  -7.380
ATOM    341  O   TYR    21       5.400  20.966  -8.034
ATOM    342  N   ILE    22       3.487  19.907  -7.618
ATOM    343  H   ILE    22       2.684  19.869  -7.033
ATOM    344  CA  ILE    22       3.676  18.812  -8.577
ATOM    345  HA  ILE    22       4.500  19.073  -9.226
ATOM    346  CB  ILE    22       4.069  17.492  -7.870
ATOM    347  HB  ILE    22       4.372  16.804  -8.640
ATOM    348  CG2 ILE    22       5.276  17.689  -6.958
ATOM    349 HG21 ILE    22       5.581  17.656  -6.705
ATOM    350 HG22 ILE    22       5.630  17.764  -6.800
ATOM    351 HG23 ILE    22       5.513  17.794  -6.705
ATOM    352  CG1 ILE    22       2.924  16.832  -7.102
ATOM    353 HG12 ILE    22       2.752  17.295  -6.258
ATOM    354 HG13 ILE    22       2.096  16.875  -7.610
ATOM    355  CD1 ILE    22       3.073  15.458  -6.780
ATOM    356 HD11 ILE    22       3.114  15.113  -6.732
ATOM    357 HD12 ILE    22       3.119  15.133  -6.676
ATOM    358 HD13 ILE    22       3.064  15.124  -6.696
ATOM    359  C   ILE    22       2.470  18.610  -9.495
ATOM    360  O   ILE    22       1.355  18.976  -9.161
ATOM    361  N   LYS    23       2.693  17.954 -10.624
ATOM    362  H   LYS    23       3.640  17.722 -10.822
ATOM    363  CA  LYS    23       1.676  17.341 -11.478
ATOM    364  HA  LYS    23       0.716  17.422 -10.994
ATOM    365  CB  LYS    23       1.587  18.058 -12.818
ATOM    366  HB2 LYS    23       2.441  18.154 -13.207
ATOM    367  HB3 LYS    23       1.077  17.548 -13.430
ATOM    368  CG  LYS    23       1.022  19.314 -12.830
ATOM    369  HG2 LYS    23       0.200  19.228 -12.418
ATOM    370  HG3 LYS    23       1.546  19.838 -12.277
ATOM    371  CD  LYS    23       0.855  19.981 -14.149
ATOM    372  HD2 LYS    23       0.968  20.132 -14.453
ATOM    373  HD3 LYS    23       0.750  19.976 -14.423
ATOM    374  CE  LYS    23       0.670  20.469 -14.660
ATOM    375  HE2 LYS    23       0.555  20.362 -14.372
ATOM    376  HE3 LYS    23       0.833  20.499 -14.404
ATOM    377  NZ  LYS    23       0.426  21.041 -15.854
ATOM    378  HZ1 LYS    23       0.364  21.233 -16.124
ATOM    379  HZ2 LYS    23       0.421  21.159 -16.154
ATOM    380  HZ3 LYS    23       0.309  21.152 -16.166
ATOM    381  C   LYS    23       1.965  15.856 -11.654
ATOM    382  O   LYS    23       3.099  15.445 -11.693
ATOM    383  N   ILE    24       0.934  15.055 -11.749
ATOM    384  H   ILE    24       0.051  15.481 -11.795
ATOM    385  CA  ILE    24       0.978  13.593 -11.862
ATOM    386  HA  ILE    24       2.012  13.291 -11.858
ATOM    387  CB  ILE    24       0.318  12.937 -10.636
ATOM    388  HB  ILE    24       0.489  11.891 -10.694
ATOM    389  CG2 ILE    24       0.980  13.397  -9.361
ATOM    390 HG21 ILE    24       1.173  13.506  -9.071
ATOM    391 HG22 ILE    24       1.132  13.531  -9.038
ATOM    392 HG23 ILE    24       1.137  13.471  -9.032
ATOM    393  CG1 ILE    24      -1.171  13.139 -10.578
ATOM    394 HG12 ILE    24      -1.389  14.132 -10.502
ATOM    395 HG13 ILE    24      -1.589  12.804 -11.448
ATOM    396  CD1 ILE    24      -1.853  12.447  -9.472
ATOM    397 HD11 ILE    24      -1.998  12.293  -9.172
ATOM    398 HD12 ILE    24      -2.061  12.311  -9.220
ATOM    399 HD13 ILE    24      -2.021  12.241  -9.232
ATOM    400  C   ILE    24       0.397  13.139 -13.208
ATOM    401  O   ILE    24      -0.243  13.948 -13.849
ATOM    402  N   PRO    25       0.584  11.895 -13.664
ATOM    403  CD  PRO    25       1.441  10.906 -13.066
ATOM    404  HD2 PRO    25       0.908  10.345 -12.362
ATOM    405  HD3 PRO    25       2.289  11.330 -12.610
ATOM    406  CG  PRO    25       1.883  10.009 -14.162
ATOM    407  HG2 PRO    25       1.979   9.059 -13.840
ATOM    408  HG3 PRO    25       2.748  10.333 -14.548
ATOM    409  CB  PRO    25       0.848  10.107 -15.172
ATOM    410  HB2 PRO    25       1.244  10.018 -16.085
ATOM    411  HB3 PRO    25       0.198   9.371 -15.020
ATOM    412  CA  PRO    25       0.191  11.438 -14.990
ATOM    413  HA  PRO    25       0.621  12.102 -15.692
ATOM    414  C   PRO    25      -1.287  11.397 -15.302
ATOM    415  O   PRO    25      -1.763  10.654 -15.694
ATOM    416  N   ASN    26      -2.021  12.206 -15.153
ATOM    417  H   ASN    26      -1.557  12.803 -14.877
ATOM    418  CA  ASN    26      -3.396  12.428 -15.454
ATOM    419  HA  ASN    26      -3.899  11.670 -15.122
ATOM    420  CB  ASN    26      -3.798  13.553 -14.752
ATOM    421  HB2 ASN    26      -3.832  13.386 -13.965
ATOM    422  HB3 ASN    26      -3.242  14.097 -14.788
ATOM    423  CG  ASN    26      -4.891  14.193 -15.020
ATOM    424  OD1 ASN    26      -5.395  14.109 -15.395
ATOM    425  ND2 ASN    26      -5.299  14.850 -14.837
ATOM    426 HD21 ASN    26      -6.017  15.269 -15.011
ATOM    427 HD22 ASN    26      -4.898  14.933 -14.552
ATOM    428  C   ASN    26      -3.739  12.562 -16.855
ATOM    429  O   ASN    26      -3.059  13.097 -17.521
ATOM    430  N   VAL    27      -4.810  12.113 -17.301
ATOM    431  H   VAL    27      -5.321  11.692 -16.703
ATOM    432  CA  VAL    27      -5.297  12.214 -18.606
ATOM    433  HA  VAL    27      -4.510  12.173 -19.209
ATOM    434  CB  VAL    27      -6.097  11.108 -18.942
ATOM    435  HB  VAL    27      -6.496  11.083 -19.271
ATOM    436  CG1 VAL    27      -5.890  10.443 -19.237
ATOM    437 HG11 VAL    27      -5.694  10.391 -19.402
ATOM    438 HG12 VAL    27      -5.805  10.254 -19.168
ATOM    439 HG13 VAL    27      -6.028  10.195 -19.369
ATOM    440  CG2 VAL    27      -6.573  10.630 -18.590
ATOM    441 HG21 VAL    27      -6.689  10.559 -18.541
ATOM    442 HG22 VAL    27      -6.727  10.491 -18.556
ATOM    443 HG23 VAL    27      -6.662  10.479 -18.423
ATOM    444  C   VAL    27      -5.994  13.472 -18.906
ATOM    445  O   VAL    27      -6.380  13.780 -19.419
ATOM    446  N   GLY    28      -6.141  14.211 -18.592
ATOM    447  H   GLY    28      -5.792  13.901 -18.176
ATOM    448  CA  GLY    28      -6.670  15.495 -18.757
ATOM    449  HA2 GLY    28      -6.844  15.632 -19.701
ATOM    450  HA3 GLY    28      -7.511  15.551 -18.290
ATOM    451  C   GLY    28      -5.874  16.607 -18.285
ATOM    452  O   GLY    28      -4.858  16.535 -18.191
ATOM    453  N   GLN    29      -6.331  17.646 -17.985
ATOM    454  H   GLN    29      -7.167  17.639 -18.070
ATOM    455  CA  GLN    29      -5.696  18.786 -17.470
ATOM    456  HA  GLN    29      -4.744  18.728 -17.723
ATOM    457  CB  GLN    29      -6.230  19.919 -18.082
ATOM    458  HB2 GLN    29      -6.744  19.903 -18.232
ATOM    459  HB3 GLN    29      -6.274  20.473 -17.811
ATOM    460  CG  GLN    29      -6.018  20.358 -18.865
ATOM    461  HG2 GLN    29      -5.749  20.274 -18.960
ATOM    462  HG3 GLN    29      -6.171  20.243 -19.058
ATOM    463  CD  GLN    29      -5.968  21.085 -19.278
ATOM    464  OE1 GLN    29      -5.979  21.396 -19.166
ATOM    465  NE2 GLN    29      -5.911  21.386 -19.771
ATOM    466 HE21 GLN    29      -5.881  21.856 -20.039
ATOM    467 HE22 GLN    29      -5.901  21.144 -19.871
ATOM    468  C   GLN    29      -5.744  18.931 -16.003
ATOM    469  O   GLN    29      -6.686  18.772 -15.470
ATOM    470  N   MET    30      -4.741  19.248 -15.341
ATOM    471  H   MET    30      -4.005  19.369 -15.836
ATOM    472  CA  MET    30      -4.656  19.469 -13.938
ATOM    473  HA  MET    30      -5.619  19.600 -13.573
ATOM    474  CB  MET    30      -4.098  18.261 -13.287
ATOM    475  HB2 MET    30      -4.464  17.990 -12.863
ATOM    476  HB3 MET    30      -4.017  17.823 -13.685
ATOM    477  CG  MET    30      -3.184  17.985 -12.646
ATOM    478  HG2 MET    30      -2.815  18.228 -13.068
ATOM    479  HG3 MET    30      -3.251  18.431 -12.257
ATOM    480  SD  MET    30      -2.535  16.589 -11.839
ATOM    481  CE  MET    30      -2.472  17.164 -10.195
ATOM    482  HE1 MET    30      -2.427  17.258  -9.844
ATOM    483  HE2 MET    30      -2.453  17.322  -9.874
ATOM    484  HE3 MET    30      -2.499  17.263  -9.863
ATOM    485  C   MET    30      -3.873  20.714 -13.581
ATOM    486  O   MET    30      -2.884  21.004 -14.184
ATOM    487  N   GLN    31      -4.273  21.408 -12.553
ATOM    488  H   GLN    31      -5.093  21.119 -12.114
ATOM    489  CA  GLN    31      -3.482  22.421 -11.884
ATOM    490  HA  GLN    31      -2.884  22.915 -12.611
ATOM    491  CB  GLN    31      -4.385  23.444 -11.260
ATOM    492  HB2 GLN    31      -4.972  23.170 -10.795
ATOM    493  HB3 GLN    31      -4.025  23.944 -10.762
ATOM    494  CG  GLN    31      -4.986  24.186 -11.899
ATOM    495  HG2 GLN    31      -5.000  23.966 -12.271
ATOM    496  HG3 GLN    31      -5.347  24.319 -11.910
ATOM    497  CD  GLN    31      -5.117  25.057 -12.018
ATOM    498  OE1 GLN    31      -4.904  25.315 -11.926
ATOM    499  NE2 GLN    31      -5.469  25.545 -12.227
ATOM    500 HE21 GLN    31      -5.555  26.115 -12.300
ATOM    501 HE22 GLN    31      -5.650  25.353 -12.306
ATOM    502  C   GLN    31      -2.560  21.786 -10.853
ATOM    503  O   GLN    31      -2.937  20.793 -10.272
ATOM    504  N   PRO    32      -1.367  22.316 -10.597
ATOM    505  CD  PRO    32      -0.778  23.457 -11.222
ATOM    506  HD2 PRO    32      -1.259  24.328 -10.944
ATOM    507  HD3 PRO    32      -0.791  23.381 -12.256
ATOM    508  CG  PRO    32       0.609  23.499 -10.757
ATOM    509  HG2 PRO    32       0.785  24.294 -10.373
ATOM    510  HG3 PRO    32       1.170  23.359 -11.446
ATOM    511  CB  PRO    32       0.851  22.513  -9.822
ATOM    512  HB2 PRO    32       1.579  21.980 -10.130
ATOM    513  HB3 PRO    32       1.108  22.937  -9.006
ATOM    514  CA  PRO    32      -0.419  21.711  -9.682
ATOM    515  HA  PRO    32      -0.229  20.710 -10.012
ATOM    516  C   PRO    32      -0.901  21.661  -8.239
ATOM    517  O   PRO    32      -1.564  22.553  -7.778
ATOM    518  N   VAL    33      -0.529  20.631  -7.512
ATOM    519  H   VAL    33       0.044  19.960  -7.953
ATOM    520  CA  VAL    33      -0.895  20.389  -6.109
ATOM    521  HA  VAL    33      -1.483  21.217  -5.758
ATOM    522  CB  VAL    33      -1.754  19.137  -5.955
ATOM    523  HB  VAL    33      -1.946  19.015  -5.031
ATOM    524  CG1 VAL    33      -2.969  19.206  -6.573
ATOM    525 HG11 VAL    33      -3.259  19.297  -6.783
ATOM    526 HG12 VAL    33      -3.207  19.165  -6.752
ATOM    527 HG13 VAL    33      -3.338  19.205  -6.624
ATOM    528  CG2 VAL    33      -1.223  17.950  -6.373
ATOM    529 HG21 VAL    33      -1.128  17.751  -6.592
ATOM    530 HG22 VAL    33      -1.014  17.642  -6.442
ATOM    531 HG23 VAL    33      -1.142  17.578  -6.379
ATOM    532  C   VAL    33       0.328  20.315  -5.210
ATOM    533  O   VAL    33       1.374  19.875  -5.647
ATOM    534  N   LYS    34       0.221  20.738  -3.954
ATOM    535  H   LYS    34      -0.659  21.085  -3.654
ATOM    536  CA  LYS    34       1.324  20.697  -2.985
ATOM    537  HA  LYS    34       2.227  20.976  -3.510
ATOM    538  CB  LYS    34       1.108  21.736  -1.879
ATOM    539  HB2 LYS    34       0.805  22.641  -2.313
ATOM    540  HB3 LYS    34       0.346  21.420  -1.233
ATOM    541  CG  LYS    34       2.342  22.008  -1.073
ATOM    542  HG2 LYS    34       2.639  21.132  -0.609
ATOM    543  HG3 LYS    34       3.096  22.302  -1.721
ATOM    544  CD  LYS    34       2.161  23.080  -0.020
ATOM    545  HD2 LYS    34       1.906  23.805  -0.329
ATOM    546  HD3 LYS    34       1.594  22.880   0.545
ATOM    547  CE  LYS    34       3.129  23.423   0.665
ATOM    548  HE2 LYS    34       3.384  22.699   0.961
ATOM    549  HE3 LYS    34       3.682  23.603   0.091
ATOM    550  NZ  LYS    34       3.013  24.458   1.672
ATOM    551  HZ1 LYS    34       2.973  24.734   1.893
ATOM    552  HZ2 LYS    34       2.967  24.699   1.947
ATOM    553  HZ3 LYS    34       3.025  24.717   1.924
ATOM    554  C   LYS    34       1.528  19.283  -2.443
ATOM    555  O   LYS    34       0.592  18.657  -1.983
ATOM    556  N   ALA    35       2.754  18.802  -2.477
ATOM    557  H   ALA    35       3.456  19.380  -2.875
ATOM    558  CA  ALA    35       3.164  17.468  -2.070
ATOM    559  HA  ALA    35       2.391  17.029  -1.460
ATOM    560  CB  ALA    35       3.314  16.619  -3.317
ATOM    561  HB1 ALA    35       3.473  16.610  -3.738
ATOM    562  HB2 ALA    35       3.485  16.234  -3.485
ATOM    563  HB3 ALA    35       3.085  16.399  -3.629
ATOM    564  C   ALA    35       4.455  17.479  -1.245
ATOM    565  O   ALA    35       5.258  18.397  -1.329
ATOM    566  N   PHE    36       4.647  16.434  -0.452
ATOM    567  H   PHE    36       3.960  15.712  -0.469
ATOM    568  CA  PHE    36       5.686  16.326   0.567
ATOM    569  HA  PHE    36       6.406  17.125   0.450
ATOM    570  CB  PHE    36       5.044  16.458   1.954
ATOM    571  HB2 PHE    36       4.359  15.645   2.102
ATOM    572  HB3 PHE    36       5.815  16.348   2.691
ATOM    573  CG  PHE    36       4.301  17.747   2.221
ATOM    574  CD1 PHE    36       3.023  17.943   1.704
ATOM    575  HD1 PHE    36       2.553  17.169   1.147
ATOM    576  CE1 PHE    36       2.363  19.152   1.894
ATOM    577  HE1 PHE    36       1.404  19.308   1.466
ATOM    578  CZ  PHE    36       2.955  20.157   2.645
ATOM    579  HZ  PHE    36       2.447  21.080   2.798
ATOM    580  CE2 PHE    36       4.206  19.951   3.206
ATOM    581  HE2 PHE    36       4.649  20.715   3.796
ATOM    582  CD2 PHE    36       4.881  18.751   2.989
ATOM    583  HD2 PHE    36       5.843  18.603   3.413
ATOM    584  C   PHE    36       6.414  14.985   0.436
ATOM    585  O   PHE    36       5.791  13.941   0.474
ATOM    586  N   LYS    37       7.732  14.994   0.310
ATOM    587  H   LYS    37       8.183  15.878   0.267
ATOM    588  CA  LYS    37       8.575  13.796   0.364
ATOM    589  HA  LYS    37       8.075  12.985  -0.145
ATOM    590  CB  LYS    37       9.885  14.071  -0.367
ATOM    591  HB2 LYS    37       9.664  14.497  -1.323
ATOM    592  HB3 LYS    37      10.452  14.787   0.191
ATOM    593  CG  LYS    37      10.721  12.819  -0.570
ATOM    594  HG2 LYS    37      10.956  12.396   0.373
ATOM    595  HG3 LYS    37      10.162  12.107  -1.119
ATOM    596  CD  LYS    37      12.007  13.090  -1.301
ATOM    597  HD2 LYS    37      12.261  13.119  -1.440
ATOM    598  HD3 LYS    37      12.240  13.143  -1.454
ATOM    599  CE  LYS    37      12.631  13.222  -1.626
ATOM    600  HE2 LYS    37      12.409  13.132  -1.505
ATOM    601  HE3 LYS    37      12.379  13.172  -1.526
ATOM    602  NZ  LYS    37      13.838  13.539  -2.217
ATOM    603  HZ1 LYS    37      14.150  13.642  -2.334
ATOM    604  HZ2 LYS    37      14.142  13.589  -2.363
ATOM    605  HZ3 LYS    37      14.117  13.635  -2.389
ATOM    606  C   LYS    37       8.797  13.396   1.815
ATOM    607  O   LYS    37       9.205  14.203   2.592
ATOM    608  N   ILE    38       8.539  12.172   2.182
ATOM    609  H   ILE    38       8.224  11.571   1.481
ATOM    610  CA  ILE    38       8.662  11.677   3.564
ATOM    611  HA  ILE    38       8.914  12.508   4.207
ATOM    612  CB  ILE    38       7.329  11.119   4.090
ATOM    613  HB  ILE    38       7.495  10.826   5.108
ATOM    614  CG2 ILE    38       6.274  12.219   4.105
ATOM    615 HG21 ILE    38       6.024  12.509   4.063
ATOM    616 HG22 ILE    38       5.979  12.453   4.126
ATOM    617 HG23 ILE    38       6.046  12.512   4.155
ATOM    618  CG1 ILE    38       6.838   9.891   3.324
ATOM    619 HG12 ILE    38       6.476  10.179   2.384
ATOM    620 HG13 ILE    38       7.640   9.230   3.164
ATOM    621  CD1 ILE    38       5.771   9.104   4.022
ATOM    622 HD11 ILE    38       5.506   8.901   4.183
ATOM    623 HD12 ILE    38       5.519   8.902   4.188
ATOM    624 HD13 ILE    38       5.513   8.917   4.194
ATOM    625  C   ILE    38       9.816  10.695   3.756
ATOM    626  O   ILE    38      10.282  10.525   4.864
ATOM    627  N   HID    39      10.290  10.073   2.687
ATOM    628  H   HID    39       9.867  10.272   1.812
ATOM    629  CA  HID    39      11.474   9.223   2.636
ATOM    630  HA  HID    39      12.233   9.634   3.282
ATOM    631  CB  HID    39      11.110   7.822   3.123
ATOM    632  HB2 HID    39      10.479   7.901   3.967
ATOM    633  HB3 HID    39      10.571   7.316   2.368
ATOM    634  CG  HID    39      12.255   6.972   3.518
ATOM    635  ND1 HID    39      13.052   7.160   4.571
ATOM    636  HD1 HID    39      12.992   7.890   5.216
ATOM    637  CE1 HID    39      13.928   6.195   4.605
ATOM    638  HE1 HID    39      14.674   6.094   5.324
ATOM    639  NE2 HID    39      13.739   5.379   3.611
ATOM    640  CD2 HID    39      12.672   5.864   2.917
ATOM    641  HD2 HID    39      12.248   5.449   2.062
ATOM    642  C   HID    39      12.018   9.194   1.206
ATOM    643  O   HID    39      11.344   9.627   0.286
ATOM    644  N   ASN    40      13.204   8.647   0.991
ATOM    645  H   ASN    40      13.722   8.344   1.775
ATOM    646  CA  ASN    40      13.744   8.382  -0.336
ATOM    647  HA  ASN    40      13.965   9.326  -0.801
ATOM    648  CB  ASN    40      15.050   7.609  -0.170
ATOM    649  HB2 ASN    40      15.691   8.139   0.499
ATOM    650  HB3 ASN    40      14.847   6.659   0.260
ATOM    651  CG  ASN    40      15.807   7.395  -1.438
ATOM    652  OD1 ASN    40      15.556   7.818  -2.447
ATOM    653  ND2 ASN    40      16.768   6.735  -1.426
ATOM    654 HD21 ASN    40      17.277   6.595  -2.246
ATOM    655 HD22 ASN    40      17.003   6.405  -0.596
ATOM    656  C   ASN    40      12.723   7.637  -1.209
ATOM    657  O   ASN    40      12.237   6.592  -0.825
ATOM    658  N   LYS    41      12.373   8.196  -2.362
ATOM    659  H   LYS    41      12.856   9.025  -2.605
ATOM    660  CA  LYS    41      11.367   7.702  -3.317
ATOM    661  HA  LYS    41      11.270   8.467  -4.064
ATOM    662  CB  LYS    41      11.891   6.457  -4.037
ATOM    663  HB2 LYS    41      11.990   5.678  -3.343
ATOM    664  HB3 LYS    41      11.184   6.138  -4.767
ATOM    665  CG  LYS    41      13.190   6.627  -4.741
ATOM    666  HG2 LYS    41      13.388   7.051  -4.689
ATOM    667  HG3 LYS    41      13.629   6.351  -4.635
ATOM    668  CD  LYS    41      13.633   6.557  -5.667
ATOM    669  HD2 LYS    41      13.422   6.140  -5.744
ATOM    670  HD3 LYS    41      13.264   6.844  -5.799
ATOM    671  CE  LYS    41      14.863   6.649  -6.329
ATOM    672  HE2 LYS    41      15.188   6.325  -6.314
ATOM    673  HE3 LYS    41      14.905   6.651  -6.791
ATOM    674  NZ  LYS    41      15.554   7.146  -6.393
ATOM    675  HZ1 LYS    41      15.727   7.276  -6.426
ATOM    676  HZ2 LYS    41      15.704   7.293  -6.404
ATOM    677  HZ3 LYS    41      15.757   7.239  -6.409
ATOM    678  C   LYS    41       9.928   7.538  -2.799
ATOM    679  O   LYS    41       9.134   6.913  -3.486
ATOM    680  N   ILE    42       9.558   8.106  -1.651
ATOM    681  H   ILE    42      10.251   8.606  -1.141
ATOM    682  CA  ILE    42       8.210   8.015  -1.058
ATOM    683  HA  ILE    42       7.555   7.552  -1.785
ATOM    684  CB  ILE    42       8.187   7.108   0.191
ATOM    685  HB  ILE    42       8.763   7.595   0.958
ATOM    686  CG2 ILE    42       6.755   6.958   0.705
ATOM    687 HG21 ILE    42       6.392   7.005   0.834
ATOM    688 HG22 ILE    42       6.370   6.877   0.776
ATOM    689 HG23 ILE    42       6.434   6.892   0.903
ATOM    690  CG1 ILE    42       8.807   5.725  -0.073
ATOM    691 HG12 ILE    42       8.278   5.240  -0.852
ATOM    692 HG13 ILE    42       9.805   5.852  -0.402
ATOM    693  CD1 ILE    42       8.873   4.785   1.108
ATOM    694 HD11 ILE    42       8.915   4.524   1.358
ATOM    695 HD12 ILE    42       8.922   4.580   1.414
ATOM    696 HD13 ILE    42       8.852   4.556   1.393
ATOM    697  C   ILE    42       7.636   9.408  -0.752
ATOM    698  O   ILE    42       8.226  10.187  -0.013
ATOM    699  N   TRP    43       6.452   9.696  -1.282
ATOM    700  H   TRP    43       6.008   8.984  -1.820
ATOM    701  CA  TRP    43       5.763  10.990  -1.193
ATOM    702  HA  TRP    43       6.319  11.646  -0.536
ATOM    703  CB  TRP    43       5.726  11.642  -2.576
ATOM    704  HB2 TRP    43       5.300  10.944  -3.272
ATOM    705  HB3 TRP    43       5.061  12.485  -2.537
ATOM    706  CG  TRP    43       7.017  12.137  -3.144
ATOM    707  CD1 TRP    43       8.011  11.374  -3.620
ATOM    708  HD1 TRP    43       8.005  10.308  -3.635
ATOM    709  NE1 TRP    43       9.013  12.167  -4.113
ATOM    710  HE1 TRP    43       9.839  11.807  -4.534
ATOM    711  CE2 TRP    43       8.718  13.493  -3.983
ATOM    712  CZ2 TRP    43       9.395  14.657  -4.328
ATOM    713  HZ2 TRP    43      10.346  14.605  -4.803
ATOM    714  CH2 TRP    43       8.819  15.889  -4.039
ATOM    715  HH2 TRP    43       9.331  16.788  -4.291
ATOM    716  CZ3 TRP    43       7.571  15.941  -3.423
ATOM    717  HZ3 TRP    43       7.130  16.884  -3.207
ATOM    718  CE3 TRP    43       6.894  14.764  -3.095
ATOM    719  HE3 TRP    43       5.937  14.812  -2.630
ATOM    720  CD2 TRP    43       7.450  13.509  -3.356
ATOM    721  C   TRP    43       4.344  10.887  -0.615
ATOM    722  O   TRP    43       3.716   9.843  -0.651
ATOM    723  N   VAL    44       3.816  11.998  -0.122
ATOM    724  H   VAL    44       4.406  12.800  -0.087
ATOM    725  CA  VAL    44       2.433  12.179   0.337
ATOM    726  HA  VAL    44       1.856  11.315   0.046
ATOM    727  CB  VAL    44       2.361  12.294   1.864
ATOM    728  HB  VAL    44       2.794  12.796   2.129
ATOM    729  CG1 VAL    44       1.450  12.529   2.444
ATOM    730 HG11 VAL    44       1.203  12.702   2.720
ATOM    731 HG12 VAL    44       1.223  12.582   2.522
ATOM    732 HG13 VAL    44       1.261  12.481   2.526
ATOM    733  CG2 VAL    44       2.613  11.470   2.547
ATOM    734 HG21 VAL    44       2.762  11.358   2.782
ATOM    735 HG22 VAL    44       2.600  11.223   2.706
ATOM    736 HG23 VAL    44       2.679  11.231   2.658
ATOM    737  C   VAL    44       1.808  13.403  -0.331
ATOM    738  O   VAL    44       2.437  14.449  -0.428
ATOM    739  N   ILE    45       0.559  13.283  -0.759
ATOM    740  H   ILE    45       0.134  12.384  -0.680
ATOM    741  CA  ILE    45      -0.260  14.347  -1.346
ATOM    742  HA  ILE    45       0.298  15.275  -1.355
ATOM    743  CB  ILE    45      -0.609  14.028  -2.820
ATOM    744  HB  ILE    45      -1.253  13.172  -2.837
ATOM    745  CG2 ILE    45      -1.361  15.203  -3.426
ATOM    746 HG21 ILE    45      -1.489  15.570  -3.498
ATOM    747 HG22 ILE    45      -1.510  15.457  -3.686
ATOM    748 HG23 ILE    45      -1.668  15.441  -3.536
ATOM    749  CG1 ILE    45       0.615  13.691  -3.676
ATOM    750 HG12 ILE    45       1.251  14.523  -3.715
ATOM    751 HG13 ILE    45       1.145  12.903  -3.223
ATOM    752  CD1 ILE    45       0.326  13.252  -5.088
ATOM    753 HD11 ILE    45       0.342  13.135  -5.440
ATOM    754 HD12 ILE    45       0.221  13.082  -5.400
ATOM    755 HD13 ILE    45       0.226  13.209  -5.451
ATOM    756  C   ILE    45      -1.526  14.527  -0.484
ATOM    757  O   ILE    45      -2.431  13.711  -0.579
ATOM    758  N   PRO    46      -1.628  15.572   0.355
ATOM    759  CD  PRO    46      -0.524  16.357   0.846
ATOM    760  HD2 PRO    46      -0.423  17.242   0.279
ATOM    761  HD3 PRO    46       0.396  15.822   0.837
ATOM    762  CG  PRO    46      -0.887  16.691   2.253
ATOM    763  HG2 PRO    46      -0.489  17.544   2.537
ATOM    764  HG3 PRO    46      -0.600  15.966   2.849
ATOM    765  CB  PRO    46      -2.327  16.781   2.290
ATOM    766  HB2 PRO    46      -2.677  16.498   3.199
ATOM    767  HB3 PRO    46      -2.578  17.753   2.124
ATOM    768  CA  PRO    46      -2.813  15.862   1.170
ATOM    769  HA  PRO    46      -3.140  14.940   1.623
ATOM    770  C   PRO    46      -4.007  16.421   0.380
ATOM    771  O   PRO    46      -4.563  17.437   0.715
ATOM    772  N   GLU    47      -4.413  15.772  -0.690
ATOM    773  H   GLU    47      -3.966  14.907  -0.884
ATOM    774  CA  GLU    47      -5.554  16.129  -1.535
ATOM    775  HA  GLU    47      -6.125  16.917  -1.062
ATOM    776  CB  GLU    47      -5.093  16.615  -2.910
ATOM    777  HB2 GLU    47      -4.542  15.824  -3.389
ATOM    778  HB3 GLU    47      -5.959  16.805  -3.519
ATOM    779  CG  GLU    47      -4.229  17.869  -2.913
ATOM    780  HG2 GLU    47      -3.324  17.687  -2.372
ATOM    781  HG3 GLU    47      -3.954  18.067  -3.927
ATOM    782  CD  GLU    47      -4.913  19.100  -2.359
ATOM    783  OE1 GLU    47      -4.780  19.746  -1.989
ATOM    784  OE2 GLU    47      -5.581  19.460  -2.294
ATOM    785  C   GLU    47      -6.494  14.942  -1.726
ATOM    786  O   GLU    47      -6.066  13.805  -1.705
ATOM    787  N   ARG    48      -7.769  15.210  -1.969
ATOM    788  H   ARG    48      -8.039  16.164  -1.968
ATOM    789  CA  ARG    48      -8.747  14.224  -2.435
ATOM    790  HA  ARG    48      -8.664  13.328  -1.835
ATOM    791  CB  ARG    48     -10.164  14.798  -2.316
ATOM    792  HB2 ARG    48     -10.218  15.699  -2.902
ATOM    793  HB3 ARG    48     -10.860  14.095  -2.743
ATOM    794  CG  ARG    48     -10.611  15.131  -0.894
ATOM    795  HG2 ARG    48      -9.856  15.726  -0.414
ATOM    796  HG3 ARG    48     -11.501  15.731  -0.948
ATOM    797  CD  ARG    48     -10.904  13.911  -0.033
ATOM    798  HD2 ARG    48     -10.076  13.225  -0.096
ATOM    799  HD3 ARG    48     -10.984  14.218   0.996
ATOM    800  NE  ARG    48     -12.138  13.232  -0.431
ATOM    801  HE  ARG    48     -12.044  12.475  -1.070
ATOM    802  CZ  ARG    48     -13.357  13.517  -0.048
ATOM    803  NH1 ARG    48     -13.648  14.486   0.745
ATOM    804 HH11 ARG    48     -12.935  15.088   1.091
ATOM    805 HH12 ARG    48     -14.575  14.564   1.072
ATOM    806  NH2 ARG    48     -14.342  12.811  -0.464
ATOM    807 HH21 ARG    48     -14.163  12.040  -1.062
ATOM    808 HH22 ARG    48     -15.271  13.031  -0.198
ATOM    809  C   ARG    48      -8.446  13.831  -3.875
ATOM    810  O   ARG    48      -8.209  14.691  -4.701
ATOM    811  N   ASP    49      -8.475  12.555  -4.195
ATOM    812  H   ASP    49      -8.669  11.906  -3.477
ATOM    813  CA  ASP    49      -8.130  12.056  -5.522
ATOM    814  HA  ASP    49      -7.261  12.599  -5.865
ATOM    815  CB  ASP    49      -7.708  10.590  -5.449
ATOM    816  HB2 ASP    49      -6.858  10.503  -4.802
ATOM    817  HB3 ASP    49      -8.507  10.010  -5.027
ATOM    818  CG  ASP    49      -7.338  10.010  -6.806
ATOM    819  OD1 ASP    49      -7.172  10.438  -7.666
ATOM    820  OD2 ASP    49      -7.281   9.099  -7.041
ATOM    821  C   ASP    49      -9.242  12.284  -6.548
ATOM    822  O   ASP    49     -10.199  11.552  -6.626
ATOM    823  N   THR    50      -9.058  13.265  -7.397
ATOM    824  H   THR    50      -8.311  13.871  -7.209
ATOM    825  CA  THR    50      -9.810  13.490  -8.634
ATOM    826  HA  THR    50     -10.571  12.733  -8.716
ATOM    827  CB  THR    50     -10.527  14.836  -8.614
ATOM    828  HB  THR    50     -10.988  15.003  -9.565
ATOM    829  CG2 THR    50     -11.603  14.918  -7.561
ATOM    830 HG21 THR    50     -11.857  14.963  -7.300
ATOM    831 HG22 THR    50     -11.887  14.940  -7.337
ATOM    832 HG23 THR    50     -11.862  14.913  -7.296
ATOM    833  OG1 THR    50      -9.643  15.874  -8.366
ATOM    834  HG1 THR    50      -9.527  16.220  -8.646
ATOM    835  C   THR    50      -8.935  13.322  -9.877
ATOM    836  O   THR    50      -9.243  13.845 -10.923
ATOM    837  N   PHE    51      -7.820  12.616  -9.775
ATOM    838  H   PHE    51      -7.657  12.145  -8.917
ATOM    839  CA  PHE    51      -6.723  12.630 -10.739
ATOM    840  HA  PHE    51      -6.988  13.259 -11.572
ATOM    841  CB  PHE    51      -5.494  13.239 -10.076
ATOM    842  HB2 PHE    51      -5.067  12.507  -9.439
ATOM    843  HB3 PHE    51      -4.775  13.456 -10.829
ATOM    844  CG  PHE    51      -5.710  14.481  -9.272
ATOM    845  CD1 PHE    51      -6.031  15.661  -9.882
ATOM    846  HD1 PHE    51      -6.130  15.690 -10.923
ATOM    847  CE1 PHE    51      -6.224  16.804  -9.132
ATOM    848  HE1 PHE    51      -6.471  17.702  -9.601
ATOM    849  CZ  PHE    51      -6.101  16.774  -7.772
ATOM    850  HZ  PHE    51      -6.253  17.648  -7.200
ATOM    851  CE2 PHE    51      -5.787  15.599  -7.159
ATOM    852  HE2 PHE    51      -5.699  15.572  -6.115
ATOM    853  CD2 PHE    51      -5.592  14.455  -7.906
ATOM    854  HD2 PHE    51      -5.348  13.556  -7.432
ATOM    855  C   PHE    51      -6.361  11.265 -11.322
ATOM    856  O   PHE    51      -5.932  11.207 -12.450
ATOM    857  N   THR    52      -6.496  10.173 -10.592
ATOM    858  H   THR    52      -6.830  10.272  -9.667
ATOM    859  CA  THR    52      -6.028   8.851 -11.036
ATOM    860  HA  THR    52      -5.121   8.987 -11.601
ATOM    861  CB  THR    52      -5.671   7.932  -9.878
ATOM    862  HB  THR    52      -5.304   7.015 -10.297
ATOM    863  CG2 THR    52      -4.597   8.472  -8.964
ATOM    864 HG21 THR    52      -4.326   8.626  -8.760
ATOM    865 HG22 THR    52      -4.355   8.595  -8.715
ATOM    866 HG23 THR    52      -4.311   8.569  -8.750
ATOM    867  OG1 THR    52      -6.790   7.631  -9.117
ATOM    868  HG1 THR    52      -6.814   8.183  -8.386
ATOM    869  C   THR    52      -6.981   8.121 -11.966
ATOM    870  O   THR    52      -6.546   7.313 -12.739
ATOM    871  N   ASN    53      -8.261   8.400 -11.929
ATOM    872  H   ASN    53      -8.553   9.049 -11.252
ATOM    873  CA  ASN    53      -9.290   7.717 -12.698
ATOM    874  HA  ASN    53      -8.825   7.112 -13.456
ATOM    875  CB  ASN    53     -10.019   6.772 -11.748
ATOM    876  HB2 ASN    53      -9.317   6.085 -11.336
ATOM    877  HB3 ASN    53     -10.433   7.334 -10.942
ATOM    878  CG  ASN    53     -11.120   5.970 -12.376
ATOM    879  OD1 ASN    53     -11.354   5.971 -13.535
ATOM    880  ND2 ASN    53     -11.834   5.253 -11.623
ATOM    881 HD21 ASN    53     -12.547   4.701 -12.016
ATOM    882 HD22 ASN    53     -11.702   5.305 -10.662
ATOM    883  C   ASN    53     -10.243   8.716 -13.363
ATOM    884  O   ASN    53     -10.860   9.492 -12.657
ATOM    885  N   PRO    54     -10.433   8.699 -14.684
ATOM    886  CD  PRO    54      -9.695   7.936 -15.647
ATOM    887  HD2 PRO    54      -9.921   6.928 -15.597
ATOM    888  HD3 PRO    54      -8.672   8.059 -15.535
ATOM    889  CG  PRO    54     -10.092   8.451 -16.945
ATOM    890  HG2 PRO    54     -10.318   7.780 -17.485
ATOM    891  HG3 PRO    54      -9.426   8.921 -17.306
ATOM    892  CB  PRO    54     -11.176   9.298 -16.832
ATOM    893  HB2 PRO    54     -10.996  10.085 -17.344
ATOM    894  HB3 PRO    54     -11.937   8.862 -17.206
ATOM    895  CA  PRO    54     -11.355   9.589 -15.368
ATOM    896  HA  PRO    54     -11.057  10.595 -15.182
ATOM    897  C   PRO    54     -12.812   9.456 -14.958
ATOM    898  O   PRO    54     -13.548  10.389 -15.072
ATOM    899  N   GLU    55     -13.236   8.331 -14.441
ATOM    900  H   GLU    55     -12.595   7.592 -14.381
ATOM    901  CA  GLU    55     -14.583   8.113 -13.925
ATOM    902  HA  GLU    55     -15.282   8.610 -14.562
ATOM    903  CB  GLU    55     -14.908   6.638 -13.961
ATOM    904  HB2 GLU    55     -14.851   6.266 -13.620
ATOM    905  HB3 GLU    55     -14.958   6.307 -13.687
ATOM    906  CG  GLU    55     -15.259   6.094 -14.814
ATOM    907  HG2 GLU    55     -15.319   6.418 -15.039
ATOM    908  HG3 GLU    55     -15.156   6.243 -15.100
ATOM    909  CD  GLU    55     -15.671   4.906 -14.974
ATOM    910  OE1 GLU    55     -15.836   4.450 -15.062
ATOM    911  OE2 GLU    55     -15.833   4.412 -15.016
ATOM    912  C   GLU    55     -14.797   8.687 -12.530
ATOM    913  O   GLU    55     -15.898   8.778 -12.074
ATOM    914  N   GLU    56     -13.756   9.104 -11.856
ATOM    915  H   GLU    56     -12.885   9.017 -12.301
ATOM    916  CA  GLU    56     -13.755   9.696 -10.521
ATOM    917  HA  GLU    56     -14.770   9.784 -10.175
ATOM    918  CB  GLU    56     -13.018   8.778  -9.546
ATOM    919  HB2 GLU    56     -12.022   8.631  -9.892
ATOM    920  HB3 GLU    56     -12.961   9.245  -8.589
ATOM    921  CG  GLU    56     -13.685   7.433  -9.355
ATOM    922  HG2 GLU    56     -14.665   7.586  -8.984
ATOM    923  HG3 GLU    56     -13.769   6.934 -10.286
ATOM    924  CD  GLU    56     -12.912   6.560  -8.394
ATOM    925  OE1 GLU    56     -12.968   6.347  -7.588
ATOM    926  OE2 GLU    56     -12.217   6.081  -8.419
ATOM    927  C   GLU    56     -13.191  11.120 -10.527
ATOM    928  O   GLU    56     -12.664  11.588  -9.554
ATOM    929  N   GLY    57     -13.295  11.825 -11.631
ATOM    930  H   GLY    57     -13.735  11.387 -12.388
ATOM    931  CA  GLY    57     -12.772  13.167 -11.835
ATOM    932  HA2 GLY    57     -11.761  13.195 -11.503
ATOM    933  HA3 GLY    57     -12.782  13.375 -12.878
ATOM    934  C   GLY    57     -13.507  14.292 -11.141
ATOM    935  O   GLY    57     -13.121  15.409 -11.264
ATOM    936  N   ASP    58     -14.554  14.019 -10.414
ATOM    937  H   ASP    58     -14.801  13.088 -10.356
ATOM    938  CA  ASP    58     -15.327  14.949  -9.620
ATOM    939  HA  ASP    58     -14.733  15.802  -9.417
ATOM    940  CB  ASP    58     -16.528  15.384 -10.407
ATOM    941  HB2 ASP    58     -16.216  15.692 -11.359
ATOM    942  HB3 ASP    58     -17.172  14.579 -10.531
ATOM    943  CG  ASP    58     -17.282  16.493  -9.776
ATOM    944  OD1 ASP    58     -17.589  16.925  -9.545
ATOM    945  OD2 ASP    58     -17.563  16.937  -9.502
ATOM    946  C   ASP    58     -15.727  14.336  -8.291
ATOM    947  O   ASP    58     -15.957  13.159  -8.213
ATOM    948  N   LEU    59     -15.819  15.122  -7.241
ATOM    949  H   LEU    59     -15.661  16.076  -7.380
ATOM    950  CA  LEU    59     -16.085  14.675  -5.887
ATOM    951  HA  LEU    59     -15.597  13.730  -5.760
ATOM    952  CB  LEU    59     -15.463  15.656  -4.914
ATOM    953  HB2 LEU    59     -15.131  16.230  -5.230
ATOM    954  HB3 LEU    59     -15.955  15.981  -4.490
ATOM    955  CG  LEU    59     -14.631  15.482  -4.070
ATOM    956  HG  LEU    59     -15.016  15.399  -4.126
ATOM    957  CD1 LEU    59     -13.830  15.242  -3.667
ATOM    958 HD11 LEU    59     -13.645  15.134  -3.560
ATOM    959 HD12 LEU    59     -13.604  15.219  -3.622
ATOM    960 HD13 LEU    59     -13.660  15.198  -3.525
ATOM    961  CD2 LEU    59     -14.033  15.704  -3.504
ATOM    962 HD21 LEU    59     -14.039  15.866  -3.416
ATOM    963 HD22 LEU    59     -13.848  15.643  -3.185
ATOM    964 HD23 LEU    59     -13.777  15.770  -3.504
ATOM    965  C   LEU    59     -17.558  14.423  -5.593
ATOM    966  O   LEU    59     -17.897  14.091  -4.549
ATOM    967  N   ASN    60     -18.439  14.561  -6.496
ATOM    968  H   ASN    60     -18.104  14.837  -7.323
ATOM    969  CA  ASN    60     -19.854  14.298  -6.363
ATOM    970  HA  ASN    60     -20.163  14.706  -5.446
ATOM    971  CB  ASN    60     -20.573  15.033  -7.447
ATOM    972  HB2 ASN    60     -20.575  15.701  -7.475
ATOM    973  HB3 ASN    60     -20.382  14.947  -8.045
ATOM    974  CG  ASN    60     -21.556  15.015  -7.701
ATOM    975  OD1 ASN    60     -22.222  14.794  -7.472
ATOM    976  ND2 ASN    60     -21.679  15.249  -8.171
ATOM    977 HD21 ASN    60     -22.324  15.241  -8.333
ATOM    978 HD22 ASN    60     -21.143  15.449  -8.367
ATOM    979  C   ASN    60     -20.171  12.813  -6.365
ATOM    980  O   ASN    60     -19.621  12.108  -7.156
ATOM    981  N   PRO    61     -21.047  12.307  -5.528
ATOM    982  CD  PRO    61     -21.710  12.993  -4.494
ATOM    983  HD2 PRO    61     -22.414  13.623  -4.865
ATOM    984  HD3 PRO    61     -21.065  13.523  -3.909
ATOM    985  CG  PRO    61     -22.343  11.984  -3.692
ATOM    986  HG2 PRO    61     -23.210  12.153  -3.620
ATOM    987  HG3 PRO    61     -21.965  11.963  -2.890
ATOM    988  CB  PRO    61     -22.204  10.741  -4.254
ATOM    989  HB2 PRO    61     -21.804  10.159  -3.621
ATOM    990  HB3 PRO    61     -23.068  10.415  -4.456
ATOM    991  CA  PRO    61     -21.354  10.906  -5.454
ATOM    992  HA  PRO    61     -20.457  10.377  -5.285
ATOM    993  C   PRO    61     -22.041  10.384  -6.682
ATOM    994  O   PRO    61     -22.906  11.031  -7.193
ATOM    995  N   PRO    62     -21.719   9.212  -7.153
ATOM    996  CD  PRO    62     -20.661   8.399  -6.721
ATOM    997  HD2 PRO    62     -20.814   8.051  -5.777
ATOM    998  HD3 PRO    62     -19.775   8.909  -6.749
ATOM    999  CG  PRO    62     -20.620   7.287  -7.634
ATOM   1000  HG2 PRO    62     -20.843   6.508  -7.208
ATOM   1001  HG3 PRO    62     -19.796   7.204  -7.996
ATOM   1002  CB  PRO    62     -21.531   7.498  -8.642
ATOM   1003  HB2 PRO    62     -21.066   7.727  -9.408
ATOM   1004  HB3 PRO    62     -22.001   6.700  -8.793
ATOM   1005  CA  PRO    62     -22.393   8.599  -8.243
ATOM   1006  HA  PRO    62     -22.462   9.285  -9.023
ATOM   1007  C   PRO    62     -23.739   8.118  -7.901
ATOM   1008  O   PRO    62     -23.949   7.791  -6.800
ATOM   1009  N   PRO    63     -24.655   8.023  -8.815
ATOM   1010  CD  PRO    63     -24.541   8.388 -10.125
ATOM   1011  HD2 PRO    63     -23.977   7.769 -10.610
ATOM   1012  HD3 PRO    63     -24.170   9.307 -10.207
ATOM   1013  CG  PRO    63     -25.824   8.337 -10.692
ATOM   1014  HG2 PRO    63     -25.838   7.842 -11.397
ATOM   1015  HG3 PRO    63     -26.088   9.130 -10.893
ATOM   1016  CB  PRO    63     -26.680   7.829  -9.835
ATOM   1017  HB2 PRO    63     -27.382   8.395  -9.802
ATOM   1018  HB3 PRO    63     -26.988   7.021 -10.147
ATOM   1019  CA  PRO    63     -25.975   7.703  -8.571
ATOM   1020  HA  PRO    63     -26.313   8.400  -7.938
ATOM   1021  C   PRO    63     -26.235   6.407  -7.991
ATOM   1022  O   PRO    63     -27.137   6.246  -7.360
ATOM   1023  N   GLU    64     -25.456   5.488  -8.172
ATOM   1024  H   GLU    64     -24.762   5.662  -8.737
ATOM   1025  CA  GLU    64     -25.579   4.212  -7.643
ATOM   1026  HA  GLU    64     -26.449   4.118  -7.295
ATOM   1027  CB  GLU    64     -25.498   3.359  -8.661
ATOM   1028  HB2 GLU    64     -25.305   3.220  -8.923
ATOM   1029  HB3 GLU    64     -25.519   3.020  -8.749
ATOM   1030  CG  GLU    64     -25.671   3.115  -9.216
ATOM   1031  HG2 GLU    64     -25.782   3.203  -8.952
ATOM   1032  HG3 GLU    64     -25.687   3.270  -9.333
ATOM   1033  CD  GLU    64     -25.664   2.535  -9.975
ATOM   1034  OE1 GLU    64     -25.717   2.265 -10.366
ATOM   1035  OE2 GLU    64     -25.606   2.344 -10.189
ATOM   1036  C   GLU    64     -24.712   3.814  -6.526
ATOM   1037  O   GLU    64     -24.789   2.783  -5.980
ATOM   1038  N   ALA    65     -23.894   4.618  -6.174
ATOM   1039  H   ALA    65     -23.917   5.449  -6.642
ATOM   1040  CA  ALA    65     -23.036   4.410  -5.109
ATOM   1041  HA  ALA    65     -22.364   5.113  -5.238
ATOM   1042  CB  ALA    65     -23.671   4.669  -3.932
ATOM   1043  HB1 ALA    65     -23.859   4.790  -3.726
ATOM   1044  HB2 ALA    65     -23.846   4.645  -3.655
ATOM   1045  HB3 ALA    65     -23.764   4.769  -3.556
ATOM   1046  C   ALA    65     -22.337   3.156  -5.022
ATOM   1047  O   ALA    65     -22.165   2.530  -4.034
ATOM   1048  N   LYS    66     -21.971   2.765  -6.072
ATOM   1049  H   LYS    66     -22.137   3.337  -6.829
ATOM   1050  CA  LYS    66     -21.395   1.554  -6.241
ATOM   1051  HA  LYS    66     -21.380   1.516  -7.209
ATOM   1052  CB  LYS    66     -20.111   1.512  -5.773
ATOM   1053  HB2 LYS    66     -20.112   1.654  -5.022
ATOM   1054  HB3 LYS    66     -19.782   0.785  -5.822
ATOM   1055  CG  LYS    66     -19.246   2.234  -6.254
ATOM   1056  HG2 LYS    66     -19.217   2.176  -6.907
ATOM   1057  HG3 LYS    66     -19.464   2.861  -6.178
ATOM   1058  CD  LYS    66     -18.117   2.176  -5.954
ATOM   1059  HD2 LYS    66     -18.108   2.148  -5.358
ATOM   1060  HD3 LYS    66     -17.847   1.641  -6.063
ATOM   1061  CE  LYS    66     -17.372   2.892  -6.319
ATOM   1062  HE2 LYS    66     -17.490   3.083  -6.688
ATOM   1063  HE3 LYS    66     -17.426   3.215  -6.129
ATOM   1064  NZ  LYS    66     -16.439   2.911  -6.430
ATOM   1065  HZ1 LYS    66     -16.248   2.917  -6.403
ATOM   1066  HZ2 LYS    66     -16.201   2.874  -6.478
ATOM   1067  HZ3 LYS    66     -16.163   2.959  -6.495
ATOM   1068  C   LYS    66     -22.068   0.379  -5.806
ATOM   1069  O   LYS    66     -21.563  -0.650  -5.711
ATOM   1070  N   GLN    67     -23.204   0.517  -5.571
ATOM   1071  H   GLN    67     -23.550   1.390  -5.683
ATOM   1072  CA  GLN    67     -23.995  -0.474  -5.151
ATOM   1073  HA  GLN    67     -24.787  -0.001  -4.916
ATOM   1074  CB  GLN    67     -24.340  -1.249  -6.187
ATOM   1075  HB2 GLN    67     -23.623  -1.667  -6.491
ATOM   1076  HB3 GLN    67     -24.865  -1.945  -5.883
ATOM   1077  CG  GLN    67     -24.962  -0.574  -7.225
ATOM   1078  HG2 GLN    67     -25.319  -0.145  -7.245
ATOM   1079  HG3 GLN    67     -24.766  -0.273  -7.586
ATOM   1080  CD  GLN    67     -25.386  -0.890  -7.783
ATOM   1081  OE1 GLN    67     -25.383  -1.432  -7.628
ATOM   1082  NE2 GLN    67     -25.765  -0.568  -8.457
ATOM   1083 HE21 GLN    67     -26.038  -0.780  -8.817
ATOM   1084 HE22 GLN    67     -25.781  -0.121  -8.609
ATOM   1085  C   GLN    67     -23.589  -1.281  -3.973
ATOM   1086  O   GLN    67     -23.944  -2.286  -3.765
ATOM   1087  N   VAL    68     -22.857  -0.855  -3.187
ATOM   1088  H   VAL    68     -22.603  -0.026  -3.403
ATOM   1089  CA  VAL    68     -22.418  -1.516  -2.012
ATOM   1090  HA  VAL    68     -22.883  -2.447  -1.962
ATOM   1091  CB  VAL    68     -20.996  -1.776  -2.043
ATOM   1092  HB  VAL    68     -20.769  -1.950  -1.461
ATOM   1093  CG1 VAL    68     -20.551  -2.528  -2.552
ATOM   1094 HG11 VAL    68     -20.385  -2.613  -2.663
ATOM   1095 HG12 VAL    68     -20.518  -2.829  -2.573
ATOM   1096 HG13 VAL    68     -20.416  -2.694  -2.781
ATOM   1097  CG2 VAL    68     -20.255  -1.123  -2.321
ATOM   1098 HG21 VAL    68     -20.111  -1.027  -2.410
ATOM   1099 HG22 VAL    68     -19.967  -0.940  -2.451
ATOM   1100 HG23 VAL    68     -20.125  -0.930  -2.300
ATOM   1101  C   VAL    68     -22.776  -0.773  -0.806
ATOM   1102  O   VAL    68     -22.644   0.397  -0.793
ATOM   1103  N   PRO    69     -23.191  -1.407   0.231
ATOM   1104  CD  PRO    69     -23.472  -2.762   0.324
ATOM   1105  HD2 PRO    69     -22.677  -3.317   0.253
ATOM   1106  HD3 PRO    69     -24.111  -3.050  -0.368
ATOM   1107  CG  PRO    69     -24.035  -2.959   1.570
ATOM   1108  HG2 PRO    69     -23.473  -3.352   2.084
ATOM   1109  HG3 PRO    69     -24.747  -3.447   1.508
ATOM   1110  CB  PRO    69     -24.341  -1.776   2.123
ATOM   1111  HB2 PRO    69     -25.258  -1.656   2.032
ATOM   1112  HB3 PRO    69     -24.134  -1.798   3.036
ATOM   1113  CA  PRO    69     -23.597  -0.759   1.387
ATOM   1114  HA  PRO    69     -24.219   0.015   1.133
ATOM   1115  C   PRO    69     -22.530  -0.184   2.195
ATOM   1116  O   PRO    69     -22.774   0.591   3.014
ATOM   1117  N   VAL    70     -21.348  -0.544   1.981
ATOM   1118  H   VAL    70     -21.215  -1.174   1.300
ATOM   1119  CA  VAL    70     -20.239  -0.160   2.737
ATOM   1120  HA  VAL    70     -20.541  -0.080   3.716
ATOM   1121  CB  VAL    70     -19.190  -1.208   2.757
ATOM   1122  HB  VAL    70     -18.430  -0.883   3.314
ATOM   1123  CG1 VAL    70     -19.612  -2.461   3.373
ATOM   1124 HG11 VAL    70     -19.629  -2.810   3.499
ATOM   1125 HG12 VAL    70     -19.698  -2.693   3.590
ATOM   1126 HG13 VAL    70     -19.798  -2.799   3.500
ATOM   1127  CG2 VAL    70     -18.688  -1.485   1.478
ATOM   1128 HG21 VAL    70     -18.544  -1.611   1.192
ATOM   1129 HG22 VAL    70     -18.620  -1.535   1.157
ATOM   1130 HG23 VAL    70     -18.497  -1.522   1.163
ATOM   1131  C   VAL    70     -19.718   1.188   2.371
ATOM   1132  O   VAL    70     -18.971   1.553   2.812
ATOM   1133  N   SER    71     -20.126   1.938   1.586
ATOM   1134  H   SER    71     -20.757   1.582   1.274
ATOM   1135  CA  SER    71     -19.657   3.233   1.135
ATOM   1136  HA  SER    71     -18.594   3.223   1.133
ATOM   1137  CB  SER    71     -20.116   3.478  -0.273
ATOM   1138  HB2 SER    71     -20.656   3.749  -0.403
ATOM   1139  HB3 SER    71     -19.800   3.836  -0.658
ATOM   1140  OG  SER    71     -20.249   2.910  -0.934
ATOM   1141  HG  SER    71     -20.330   2.854  -1.364
ATOM   1142  C   SER    71     -20.105   4.384   2.021
ATOM   1143  O   SER    71     -21.173   4.365   2.556
ATOM   1144  N   TYR    72     -19.314   5.407   2.147
ATOM   1145  H   TYR    72     -18.461   5.356   1.670
ATOM   1146  CA  TYR    72     -19.659   6.652   2.816
ATOM   1147  HA  TYR    72     -20.730   6.756   2.829
ATOM   1148  CB  TYR    72     -19.185   6.621   4.260
ATOM   1149  HB2 TYR    72     -19.497   5.701   4.702
ATOM   1150  HB3 TYR    72     -18.117   6.639   4.278
ATOM   1151  CG  TYR    72     -19.702   7.742   5.115
ATOM   1152  CD1 TYR    72     -20.602   7.743   5.782
ATOM   1153  HD1 TYR    72     -20.924   6.953   5.686
ATOM   1154  CE1 TYR    72     -21.081   8.774   6.573
ATOM   1155  HE1 TYR    72     -21.764   8.768   7.082
ATOM   1156  CZ  TYR    72     -20.659   9.814   6.703
ATOM   1157  OH  TYR    72     -21.115  10.807   7.466
ATOM   1158  HH  TYR    72     -21.521  10.835   7.796
ATOM   1159  CE2 TYR    72     -19.761   9.818   6.034
ATOM   1160  HE2 TYR    72     -19.441  10.613   6.134
ATOM   1161  CD2 TYR    72     -19.284   8.784   5.245
ATOM   1162  HD2 TYR    72     -18.596   8.793   4.740
ATOM   1163  C   TYR    72     -19.087   7.843   2.061
ATOM   1164  O   TYR    72     -17.905   7.981   1.883
ATOM   1165  N   TYR    73     -19.930   8.712   1.629
ATOM   1166  H   TYR    73     -20.867   8.555   1.853
ATOM   1167  CA  TYR    73     -19.609   9.856   0.785
ATOM   1168  HA  TYR    73     -18.629   9.713   0.353
ATOM   1169  CB  TYR    73     -20.603   9.929  -0.368
ATOM   1170  HB2 TYR    73     -21.596   9.938   0.018
ATOM   1171  HB3 TYR    73     -20.463  10.855  -0.876
ATOM   1172  CG  TYR    73     -20.469   8.830  -1.372
ATOM   1173  CD1 TYR    73     -21.207   7.709  -1.301
ATOM   1174  HD1 TYR    73     -21.891   7.624  -0.541
ATOM   1175  CE1 TYR    73     -21.039   6.688  -2.216
ATOM   1176  HE1 TYR    73     -21.592   5.826  -2.162
ATOM   1177  CZ  TYR    73     -20.130   6.783  -3.203
ATOM   1178  OH  TYR    73     -19.952   5.796  -4.073
ATOM   1179  HH  TYR    73     -19.272   5.963  -4.643
ATOM   1180  CE2 TYR    73     -19.402   7.912  -3.284
ATOM   1181  HE2 TYR    73     -18.706   7.986  -4.034
ATOM   1182  CD2 TYR    73     -19.578   8.931  -2.372
ATOM   1183  HD2 TYR    73     -19.018   9.790  -2.426
ATOM   1184  C   TYR    73     -19.569  11.166   1.567
ATOM   1185  O   TYR    73     -20.437  11.443   2.366
ATOM   1186  N   ASP    74     -18.578  11.994   1.307
ATOM   1187  H   ASP    74     -17.915  11.708   0.636
ATOM   1188  CA  ASP    74     -18.397  13.317   1.890
ATOM   1189  HA  ASP    74     -19.351  13.749   2.069
ATOM   1190  CB  ASP    74     -17.688  13.180   3.210
ATOM   1191  HB2 ASP    74     -18.255  12.589   3.863
ATOM   1192  HB3 ASP    74     -16.787  12.696   3.072
ATOM   1193  CG  ASP    74     -17.420  14.477   3.838
ATOM   1194  OD1 ASP    74     -17.415  14.977   4.120
ATOM   1195  OD2 ASP    74     -17.235  15.027   4.003
ATOM   1196  C   ASP    74     -17.625  14.253   0.969
ATOM   1197  O   ASP    74     -16.659  13.902   0.431
ATOM   1198  N   SER    75     -18.014  15.456   0.816
ATOM   1199  H   SER    75     -18.819  15.683   1.263
ATOM   1200  CA  SER    75     -17.347  16.469   0.018
ATOM   1201  HA  SER    75     -16.677  15.985  -0.636
ATOM   1202  CB  SER    75     -18.331  17.193  -0.832
ATOM   1203  HB2 SER    75     -18.448  17.774  -0.813
ATOM   1204  HB3 SER    75     -18.301  17.228  -1.407
ATOM   1205  OG  SER    75     -19.132  17.079  -0.928
ATOM   1206  HG  SER    75     -19.460  17.098  -1.140
ATOM   1207  C   SER    75     -16.524  17.459   0.809
ATOM   1208  O   SER    75     -15.928  18.262   0.264
ATOM   1209  N   THR    76     -16.471  17.414   2.086
ATOM   1210  H   THR    76     -16.944  16.709   2.477
ATOM   1211  CA  THR    76     -15.807  18.366   2.971
ATOM   1212  HA  THR    76     -15.524  19.215   2.397
ATOM   1213  CB  THR    76     -16.734  18.858   4.039
ATOM   1214  HB  THR    76     -16.367  19.146   4.655
ATOM   1215  CG2 THR    76     -17.474  19.692   3.833
ATOM   1216 HG21 THR    76     -17.672  19.917   3.813
ATOM   1217 HG22 THR    76     -17.636  19.910   3.781
ATOM   1218 HG23 THR    76     -17.650  19.869   3.768
ATOM   1219  OG1 THR    76     -17.410  18.225   4.508
ATOM   1220  HG1 THR    76     -17.610  17.722   4.364
ATOM   1221  C   THR    76     -14.530  17.865   3.608
ATOM   1222  O   THR    76     -13.691  18.662   3.954
ATOM   1223  N   TYR    77     -14.336  16.569   3.739
ATOM   1224  H   TYR    77     -15.071  15.969   3.493
ATOM   1225  CA  TYR    77     -13.123  15.981   4.289
ATOM   1226  HA  TYR    77     -12.969  16.397   5.271
ATOM   1227  CB  TYR    77     -13.305  14.473   4.454
ATOM   1228  HB2 TYR    77     -14.096  14.296   5.157
ATOM   1229  HB3 TYR    77     -13.615  14.057   3.515
ATOM   1230  CG  TYR    77     -12.075  13.736   4.928
ATOM   1231  CD1 TYR    77     -11.580  13.960   6.207
ATOM   1232  HD1 TYR    77     -12.085  14.633   6.855
ATOM   1233  CE1 TYR    77     -10.415  13.323   6.639
ATOM   1234  HE1 TYR    77     -10.035  13.513   7.611
ATOM   1235  CZ  TYR    77      -9.741  12.446   5.798
ATOM   1236  OH  TYR    77      -8.621  11.825   6.209
ATOM   1237  HH  TYR    77      -8.416  12.022   7.104
ATOM   1238  CE2 TYR    77     -10.239  12.214   4.519
ATOM   1239  HE2 TYR    77      -9.718  11.542   3.887
ATOM   1240  CD2 TYR    77     -11.402  12.858   4.085
ATOM   1241  HD2 TYR    77     -11.775  12.681   3.108
ATOM   1242  C   TYR    77     -11.886  16.312   3.447
ATOM   1243  O   TYR    77     -11.935  16.258   2.225
ATOM   1244  N   LEU    78     -10.777  16.628   4.112
ATOM   1245  H   LEU    78     -10.855  16.669   5.104
ATOM   1246  CA  LEU    78      -9.467  16.963   3.544
ATOM   1247  HA  LEU    78      -8.861  17.248   4.392
ATOM   1248  CB  LEU    78      -8.847  15.688   2.951
ATOM   1249  HB2 LEU    78      -9.059  14.874   3.612
ATOM   1250  HB3 LEU    78      -9.345  15.482   2.028
ATOM   1251  CG  LEU    78      -7.344  15.677   2.684
ATOM   1252  HG  LEU    78      -7.092  16.438   1.981
ATOM   1253  CD1 LEU    78      -6.543  15.890   3.934
ATOM   1254 HD11 LEU    78      -6.592  15.874   4.401
ATOM   1255 HD12 LEU    78      -6.146  15.724   4.159
ATOM   1256 HD13 LEU    78      -6.297  16.232   4.145
ATOM   1257  CD2 LEU    78      -6.949  14.346   2.085
ATOM   1258 HD21 LEU    78      -6.974  14.024   1.844
ATOM   1259 HD22 LEU    78      -6.719  14.089   1.886
ATOM   1260 HD23 LEU    78      -6.858  13.963   2.076
ATOM   1261  C   LEU    78      -9.460  18.203   2.633
ATOM   1262  O   LEU    78      -8.599  18.385   1.846
ATOM   1263  N   SER    79     -10.406  19.085   2.754
ATOM   1264  H   SER    79     -11.079  18.883   3.410
ATOM   1265  CA  SER    79     -10.528  20.322   1.983
ATOM   1266  HA  SER    79     -10.009  20.206   1.056
ATOM   1267  CB  SER    79     -11.968  20.577   1.635
ATOM   1268  HB2 SER    79     -12.253  21.002   1.564
ATOM   1269  HB3 SER    79     -12.279  20.466   1.221
ATOM   1270  OG  SER    79     -12.546  20.421   1.910
ATOM   1271  HG  SER    79     -12.924  20.029   2.091
ATOM   1272  C   SER    79      -9.927  21.541   2.652
ATOM   1273  O   SER    79      -9.619  22.460   2.003
ATOM   1274  N   THR    80      -9.731  21.560   3.933
ATOM   1275  H   THR    80     -10.001  20.773   4.408
ATOM   1276  CA  THR    80      -9.191  22.678   4.711
ATOM   1277  HA  THR    80      -9.213  23.561   4.102
ATOM   1278  CB  THR    80     -10.028  22.980   5.936
ATOM   1279  HB  THR    80      -9.570  23.791   6.460
ATOM   1280  CG2 THR    80     -11.433  23.379   5.604
ATOM   1281 HG21 THR    80     -11.775  23.505   5.543
ATOM   1282 HG22 THR    80     -11.767  23.486   5.500
ATOM   1283 HG23 THR    80     -11.777  23.459   5.537
ATOM   1284  OG1 THR    80     -10.098  21.901   6.795
ATOM   1285  HG1 THR    80     -10.497  21.379   6.586
ATOM   1286  C   THR    80      -7.747  22.468   5.113
ATOM   1287  O   THR    80      -7.332  21.362   5.399
ATOM   1288  N   ASP    81      -6.963  23.530   5.172
ATOM   1289  H   ASP    81      -7.351  24.408   4.942
ATOM   1290  CA  ASP    81      -5.532  23.475   5.446
ATOM   1291  HA  ASP    81      -5.100  22.801   4.742
ATOM   1292  CB  ASP    81      -4.913  24.823   5.192
ATOM   1293  HB2 ASP    81      -4.159  24.799   5.073
ATOM   1294  HB3 ASP    81      -5.169  25.146   4.557
ATOM   1295  CG  ASP    81      -4.919  25.769   5.918
ATOM   1296  OD1 ASP    81      -4.969  26.127   6.285
ATOM   1297  OD2 ASP    81      -4.872  26.170   6.126
ATOM   1298  C   ASP    81      -5.171  22.937   6.829
ATOM   1299  O   ASP    81      -4.140  22.317   6.988
ATOM   1300  N   ASN    82      -6.034  23.103   7.815
ATOM   1301  H   ASN    82      -6.836  23.647   7.632
ATOM   1302  CA  ASN    82      -5.883  22.520   9.135
ATOM   1303  HA  ASN    82      -4.889  22.713   9.479
ATOM   1304  CB  ASN    82      -6.844  23.210  10.072
ATOM   1305  HB2 ASN    82      -6.719  23.823  10.289
ATOM   1306  HB3 ASN    82      -7.456  23.338   9.891
ATOM   1307  CG  ASN    82      -7.151  22.932  10.988
ATOM   1308  OD1 ASN    82      -7.145  22.688  11.285
ATOM   1309  ND2 ASN    82      -7.422  22.952  11.458
ATOM   1310 HD21 ASN    82      -7.622  22.761  12.051
ATOM   1311 HD22 ASN    82      -7.434  23.157  11.228
ATOM   1312  C   ASN    82      -6.057  20.999   9.135
ATOM   1313  O   ASN    82      -5.362  20.309   9.846
ATOM   1314  N   GLU    83      -6.934  20.459   8.308
ATOM   1315  H   GLU    83      -7.461  21.057   7.724
ATOM   1316  CA  GLU    83      -7.116  19.018   8.150
ATOM   1317  HA  GLU    83      -7.034  18.560   9.122
ATOM   1318  CB  GLU    83      -8.515  18.727   7.628
ATOM   1319  HB2 GLU    83      -9.127  19.253   8.107
ATOM   1320  HB3 GLU    83      -8.625  18.945   6.703
ATOM   1321  CG  GLU    83      -8.955  17.436   7.739
ATOM   1322  HG2 GLU    83      -8.649  16.955   7.048
ATOM   1323  HG3 GLU    83      -8.526  17.132   8.506
ATOM   1324  CD  GLU    83     -10.388  17.212   7.763
ATOM   1325  OE1 GLU    83     -10.974  17.095   7.819
ATOM   1326  OE2 GLU    83     -10.941  17.187   7.740
ATOM   1327  C   GLU    83      -6.030  18.394   7.275
ATOM   1328  O   GLU    83      -5.609  17.285   7.544
ATOM   1329  N   LYS    84      -5.501  19.121   6.293
ATOM   1330  H   LYS    84      -5.919  20.004   6.107
ATOM   1331  CA  LYS    84      -4.333  18.711   5.498
ATOM   1332  HA  LYS    84      -4.514  17.719   5.105
ATOM   1333  CB  LYS    84      -4.130  19.665   4.320
ATOM   1334  HB2 LYS    84      -4.026  20.672   4.684
ATOM   1335  HB3 LYS    84      -3.214  19.399   3.821
ATOM   1336  CG  LYS    84      -5.264  19.600   3.300
ATOM   1337  HG2 LYS    84      -5.332  18.601   2.923
ATOM   1338  HG3 LYS    84      -6.192  19.840   3.771
ATOM   1339  CD  LYS    84      -5.042  20.553   2.140
ATOM   1340  HD2 LYS    84      -4.893  21.526   2.513
ATOM   1341  HD3 LYS    84      -4.185  20.260   1.605
ATOM   1342  CE  LYS    84      -6.208  20.584   1.206
ATOM   1343  HE2 LYS    84      -6.702  20.212   1.367
ATOM   1344  HE3 LYS    84      -6.537  21.143   1.118
ATOM   1345  NZ  LYS    84      -6.245  20.378   0.222
ATOM   1346  HZ1 LYS    84      -6.252  20.387   0.015
ATOM   1347  HZ2 LYS    84      -6.192  20.287  -0.040
ATOM   1348  HZ3 LYS    84      -6.322  20.300  -0.053
ATOM   1349  C   LYS    84      -3.061  18.603   6.337
ATOM   1350  O   LYS    84      -2.273  17.699   6.125
ATOM   1351  N   ASP    85      -2.890  19.465   7.330
ATOM   1352  H   ASP    85      -3.535  20.219   7.400
ATOM   1353  CA  ASP    85      -1.815  19.370   8.318
ATOM   1354  HA  ASP    85      -0.876  19.223   7.802
ATOM   1355  CB  ASP    85      -1.734  20.688   9.084
ATOM   1356  HB2 ASP    85      -1.653  21.502   8.385
ATOM   1357  HB3 ASP    85      -2.637  20.833   9.650
ATOM   1358  CG  ASP    85      -0.541  20.735  10.017
ATOM   1359  OD1 ASP    85       0.389  20.839   9.806
ATOM   1360  OD2 ASP    85      -0.527  20.698  10.975
ATOM   1361  C   ASP    85      -1.988  18.177   9.264
ATOM   1362  O   ASP    85      -1.041  17.441   9.498
ATOM   1363  N   ASN    86      -3.204  17.923   9.742
ATOM   1364  H   ASN    86      -3.937  18.557   9.522
ATOM   1365  CA  ASN    86      -3.514  16.764  10.576
ATOM   1366  HA  ASN    86      -2.809  16.744  11.395
ATOM   1367  CB  ASN    86      -4.916  16.940  11.159
ATOM   1368  HB2 ASN    86      -5.055  17.910  11.496
ATOM   1369  HB3 ASN    86      -5.636  16.764  10.441
ATOM   1370  CG  ASN    86      -5.173  16.078  12.295
ATOM   1371  OD1 ASN    86      -4.861  16.241  13.268
ATOM   1372  ND2 ASN    86      -5.736  15.142  12.220
ATOM   1373 HD21 ASN    86      -5.897  14.579  12.967
ATOM   1374 HD22 ASN    86      -6.013  15.000  11.430
ATOM   1375  C   ASN    86      -3.347  15.441   9.811
ATOM   1376  O   ASN    86      -2.847  14.476  10.362
ATOM   1377  N   TYR    87      -3.682  15.410   8.525
ATOM   1378  H   TYR    87      -4.146  16.209   8.153
ATOM   1379  CA  TYR    87      -3.451  14.282   7.623
ATOM   1380  HA  TYR    87      -3.892  13.393   8.054
ATOM   1381  CB  TYR    87      -4.155  14.564   6.294
ATOM   1382  HB2 TYR    87      -5.197  14.746   6.503
ATOM   1383  HB3 TYR    87      -3.759  15.469   5.865
ATOM   1384  CG  TYR    87      -4.062  13.472   5.252
ATOM   1385  CD1 TYR    87      -5.114  12.576   5.083
ATOM   1386  HD1 TYR    87      -5.981  12.663   5.692
ATOM   1387  CE1 TYR    87      -5.040  11.566   4.116
ATOM   1388  HE1 TYR    87      -5.852  10.890   3.980
ATOM   1389  CZ  TYR    87      -3.901  11.437   3.326
ATOM   1390  OH  TYR    87      -3.788  10.428   2.444
ATOM   1391  HH  TYR    87      -4.528   9.850   2.448
ATOM   1392  CE2 TYR    87      -2.863  12.356   3.466
ATOM   1393  HE2 TYR    87      -2.014  12.261   2.836
ATOM   1394  CD2 TYR    87      -2.945  13.375   4.423
ATOM   1395  HD2 TYR    87      -2.147  14.072   4.526
ATOM   1396  C   TYR    87      -1.959  14.012   7.425
ATOM   1397  O   TYR    87      -1.514  12.885   7.582
ATOM   1398  N   LEU    88      -1.164  15.046   7.149
ATOM   1399  H   LEU    88      -1.588  15.941   7.042
ATOM   1400  CA  LEU    88       0.284  14.944   6.968
ATOM   1401  HA  LEU    88       0.473  14.216   6.191
ATOM   1402  CB  LEU    88       0.807  16.310   6.507
ATOM   1403  HB2 LEU    88       0.297  16.615   5.713
ATOM   1404  HB3 LEU    88       0.642  16.985   7.215
ATOM   1405  CG  LEU    88       2.195  16.431   6.171
ATOM   1406  HG  LEU    88       2.607  16.171   6.974
ATOM   1407  CD1 LEU    88       2.661  15.707   5.121
ATOM   1408 HD11 LEU    88       2.807  15.583   4.831
ATOM   1409 HD12 LEU    88       2.818  15.499   4.897
ATOM   1410 HD13 LEU    88       2.716  15.512   4.875
ATOM   1411  CD2 LEU    88       2.588  17.689   5.797
ATOM   1412 HD21 LEU    88       2.749  18.048   5.961
ATOM   1413 HD22 LEU    88       2.871  17.906   5.558
ATOM   1414 HD23 LEU    88       2.443  18.036   5.607
ATOM   1415  C   LEU    88       0.986  14.440   8.236
ATOM   1416  O   LEU    88       1.804  13.535   8.162
ATOM   1417  N   LYS    89       0.621  14.967   9.404
ATOM   1418  H   LYS    89      -0.031  15.721   9.383
ATOM   1419  CA  LYS    89       1.080  14.486  10.715
ATOM   1420  HA  LYS    89       2.162  14.467  10.731
ATOM   1421  CB  LYS    89       0.598  15.440  11.811
ATOM   1422  HB2 LYS    89      -0.450  15.643  11.677
ATOM   1423  HB3 LYS    89       0.724  14.964  12.767
ATOM   1424  CG  LYS    89       1.379  16.752  11.834
ATOM   1425  HG2 LYS    89       2.387  16.548  12.118
ATOM   1426  HG3 LYS    89       1.388  17.193  10.862
ATOM   1427  CD  LYS    89       0.770  17.731  12.815
ATOM   1428  HD2 LYS    89      -0.176  18.044  12.451
ATOM   1429  HD3 LYS    89       0.618  17.234  13.740
ATOM   1430  CE  LYS    89       1.630  18.948  13.072
ATOM   1431  HE2 LYS    89       1.295  19.451  13.762
ATOM   1432  HE3 LYS    89       2.454  18.684  13.332
ATOM   1433  NZ  LYS    89       1.805  19.805  12.116
ATOM   1434  HZ1 LYS    89       1.938  20.014  11.888
ATOM   1435  HZ2 LYS    89       1.807  19.949  11.835
ATOM   1436  HZ3 LYS    89       1.805  20.100  11.921
ATOM   1437  C   LYS    89       0.625  13.056  11.000
ATOM   1438  O   LYS    89       1.394  12.275  11.512
ATOM   1439  N   GLY    90      -0.588  12.690  10.625
ATOM   1440  H   GLY    90      -1.174  13.394  10.247
ATOM   1441  CA  GLY    90      -1.149  11.356  10.783
ATOM   1442  HA2 GLY    90      -1.116  11.075  11.820
ATOM   1443  HA3 GLY    90      -2.176  11.376  10.469
ATOM   1444  C   GLY    90      -0.428  10.291   9.970
ATOM   1445  O   GLY    90       0.043   9.317  10.529
ATOM   1446  N   VAL    91      -0.270  10.484   8.665
ATOM   1447  H   VAL    91      -0.663  11.305   8.260
ATOM   1448  CA  VAL    91       0.422   9.527   7.788
ATOM   1449  HA  VAL    91      -0.026   8.558   7.935
ATOM   1450  CB  VAL    91       0.252   9.885   6.309
ATOM   1451  HB  VAL    91       0.527  10.524   6.133
ATOM   1452  CG1 VAL    91       0.659   9.274   5.501
ATOM   1453 HG11 VAL    91       0.814   9.200   5.221
ATOM   1454 HG12 VAL    91       0.816   9.087   5.416
ATOM   1455 HG13 VAL    91       0.645   9.103   5.256
ATOM   1456  CG2 VAL    91      -0.734   9.970   5.792
ATOM   1457 HG21 VAL    91      -0.944   9.952   5.643
ATOM   1458 HG22 VAL    91      -1.006  10.008   5.674
ATOM   1459 HG23 VAL    91      -0.983  10.026   5.665
ATOM   1460  C   VAL    91       1.892   9.370   8.168
ATOM   1461  O   VAL    91       2.389   8.258   8.203
ATOM   1462  N   THR    92       2.589  10.444   8.532
ATOM   1463  H   THR    92       2.136  11.330   8.524
ATOM   1464  CA  THR    92       3.997  10.368   8.957
ATOM   1465  HA  THR    92       4.524   9.742   8.251
ATOM   1466  CB  THR    92       4.690  11.726   8.929
ATOM   1467  HB  THR    92       5.664  11.629   9.379
ATOM   1468  CG2 THR    92       4.872  12.229   7.515
ATOM   1469 HG21 THR    92       4.920  12.340   7.166
ATOM   1470 HG22 THR    92       4.916  12.361   7.178
ATOM   1471 HG23 THR    92       4.941  12.350   7.174
ATOM   1472  OG1 THR    92       3.970  12.686   9.635
ATOM   1473  HG1 THR    92       3.337  13.028   9.095
ATOM   1474  C   THR    92       4.181   9.696  10.316
ATOM   1475  O   THR    92       5.145   8.974  10.492
ATOM   1476  N   LYS    93       3.237   9.831  11.244
ATOM   1477  H   LYS    93       2.499  10.471  11.065
ATOM   1478  CA  LYS    93       3.212   9.091  12.515
ATOM   1479  HA  LYS    93       4.188   9.170  12.974
ATOM   1480  CB  LYS    93       2.196   9.744  13.455
ATOM   1481  HB2 LYS    93       2.361  10.739  13.490
ATOM   1482  HB3 LYS    93       1.259   9.610  13.114
ATOM   1483  CG  LYS    93       2.238   9.277  14.823
ATOM   1484  HG2 LYS    93       1.956   8.353  14.811
ATOM   1485  HG3 LYS    93       3.151   9.318  15.148
ATOM   1486  CD  LYS    93       1.423  10.027  15.773
ATOM   1487  HD2 LYS    93       1.642  10.892  15.777
ATOM   1488  HD3 LYS    93       0.569   9.966  15.513
ATOM   1489  CE  LYS    93       1.492   9.651  17.071
ATOM   1490  HE2 LYS    93       1.243   8.824  17.022
ATOM   1491  HE3 LYS    93       2.319   9.670  17.332
ATOM   1492  NZ  LYS    93       0.816  10.339  18.034
ATOM   1493  HZ1 LYS    93       0.646  10.475  18.304
ATOM   1494  HZ2 LYS    93       0.685  10.528  18.285
ATOM   1495  HZ3 LYS    93       0.628  10.504  18.218
ATOM   1496  C   LYS    93       2.949   7.598  12.316
ATOM   1497  O   LYS    93       3.549   6.784  12.995
ATOM   1498  N   LEU    94       2.112   7.219  11.356
ATOM   1499  H   LEU    94       1.622   7.932  10.865
ATOM   1500  CA  LEU    94       1.878   5.820  10.999
ATOM   1501  HA  LEU    94       1.720   5.259  11.909
ATOM   1502  CB  LEU    94       0.620   5.703  10.137
ATOM   1503  HB2 LEU    94       0.548   6.341   9.557
ATOM   1504  HB3 LEU    94       0.636   4.988   9.661
ATOM   1505  CG  LEU    94      -0.570   5.668  10.646
ATOM   1506  HG  LEU    94      -0.474   6.303  10.940
ATOM   1507  CD1 LEU    94      -1.602   5.550  10.025
ATOM   1508 HD11 LEU    94      -1.927   5.261   9.960
ATOM   1509 HD12 LEU    94      -1.946   5.755  10.002
ATOM   1510 HD13 LEU    94      -1.683   5.557   9.664
ATOM   1511  CD2 LEU    94      -0.927   4.902  11.356
ATOM   1512 HD21 LEU    94      -1.127   4.628  11.509
ATOM   1513 HD22 LEU    94      -0.943   4.780  11.511
ATOM   1514 HD23 LEU    94      -0.981   4.741  11.583
ATOM   1515  C   LEU    94       3.094   5.182  10.321
ATOM   1516  O   LEU    94       3.454   4.069  10.661
ATOM   1517  N   PHE    95       3.786   5.897   9.439
ATOM   1518  H   PHE    95       3.429   6.784   9.164
ATOM   1519  CA  PHE    95       5.062   5.449   8.881
ATOM   1520  HA  PHE    95       4.918   4.464   8.461
ATOM   1521  CB  PHE    95       5.512   6.375   7.753
ATOM   1522  HB2 PHE    95       5.121   7.285   7.833
ATOM   1523  HB3 PHE    95       6.487   6.504   7.814
ATOM   1524  CG  PHE    95       5.261   5.939   6.436
ATOM   1525  CD1 PHE    95       5.603   5.526   5.711
ATOM   1526  HD1 PHE    95       6.039   5.517   6.093
ATOM   1527  CE1 PHE    95       5.375   5.123   4.490
ATOM   1528  HE1 PHE    95       5.635   4.807   3.940
ATOM   1529  CZ  PHE    95       4.807   5.125   3.988
ATOM   1530  HZ  PHE    95       4.631   4.812   3.059
ATOM   1531  CE2 PHE    95       4.464   5.531   4.705
ATOM   1532  HE2 PHE    95       4.026   5.531   4.325
ATOM   1533  CD2 PHE    95       4.690   5.937   5.924
ATOM   1534  HD2 PHE    95       4.424   6.242   6.468
ATOM   1535  C   PHE    95       6.147   5.304   9.953
ATOM   1536  O   PHE    95       6.889   4.340   9.923
ATOM   1537  N   GLU    96       6.205   6.187  10.946
ATOM   1538  H   GLU    96       5.619   6.990  10.900
ATOM   1539  CA  GLU    96       7.126   6.065  12.080
ATOM   1540  HA  GLU    96       8.114   5.889  11.682
ATOM   1541  CB  GLU    96       7.169   7.383  12.851
ATOM   1542  HB2 GLU    96       7.374   8.167  12.158
ATOM   1543  HB3 GLU    96       6.224   7.574  13.296
ATOM   1544  CG  GLU    96       8.230   7.407  13.923
ATOM   1545  HG2 GLU    96       7.956   6.762  14.705
ATOM   1546  HG3 GLU    96       9.125   7.044  13.521
ATOM   1547  CD  GLU    96       8.467   8.776  14.478
ATOM   1548  OE1 GLU    96       8.668   9.330  14.617
ATOM   1549  OE2 GLU    96       8.475   9.311  14.780
ATOM   1550  C   GLU    96       6.800   4.869  12.984
ATOM   1551  O   GLU    96       7.707   4.197  13.451
ATOM   1552  N   ARG    97       5.524   4.527  13.169
ATOM   1553  H   ARG    97       4.830   5.139  12.801
ATOM   1554  CA  ARG    97       5.094   3.305  13.867
ATOM   1555  HA  ARG    97       5.616   3.254  14.811
ATOM   1556  CB  ARG    97       3.598   3.390  14.174
ATOM   1557  HB2 ARG    97       3.437   4.258  14.766
ATOM   1558  HB3 ARG    97       3.051   3.515  13.272
ATOM   1559  CG  ARG    97       3.026   2.193  14.904
ATOM   1560  HG2 ARG    97       2.795   1.573  14.323
ATOM   1561  HG3 ARG    97       3.617   1.825  15.450
ATOM   1562  CD  ARG    97       1.940   2.363  15.680
ATOM   1563  HD2 ARG    97       2.219   2.831  16.358
ATOM   1564  HD3 ARG    97       1.457   2.913  15.192
ATOM   1565  NE  ARG    97       1.124   1.258  16.142
ATOM   1566  HE  ARG    97       0.219   1.184  15.753
ATOM   1567  CZ  ARG    97       1.389   0.404  17.089
ATOM   1568  NH1 ARG    97       2.496   0.368  17.735
ATOM   1569 HH11 ARG    97       3.194   1.034  17.558
ATOM   1570 HH12 ARG    97       2.641  -0.328  18.411
ATOM   1571  NH2 ARG    97       0.516  -0.454  17.431
ATOM   1572 HH21 ARG    97      -0.399  -0.393  17.053
ATOM   1573 HH22 ARG    97       0.707  -1.050  18.198
ATOM   1574  C   ARG    97       5.495   2.038  13.119
ATOM   1575  O   ARG    97       5.945   1.102  13.752
ATOM   1576  N   ILE    98       5.431   2.023  11.794
ATOM   1577  H   ILE    98       5.029   2.816  11.349
ATOM   1578  CA  ILE    98       5.954   0.931  10.959
ATOM   1579  HA  ILE    98       5.589  -0.005  11.356
ATOM   1580  CB  ILE    98       5.430   1.055   9.510
ATOM   1581  HB  ILE    98       5.629   2.048   9.162
ATOM   1582  CG2 ILE    98       6.120   0.085   8.564
ATOM   1583 HG21 ILE    98       6.295  -0.128   8.303
ATOM   1584 HG22 ILE    98       6.315  -0.158   8.345
ATOM   1585 HG23 ILE    98       6.259  -0.162   8.327
ATOM   1586  CG1 ILE    98       3.918   0.824   9.463
ATOM   1587 HG12 ILE    98       3.705  -0.124   9.667
ATOM   1588 HG13 ILE    98       3.472   1.372  10.162
ATOM   1589  CD1 ILE    98       3.225   1.134   8.235
ATOM   1590 HD11 ILE    98       3.037   1.259   7.968
ATOM   1591 HD12 ILE    98       3.072   1.206   7.906
ATOM   1592 HD13 ILE    98       3.040   1.159   7.955
ATOM   1593  C   ILE    98       7.485   0.865  11.059
ATOM   1594  O   ILE    98       8.026  -0.188  11.341
ATOM   1595  N   TYR    99       8.186   1.983  10.919
ATOM   1596  H   TYR    99       7.686   2.813  10.687
ATOM   1597  CA  TYR    99       9.647   2.075  11.006
ATOM   1598  HA  TYR    99      10.068   1.363  10.313
ATOM   1599  CB  TYR    99      10.069   3.474  10.566
ATOM   1600  HB2 TYR    99       9.494   3.757   9.716
ATOM   1601  HB3 TYR    99       9.837   4.164  11.340
ATOM   1602  CG  TYR    99      11.508   3.627  10.196
ATOM   1603  CD1 TYR    99      11.917   3.381   8.914
ATOM   1604  HD1 TYR    99      11.215   3.076   8.207
ATOM   1605  CE1 TYR    99      13.240   3.541   8.554
ATOM   1606  HE1 TYR    99      13.556   3.355   7.580
ATOM   1607  CZ  TYR    99      14.161   3.949   9.477
ATOM   1608  OH  TYR    99      15.431   4.095   9.130
ATOM   1609  HH  TYR    99      15.945   4.384   9.822
ATOM   1610  CE2 TYR    99      13.757   4.198  10.759
ATOM   1611  HE2 TYR    99      14.459   4.512  11.463
ATOM   1612  CD2 TYR    99      12.432   4.041  11.115
ATOM   1613  HD2 TYR    99      12.129   4.231  12.096
ATOM   1614  C   TYR    99      10.207   1.729  12.395
ATOM   1615  O   TYR    99      11.357   1.354  12.525
ATOM   1616  N   SER   100       9.388   1.777  13.434
ATOM   1617  H   SER   100       8.484   2.146  13.276
ATOM   1618  CA  SER   100       9.724   1.345  14.793
ATOM   1619  HA  SER   100      10.714   1.685  15.011
ATOM   1620  CB  SER   100       8.810   1.998  15.806
ATOM   1621  HB2 SER   100       8.009   1.768  15.822
ATOM   1622  HB3 SER   100       9.005   1.891  16.607
ATOM   1623  OG  SER   100       8.754   3.041  15.721
ATOM   1624  HG  SER   100       8.354   3.317  14.932
ATOM   1625  C   SER   100       9.751  -0.166  14.978
ATOM   1626  O   SER   100       9.962  -0.616  16.044
ATOM   1627  N   THR   101       9.572  -0.957  13.950
ATOM   1628  H   THR   101       9.415  -0.524  13.100
ATOM   1629  CA  THR   101       9.726  -2.415  13.937
ATOM   1630  HA  THR   101      10.070  -2.737  14.904
ATOM   1631  CB  THR   101       8.414  -3.142  13.668
ATOM   1632  HB  THR   101       8.594  -4.194  13.762
ATOM   1633  CG2 THR   101       7.307  -2.772  14.618
ATOM   1634 HG21 THR   101       7.131  -2.601  14.929
ATOM   1635 HG22 THR   101       6.958  -2.629  14.740
ATOM   1636 HG23 THR   101       7.025  -2.833  14.881
ATOM   1637  OG1 THR   101       7.947  -2.918  12.381
ATOM   1638  HG1 THR   101       7.873  -2.045  12.265
ATOM   1639  C   THR   101      10.765  -2.857  12.917
ATOM   1640  O   THR   101      10.868  -2.284  11.847
ATOM   1641  N   ASP   102      11.517  -3.907  13.212
ATOM   1642  H   ASP   102      11.437  -4.305  14.116
ATOM   1643  CA  ASP   102      12.537  -4.448  12.311
ATOM   1644  HA  ASP   102      13.217  -3.656  12.053
ATOM   1645  CB  ASP   102      13.321  -5.519  13.050
ATOM   1646  HB2 ASP   102      13.688  -5.122  13.961
ATOM   1647  HB3 ASP   102      12.682  -6.321  13.293
ATOM   1648  CG  ASP   102      14.474  -6.035  12.264
ATOM   1649  OD1 ASP   102      14.915  -6.296  11.952
ATOM   1650  OD2 ASP   102      14.948  -6.182  11.965
ATOM   1651  C   ASP   102      11.952  -4.978  11.001
ATOM   1652  O   ASP   102      12.508  -4.748   9.945
ATOM   1653  N   LEU   103      10.785  -5.607  11.051
ATOM   1654  H   LEU   103      10.400  -5.778  11.945
ATOM   1655  CA  LEU   103      10.039  -6.051   9.879
ATOM   1656  HA  LEU   103      10.706  -6.632   9.265
ATOM   1657  CB  LEU   103       8.897  -6.945  10.348
ATOM   1658  HB2 LEU   103       9.245  -7.653  10.901
ATOM   1659  HB3 LEU   103       8.301  -6.435  10.900
ATOM   1660  CG  LEU   103       8.084  -7.591   9.378
ATOM   1661  HG  LEU   103       7.765  -6.876   8.668
ATOM   1662  CD1 LEU   103       8.773  -8.639   8.733
ATOM   1663 HD11 LEU   103       8.894  -8.888   8.506
ATOM   1664 HD12 LEU   103       9.006  -8.870   8.571
ATOM   1665 HD13 LEU   103       8.915  -8.928   8.640
ATOM   1666  CD2 LEU   103       6.952  -8.190  10.010
ATOM   1667 HD21 LEU   103       6.702  -8.271  10.233
ATOM   1668 HD22 LEU   103       6.608  -8.287  10.091
ATOM   1669 HD23 LEU   103       6.712  -8.433  10.162
ATOM   1670  C   LEU   103       9.533  -4.881   9.028
ATOM   1671  O   LEU   103       9.564  -4.945   7.812
ATOM   1672  N   GLY   104       9.119  -3.787   9.655
ATOM   1673  H   GLY   104       9.122  -3.784  10.648
ATOM   1674  CA  GLY   104       8.718  -2.562   8.982
ATOM   1675  HA2 GLY   104       7.973  -2.777   8.240
ATOM   1676  HA3 GLY   104       8.290  -1.902   9.711
ATOM   1677  C   GLY   104       9.865  -1.838   8.306
ATOM   1678  O   GLY   104       9.704  -1.374   7.196
ATOM   1679  N   ARG   105      11.051  -1.821   8.906
ATOM   1680  H   ARG   105      11.103  -2.191   9.826
ATOM   1681  CA  ARG   105      12.275  -1.327   8.265
ATOM   1682  HA  ARG   105      12.071  -0.359   7.832
ATOM   1683  CB  ARG   105      13.390  -1.158   9.296
ATOM   1684  HB2 ARG   105      13.490  -1.958   9.848
ATOM   1685  HB3 ARG   105      14.242  -1.010   8.846
ATOM   1686  CG  ARG   105      13.210  -0.067  10.176
ATOM   1687  HG2 ARG   105      13.023   0.685   9.623
ATOM   1688  HG3 ARG   105      12.415  -0.253  10.673
ATOM   1689  CD  ARG   105      14.331   0.302  11.116
ATOM   1690  HD2 ARG   105      15.175   0.580  10.536
ATOM   1691  HD3 ARG   105      14.039   1.159  11.680
ATOM   1692  NE  ARG   105      14.709  -0.776  12.019
ATOM   1693  HE  ARG   105      15.451  -1.348  11.735
ATOM   1694  CZ  ARG   105      14.250  -1.025  13.205
ATOM   1695  NH1 ARG   105      13.281  -0.390  13.721
ATOM   1696 HH11 ARG   105      12.801   0.293  13.195
ATOM   1697 HH12 ARG   105      13.023  -0.602  14.640
ATOM   1698  NH2 ARG   105      14.766  -1.947  13.920
ATOM   1699 HH21 ARG   105      15.514  -2.464  13.573
ATOM   1700 HH22 ARG   105      14.424  -2.120  14.819
ATOM   1701  C   ARG   105      12.711  -2.204   7.098
ATOM   1702  O   ARG   105      13.125  -1.674   6.084
ATOM   1703  N   MET   106      12.534  -3.515   7.182
ATOM   1704  H   MET   106      12.230  -3.882   8.052
ATOM   1705  CA  MET   106      12.778  -4.439   6.074
ATOM   1706  HA  MET   106      13.776  -4.260   5.706
ATOM   1707  CB  MET   106      12.715  -5.878   6.576
ATOM   1708  HB2 MET   106      13.120  -5.967   7.416
ATOM   1709  HB3 MET   106      11.834  -6.176   6.687
ATOM   1710  CG  MET   106      13.307  -6.823   5.815
ATOM   1711  HG2 MET   106      13.124  -6.867   5.266
ATOM   1712  HG3 MET   106      13.844  -6.722   5.697
ATOM   1713  SD  MET   106      13.466  -8.061   5.953
ATOM   1714  CE  MET   106      13.893  -8.832   5.254
ATOM   1715  HE1 MET   106      13.967  -9.006   5.098
ATOM   1716  HE2 MET   106      13.993  -8.974   5.105
ATOM   1717  HE3 MET   106      13.976  -8.992   5.138
ATOM   1718  C   MET   106      11.820  -4.200   4.903
ATOM   1719  O   MET   106      12.259  -4.131   3.770
ATOM   1720  N   LEU   107      10.535  -3.992   5.167
ATOM   1721  H   LEU   107      10.230  -4.107   6.106
ATOM   1722  CA  LEU   107       9.536  -3.651   4.154
ATOM   1723  HA  LEU   107       9.587  -4.394   3.373
ATOM   1724  CB  LEU   107       8.140  -3.721   4.785
ATOM   1725  HB2 LEU   107       7.984  -4.721   5.148
ATOM   1726  HB3 LEU   107       8.117  -3.068   5.635
ATOM   1727  CG  LEU   107       6.971  -3.343   3.870
ATOM   1728  HG  LEU   107       7.080  -2.335   3.551
ATOM   1729  CD1 LEU   107       6.853  -4.206   2.656
ATOM   1730 HD11 LEU   107       6.875  -4.438   2.365
ATOM   1731 HD12 LEU   107       6.776  -4.437   2.381
ATOM   1732 HD13 LEU   107       6.816  -4.367   2.321
ATOM   1733  CD2 LEU   107       5.683  -3.443   4.627
ATOM   1734 HD21 LEU   107       5.381  -3.415   4.862
ATOM   1735 HD22 LEU   107       5.335  -3.446   4.745
ATOM   1736 HD23 LEU   107       5.385  -3.536   4.816
ATOM   1737  C   LEU   107       9.817  -2.294   3.501
ATOM   1738  O   LEU   107       9.834  -2.200   2.286
ATOM   1739  N   LEU   108      10.097  -1.255   4.277
ATOM   1740  H   LEU   108      10.062  -1.383   5.266
ATOM   1741  CA  LEU   108      10.375   0.081   3.752
ATOM   1742  HA  LEU   108       9.589   0.332   3.058
ATOM   1743  CB  LEU   108      10.354   1.100   4.892
ATOM   1744  HB2 LEU   108      10.660   0.780   5.670
ATOM   1745  HB3 LEU   108      10.889   1.780   4.729
ATOM   1746  CG  LEU   108       9.237   1.660   5.228
ATOM   1747  HG  LEU   108       8.955   1.092   5.460
ATOM   1748  CD1 LEU   108       9.227   2.421   5.978
ATOM   1749 HD11 LEU   108       9.194   2.626   6.129
ATOM   1750 HD12 LEU   108       9.230   2.579   6.171
ATOM   1751 HD13 LEU   108       9.247   2.606   6.185
ATOM   1752  CD2 LEU   108       8.477   2.283   4.552
ATOM   1753 HD21 LEU   108       8.397   2.559   4.320
ATOM   1754 HD22 LEU   108       8.239   2.295   4.320
ATOM   1755 HD23 LEU   108       8.233   2.445   4.532
ATOM   1756  C   LEU   108      11.669   0.133   2.938
ATOM   1757  O   LEU   108      11.686   0.740   1.890
ATOM   1758  N   THR   109      12.716  -0.575   3.342
ATOM   1759  H   THR   109      12.654  -1.045   4.211
ATOM   1760  CA  THR   109      13.940  -0.723   2.543
ATOM   1761  HA  THR   109      14.282   0.256   2.255
ATOM   1762  CB  THR   109      15.060  -1.374   3.341
ATOM   1763  HB  THR   109      15.208  -1.983   3.199
ATOM   1764  CG2 THR   109      15.998  -1.055   3.396
ATOM   1765 HG21 THR   109      16.209  -1.055   3.421
ATOM   1766 HG22 THR   109      16.239  -0.940   3.359
ATOM   1767 HG23 THR   109      16.240  -0.947   3.448
ATOM   1768  OG1 THR   109      15.099  -1.507   4.262
ATOM   1769  HG1 THR   109      14.669  -1.564   4.919
ATOM   1770  C   THR   109      13.694  -1.493   1.251
ATOM   1771  O   THR   109      14.229  -1.130   0.218
ATOM   1772  N   SER   110      12.815  -2.490   1.259
ATOM   1773  H   SER   110      12.415  -2.756   2.129
ATOM   1774  CA  SER   110      12.391  -3.201   0.052
ATOM   1775  HA  SER   110      13.274  -3.543  -0.465
ATOM   1776  CB  SER   110      11.570  -4.429   0.409
ATOM   1777  HB2 SER   110      11.360  -4.589   1.060
ATOM   1778  HB3 SER   110      10.961  -4.518   0.130
ATOM   1779  OG  SER   110      11.873  -5.270   0.242
ATOM   1780  HG  SER   110      11.505  -5.432   0.612
ATOM   1781  C   SER   110      11.621  -2.304  -0.914
ATOM   1782  O   SER   110      11.850  -2.380  -2.109
ATOM   1783  N   ILE   111      10.780  -1.398  -0.422
ATOM   1784  H   ILE   111      10.620  -1.405   0.559
ATOM   1785  CA  ILE   111      10.061  -0.410  -1.237
ATOM   1786  HA  ILE   111       9.597  -0.933  -2.060
ATOM   1787  CB  ILE   111       8.940   0.256  -0.416
ATOM   1788  HB  ILE   111       9.358   0.569   0.509
ATOM   1789  CG2 ILE   111       8.363   1.493  -1.074
ATOM   1790 HG21 ILE   111       8.119   1.765  -1.211
ATOM   1791 HG22 ILE   111       8.265   1.867  -1.151
ATOM   1792 HG23 ILE   111       8.276   1.774  -1.321
ATOM   1793  CG1 ILE   111       7.820  -0.718  -0.108
ATOM   1794 HG12 ILE   111       7.746  -1.146  -0.330
ATOM   1795 HG13 ILE   111       7.753  -0.963   0.331
ATOM   1796  CD1 ILE   111       6.862  -0.846  -0.032
ATOM   1797 HD11 ILE   111       6.668  -0.914   0.024
ATOM   1798 HD12 ILE   111       6.563  -0.845  -0.015
ATOM   1799 HD13 ILE   111       6.645  -0.896  -0.039
ATOM   1800  C   ILE   111      11.020   0.597  -1.880
ATOM   1801  O   ILE   111      10.830   0.946  -3.028
ATOM   1802  N   VAL   112      12.088   1.015  -1.209
ATOM   1803  H   VAL   112      12.177   0.733  -0.263
ATOM   1804  CA  VAL   112      13.119   1.893  -1.792
ATOM   1805  HA  VAL   112      12.623   2.704  -2.300
ATOM   1806  CB  VAL   112      13.999   2.520  -0.711
ATOM   1807  HB  VAL   112      14.457   1.941  -0.317
ATOM   1808  CG1 VAL   112      14.817   3.371  -1.052
ATOM   1809 HG11 VAL   112      14.970   3.590  -1.086
ATOM   1810 HG12 VAL   112      15.123   3.592  -1.060
ATOM   1811 HG13 VAL   112      14.978   3.553  -1.239
ATOM   1812  CG2 VAL   112      13.463   3.145   0.230
ATOM   1813 HG21 VAL   112      13.369   3.326   0.474
ATOM   1814 HG22 VAL   112      13.305   3.306   0.475
ATOM   1815 HG23 VAL   112      13.328   3.264   0.442
ATOM   1816  C   VAL   112      13.955   1.172  -2.847
ATOM   1817  O   VAL   112      14.194   1.720  -3.909
ATOM   1818  N   ARG   113      14.332  -0.081  -2.613
ATOM   1819  H   ARG   113      14.127  -0.454  -1.715
ATOM   1820  CA  ARG   113      15.051  -0.940  -3.567
ATOM   1821  HA  ARG   113      15.871  -0.382  -3.979
ATOM   1822  CB  ARG   113      15.619  -2.131  -2.811
ATOM   1823  HB2 ARG   113      15.611  -2.186  -2.226
ATOM   1824  HB3 ARG   113      15.407  -2.634  -2.882
ATOM   1825  CG  ARG   113      16.496  -2.574  -2.713
ATOM   1826  HG2 ARG   113      16.513  -2.606  -3.282
ATOM   1827  HG3 ARG   113      16.755  -2.072  -2.673
ATOM   1828  CD  ARG   113      17.015  -3.668  -1.892
ATOM   1829  HD2 ARG   113      17.080  -3.933  -1.739
ATOM   1830  HD3 ARG   113      17.142  -3.849  -1.790
ATOM   1831  NE  ARG   113      17.270  -4.132  -1.456
ATOM   1832  HE  ARG   113      17.275  -4.122  -1.831
ATOM   1833  CZ  ARG   113      17.507  -4.584  -0.618
ATOM   1834  NH1 ARG   113      17.708  -4.948  -0.338
ATOM   1835 HH11 ARG   113      17.693  -4.888  -0.762
ATOM   1836 HH12 ARG   113      17.890  -5.281   0.293
ATOM   1837  NH2 ARG   113      17.549  -4.689  -0.039
ATOM   1838 HH21 ARG   113      17.426  -4.448  -0.216
ATOM   1839 HH22 ARG   113      17.743  -5.047   0.578
ATOM   1840  C   ARG   113      14.208  -1.377  -4.764
ATOM   1841  O   ARG   113      14.747  -1.746  -5.785
ATOM   1842  N   GLY   114      12.895  -1.298  -4.669
ATOM   1843  H   GLY   114      12.545  -1.012  -3.790
ATOM   1844  CA  GLY   114      11.926  -1.783  -5.642
ATOM   1845  HA2 GLY   114      12.198  -2.776  -5.921
ATOM   1846  HA3 GLY   114      10.973  -1.828  -5.162
ATOM   1847  C   GLY   114      11.756  -0.982  -6.925
ATOM   1848  O   GLY   114      10.774  -1.182  -7.598
ATOM   1849  N   ILE   115      12.677  -0.099  -7.283
ATOM   1850  H   ILE   115      13.482  -0.060  -6.716
ATOM   1851  CA  ILE   115      12.608   0.838  -8.408
ATOM   1852  HA  ILE   115      11.996   1.653  -8.083
ATOM   1853  CB  ILE   115      13.989   1.427  -8.699
ATOM   1854  HB  ILE   115      14.103   1.460  -9.240
ATOM   1855  CG2 ILE   115      14.292   2.282  -8.513
ATOM   1856 HG21 ILE   115      14.453   2.457  -8.461
ATOM   1857 HG22 ILE   115      14.367   2.531  -8.540
ATOM   1858 HG23 ILE   115      14.291   2.503  -8.421
ATOM   1859  CG1 ILE   115      14.922   1.203  -8.485
ATOM   1860 HG12 ILE   115      14.770   1.144  -8.284
ATOM   1861 HG13 ILE   115      15.079   0.995  -8.551
ATOM   1862  CD1 ILE   115      15.890   1.333  -8.470
ATOM   1863 HD11 ILE   115      16.148   1.401  -8.483
ATOM   1864 HD12 ILE   115      16.092   1.390  -8.422
ATOM   1865 HD13 ILE   115      16.142   1.293  -8.491
ATOM   1866  C   ILE   115      11.978   0.239  -9.686
ATOM   1867  O   ILE   115      12.403  -0.824 -10.127
ATOM   1868  N   PRO   116      10.964   0.869 -10.298
ATOM   1869  CD  PRO   116      10.204   1.985  -9.796
ATOM   1870  HD2 PRO   116      10.737   2.886  -9.952
ATOM   1871  HD3 PRO   116       9.975   1.875  -8.764
ATOM   1872  CG  PRO   116       8.931   2.002 -10.585
ATOM   1873  HG2 PRO   116       8.634   2.925 -10.776
ATOM   1874  HG3 PRO   116       8.226   1.510 -10.102
ATOM   1875  CB  PRO   116       9.205   1.315 -11.815
ATOM   1876  HB2 PRO   116       8.393   0.811 -12.101
ATOM   1877  HB3 PRO   116       9.433   1.993 -12.507
ATOM   1878  CA  PRO   116      10.373   0.393 -11.540
ATOM   1879  HA  PRO   116       9.993  -0.602 -11.385
ATOM   1880  C   PRO   116      11.367   0.365 -12.700
ATOM   1881  O   PRO   116      12.227   1.217 -12.804
ATOM   1882  N   PHE   117      11.264  -0.614 -13.583
ATOM   1883  H   PHE   117      10.526  -1.260 -13.477
ATOM   1884  CA  PHE   117      12.247  -0.837 -14.644
ATOM   1885  HA  PHE   117      13.222  -0.811 -14.184
ATOM   1886  CB  PHE   117      12.075  -2.230 -15.233
ATOM   1887  HB2 PHE   117      12.010  -2.936 -14.436
ATOM   1888  HB3 PHE   117      11.156  -2.261 -15.773
ATOM   1889  CG  PHE   117      13.194  -2.655 -16.139
ATOM   1890  CD1 PHE   117      14.411  -3.006 -15.611
ATOM   1891  HD1 PHE   117      14.542  -3.010 -14.568
ATOM   1892  CE1 PHE   117      15.463  -3.337 -16.443
ATOM   1893  HE1 PHE   117      16.393  -3.595 -16.036
ATOM   1894  CZ  PHE   117      15.301  -3.331 -17.804
ATOM   1895  HZ  PHE   117      16.106  -3.579 -18.439
ATOM   1896  CE2 PHE   117      14.085  -2.997 -18.336
ATOM   1897  HE2 PHE   117      13.959  -2.996 -19.377
ATOM   1898  CD2 PHE   117      13.033  -2.660 -17.507
ATOM   1899  HD2 PHE   117      12.104  -2.404 -17.923
ATOM   1900  C   PHE   117      12.240   0.250 -15.723
ATOM   1901  O   PHE   117      11.214   0.802 -16.057
ATOM   1902  N   TRP   118      13.395   0.552 -16.294
ATOM   1903  H   TRP   118      14.185   0.033 -16.014
ATOM   1904  CA  TRP   118      13.598   1.583 -17.313
ATOM   1905  HA  TRP   118      12.851   2.352 -17.176
ATOM   1906  CB  TRP   118      14.955   2.261 -17.100
ATOM   1907  HB2 TRP   118      15.695   1.522 -16.860
ATOM   1908  HB3 TRP   118      15.259   2.713 -18.025
ATOM   1909  CG  TRP   118      15.012   3.351 -16.083
ATOM   1910  CD1 TRP   118      14.334   3.410 -14.927
ATOM   1911  HD1 TRP   118      13.657   2.669 -14.574
ATOM   1912  NE1 TRP   118      14.636   4.566 -14.266
ATOM   1913  HE1 TRP   118      14.248   4.817 -13.389
ATOM   1914  CE2 TRP   118      15.515   5.330 -14.967
ATOM   1915  CZ2 TRP   118      16.097   6.564 -14.722
ATOM   1916  HZ2 TRP   118      15.867   7.097 -13.831
ATOM   1917  CH2 TRP   118      16.977   7.093 -15.654
ATOM   1918  HH2 TRP   118      17.434   8.036 -15.481
ATOM   1919  CZ3 TRP   118      17.263   6.383 -16.813
ATOM   1920  HZ3 TRP   118      17.935   6.796 -17.525
ATOM   1921  CE3 TRP   118      16.677   5.142 -17.047
ATOM   1922  HE3 TRP   118      16.912   4.611 -17.937
ATOM   1923  CD2 TRP   118      15.782   4.579 -16.133
ATOM   1924  C   TRP   118      13.367   1.051 -18.734
ATOM   1925  O   TRP   118      14.237   1.044 -19.566
ATOM   1926  N   GLY   119      12.172   0.594 -19.006
ATOM   1927  H   GLY   119      11.527   0.625 -18.268
ATOM   1928  CA  GLY   119      11.719   0.053 -20.283
ATOM   1929  HA2 GLY   119      12.547  -0.383 -20.798
ATOM   1930  HA3 GLY   119      11.012  -0.724 -20.092
ATOM   1931  C   GLY   119      11.061   1.047 -21.227
ATOM   1932  O   GLY   119      10.306   0.645 -22.071
ATOM   1933  N   GLY   120      11.276   2.337 -21.063
ATOM   1934  H   GLY   120      11.925   2.606 -20.371
ATOM   1935  CA  GLY   120      10.569   3.400 -21.760
ATOM   1936  HA2 GLY   120       9.532   3.168 -21.787
ATOM   1937  HA3 GLY   120      10.683   4.295 -21.200
ATOM   1938  C   GLY   120      11.000   3.706 -23.181
ATOM   1939  O   GLY   120      10.377   4.496 -23.813
ATOM   1940  N   SER   121      12.047   3.120 -23.694
ATOM   1941  H   SER   121      12.506   2.465 -23.140
ATOM   1942  CA  SER   121      12.557   3.343 -25.036
ATOM   1943  HA  SER   121      12.265   4.300 -25.336
ATOM   1944  CB  SER   121      14.040   3.314 -25.058
ATOM   1945  HB2 SER   121      14.382   3.827 -24.526
ATOM   1946  HB3 SER   121      14.475   2.587 -24.877
ATOM   1947  OG  SER   121      14.420   3.584 -26.000
ATOM   1948  HG  SER   121      15.213   3.903 -25.949
ATOM   1949  C   SER   121      12.034   2.383 -26.045
ATOM   1950  O   SER   121      11.736   1.305 -25.734
ATOM   1951  N   THR   122      11.967   2.759 -27.277
ATOM   1952  H   THR   122      12.226   3.650 -27.459
ATOM   1953  CA  THR   122      11.665   1.932 -28.413
ATOM   1954  HA  THR   122      10.954   1.261 -28.118
ATOM   1955  CB  THR   122      11.110   2.693 -29.519
ATOM   1956  HB  THR   122      11.050   2.160 -30.323
ATOM   1957  CG2 THR   122       9.894   3.181 -29.259
ATOM   1958 HG21 THR   122       9.579   3.274 -29.173
ATOM   1959 HG22 THR   122       9.600   3.323 -29.206
ATOM   1960 HG23 THR   122       9.608   3.291 -29.226
ATOM   1961  OG1 THR   122      11.781   3.660 -29.813
ATOM   1962  HG1 THR   122      11.668   3.943 -30.319
ATOM   1963  C   THR   122      12.808   1.148 -28.939
ATOM   1964  O   THR   122      12.626   0.272 -29.692
ATOM   1965  N   ILE   123      13.979   1.438 -28.538
ATOM   1966  H   ILE   123      14.053   2.157 -27.910
ATOM   1967  CA  ILE   123      15.171   0.751 -28.908
ATOM   1968  HA  ILE   123      14.963   0.246 -29.782
ATOM   1969  CB  ILE   123      16.247   1.697 -29.192
ATOM   1970  HB  ILE   123      16.444   1.822 -28.566
ATOM   1971  CG2 ILE   123      17.119   1.449 -29.750
ATOM   1972 HG21 ILE   123      17.451   1.503 -29.816
ATOM   1973 HG22 ILE   123      17.269   1.221 -29.821
ATOM   1974 HG23 ILE   123      17.292   1.451 -30.015
ATOM   1975  CG1 ILE   123      16.220   2.730 -29.748
ATOM   1976 HG12 ILE   123      15.856   3.033 -29.845
ATOM   1977 HG13 ILE   123      16.290   2.939 -29.540
ATOM   1978  CD1 ILE   123      16.586   3.137 -30.439
ATOM   1979 HD11 ILE   123      16.661   3.278 -30.606
ATOM   1980 HD12 ILE   123      16.707   3.263 -30.624
ATOM   1981 HD13 ILE   123      16.650   3.183 -30.594
ATOM   1982  C   ILE   123      15.580  -0.266 -27.880
ATOM   1983  O   ILE   123      15.611   0.005 -26.721
ATOM   1984  N   ASP   124      15.911  -1.446 -28.301
ATOM   1985  H   ASP   124      15.883  -1.597 -29.259
ATOM   1986  CA  ASP   124      16.151  -2.591 -27.462
ATOM   1987  HA  ASP   124      15.380  -2.611 -26.767
ATOM   1988  CB  ASP   124      16.044  -3.796 -28.279
ATOM   1989  HB2 ASP   124      15.567  -3.962 -28.410
ATOM   1990  HB3 ASP   124      16.235  -3.753 -28.741
ATOM   1991  CG  ASP   124      16.287  -4.844 -28.306
ATOM   1992  OD1 ASP   124      16.454  -5.378 -28.291
ATOM   1993  OD2 ASP   124      16.283  -5.162 -28.370
ATOM   1994  C   ASP   124      17.447  -2.590 -26.683
ATOM   1995  O   ASP   124      17.627  -3.340 -25.798
ATOM   1996  N   THR   125      18.344  -1.728 -26.987
ATOM   1997  H   THR   125      18.134  -1.169 -27.739
ATOM   1998  CA  THR   125      19.648  -1.565 -26.369
ATOM   1999  HA  THR   125      19.830  -2.400 -25.728
ATOM   2000  CB  THR   125      20.734  -1.575 -27.417
ATOM   2001  HB  THR   125      21.642  -1.351 -26.965
ATOM   2002  CG2 THR   125      20.887  -2.874 -28.101
ATOM   2003 HG21 THR   125      20.981  -3.194 -28.270
ATOM   2004 HG22 THR   125      20.906  -3.201 -28.224
ATOM   2005 HG23 THR   125      20.903  -3.178 -28.301
ATOM   2006  OG1 THR   125      20.491  -0.664 -28.388
ATOM   2007  HG1 THR   125      20.710  -0.411 -28.659
ATOM   2008  C   THR   125      19.757  -0.334 -25.482
ATOM   2009  O   THR   125      20.827   0.001 -25.035
ATOM   2010  N   GLU   126      18.664   0.349 -25.208
ATOM   2011  H   GLU   126      17.813   0.002 -25.558
ATOM   2012  CA  GLU   126      18.609   1.614 -24.482
ATOM   2013  HA  GLU   126      19.605   1.881 -24.169
ATOM   2014  CB  GLU   126      18.125   2.692 -25.443
ATOM   2015  HB2 GLU   126      18.755   2.680 -26.305
ATOM   2016  HB3 GLU   126      17.133   2.456 -25.755
ATOM   2017  CG  GLU   126      18.124   4.094 -24.880
ATOM   2018  HG2 GLU   126      17.390   4.172 -24.124
ATOM   2019  HG3 GLU   126      19.063   4.297 -24.441
ATOM   2020  CD  GLU   126      17.840   5.106 -25.951
ATOM   2021  OE1 GLU   126      16.845   5.346 -26.301
ATOM   2022  OE2 GLU   126      18.612   5.651 -26.457
ATOM   2023  C   GLU   126      17.739   1.538 -23.228
ATOM   2024  O   GLU   126      16.699   0.919 -23.232
ATOM   2025  N   LEU   127      18.140   2.205 -22.163
ATOM   2026  H   LEU   127      19.016   2.659 -22.218
ATOM   2027  CA  LEU   127      17.370   2.378 -20.934
ATOM   2028  HA  LEU   127      16.527   1.705 -20.945
ATOM   2029  CB  LEU   127      18.233   2.026 -19.725
ATOM   2030  HB2 LEU   127      19.089   2.572 -19.762
ATOM   2031  HB3 LEU   127      17.738   2.304 -18.881
ATOM   2032  CG  LEU   127      18.631   0.625 -19.543
ATOM   2033  HG  LEU   127      19.077   0.439 -20.274
ATOM   2034  CD1 LEU   127      19.389   0.343 -18.500
ATOM   2035 HD11 LEU   127      19.646   0.279 -18.309
ATOM   2036 HD12 LEU   127      19.542   0.379 -18.219
ATOM   2037 HD13 LEU   127      19.540   0.166 -18.226
ATOM   2038  CD2 LEU   127      17.728  -0.282 -19.356
ATOM   2039 HD21 LEU   127      17.561  -0.547 -19.408
ATOM   2040 HD22 LEU   127      17.524  -0.538 -19.201
ATOM   2041 HD23 LEU   127      17.440  -0.438 -19.341
ATOM   2042  C   LEU   127      16.807   3.797 -20.829
ATOM   2043  O   LEU   127      17.535   4.763 -20.950
ATOM   2044  N   LYS   128      15.516   3.916 -20.560
ATOM   2045  H   LYS   128      15.000   3.078 -20.477
ATOM   2046  CA  LYS   128      14.773   5.168 -20.383
ATOM   2047  HA  LYS   128      15.439   5.930 -20.014
ATOM   2048  CB  LYS   128      14.238   5.603 -21.746
ATOM   2049  HB2 LYS   128      15.060   5.670 -22.429
ATOM   2050  HB3 LYS   128      13.573   4.852 -22.106
ATOM   2051  CG  LYS   128      13.505   6.930 -21.751
ATOM   2052  HG2 LYS   128      12.655   6.864 -21.138
ATOM   2053  HG3 LYS   128      14.135   7.673 -21.365
ATOM   2054  CD  LYS   128      13.063   7.341 -23.122
ATOM   2055  HD2 LYS   128      13.801   7.463 -23.688
ATOM   2056  HD3 LYS   128      12.530   6.676 -23.505
ATOM   2057  CE  LYS   128      12.341   8.504 -23.186
ATOM   2058  HE2 LYS   128      11.778   8.469 -22.691
ATOM   2059  HE3 LYS   128      12.750   9.077 -22.939
ATOM   2060  NZ  LYS   128      11.853   8.918 -24.213
ATOM   2061  HZ1 LYS   128      11.741   9.046 -24.485
ATOM   2062  HZ2 LYS   128      11.719   8.991 -24.473
ATOM   2063  HZ3 LYS   128      11.732   9.028 -24.442
ATOM   2064  C   LYS   128      13.644   4.987 -19.373
ATOM   2065  O   LYS   128      12.991   3.958 -19.376
ATOM   2066  N   VAL   129      13.386   5.974 -18.534
ATOM   2067  H   VAL   129      13.957   6.783 -18.577
ATOM   2068  CA  VAL   129      12.278   5.952 -17.572
ATOM   2069  HA  VAL   129      12.371   5.046 -17.000
ATOM   2070  CB  VAL   129      12.383   7.115 -16.592
ATOM   2071  HB  VAL   129      13.205   7.218 -16.375
ATOM   2072  CG1 VAL   129      12.021   8.286 -16.917
ATOM   2073 HG11 VAL   129      11.906   8.644 -16.942
ATOM   2074 HG12 VAL   129      11.968   8.513 -17.018
ATOM   2075 HG13 VAL   129      11.935   8.572 -17.017
ATOM   2076  CG2 VAL   129      11.809   6.993 -15.483
ATOM   2077 HG21 VAL   129      11.669   6.956 -15.267
ATOM   2078 HG22 VAL   129      11.664   6.951 -15.193
ATOM   2079 HG23 VAL   129      11.696   6.989 -15.160
ATOM   2080  C   VAL   129      10.925   5.914 -18.274
ATOM   2081  O   VAL   129      10.738   6.536 -19.299
ATOM   2082  N   ILE   130       9.970   5.191 -17.734
ATOM   2083  H   ILE   130      10.166   4.717 -16.888
ATOM   2084  CA  ILE   130       8.594   5.159 -18.225
ATOM   2085  HA  ILE   130       8.609   5.248 -19.298
ATOM   2086  CB  ILE   130       7.925   3.817 -17.883
ATOM   2087  HB  ILE   130       7.964   3.690 -16.827
ATOM   2088  CG2 ILE   130       6.472   3.801 -18.286
ATOM   2089 HG21 ILE   130       6.093   3.759 -18.314
ATOM   2090 HG22 ILE   130       6.104   3.872 -18.383
ATOM   2091 HG23 ILE   130       6.132   3.756 -18.436
ATOM   2092  CG1 ILE   130       8.665   2.649 -18.528
ATOM   2093 HG12 ILE   130       8.596   2.724 -19.536
ATOM   2094 HG13 ILE   130       9.654   2.694 -18.293
ATOM   2095  CD1 ILE   130       8.234   1.294 -18.164
ATOM   2096 HD11 ILE   130       8.130   0.965 -18.085
ATOM   2097 HD12 ILE   130       8.147   0.952 -18.083
ATOM   2098 HD13 ILE   130       8.133   0.969 -18.073
ATOM   2099  C   ILE   130       7.846   6.367 -17.668
ATOM   2100  O   ILE   130       7.858   6.615 -16.480
ATOM   2101  N   ASP   131       7.177   7.117 -18.517
ATOM   2102  H   ASP   131       7.190   6.852 -19.467
ATOM   2103  CA  ASP   131       6.558   8.393 -18.182
ATOM   2104  HA  ASP   131       7.323   9.021 -17.794
ATOM   2105  CB  ASP   131       6.043   9.036 -19.441
ATOM   2106  HB2 ASP   131       6.209   9.602 -19.642
ATOM   2107  HB3 ASP   131       6.151   8.809 -19.990
ATOM   2108  CG  ASP   131       5.178   9.251 -19.704
ATOM   2109  OD1 ASP   131       4.888   9.261 -19.825
ATOM   2110  OD2 ASP   131       4.785   9.415 -19.818
ATOM   2111  C   ASP   131       5.467   8.323 -17.119
ATOM   2112  O   ASP   131       5.262   9.234 -16.389
ATOM   2113  N   THR   132       4.811   7.222 -16.973
ATOM   2114  H   THR   132       5.002   6.518 -17.613
ATOM   2115  CA  THR   132       3.821   6.960 -15.934
ATOM   2116  HA  THR   132       3.259   7.858 -15.768
ATOM   2117  CB  THR   132       2.842   5.905 -16.384
ATOM   2118  HB  THR   132       2.272   5.585 -15.578
ATOM   2119  CG2 THR   132       1.924   6.387 -17.406
ATOM   2120 HG21 THR   132       1.702   6.480 -17.675
ATOM   2121 HG22 THR   132       1.674   6.498 -17.624
ATOM   2122 HG23 THR   132       1.710   6.534 -17.655
ATOM   2123  OG1 THR   132       3.475   4.846 -16.907
ATOM   2124  HG1 THR   132       3.368   4.289 -16.661
ATOM   2125  C   THR   132       4.421   6.594 -14.586
ATOM   2126  O   THR   132       3.725   6.624 -13.596
ATOM   2127  N   ASN   133       5.712   6.316 -14.511
ATOM   2128  H   ASN   133       6.232   6.345 -15.353
ATOM   2129  CA  ASN   133       6.461   6.052 -13.281
ATOM   2130  HA  ASN   133       5.762   5.778 -12.507
ATOM   2131  CB  ASN   133       7.397   4.860 -13.507
ATOM   2132  HB2 ASN   133       8.022   5.050 -14.356
ATOM   2133  HB3 ASN   133       8.041   4.747 -12.658
ATOM   2134  CG  ASN   133       6.696   3.542 -13.688
ATOM   2135  OD1 ASN   133       5.642   3.278 -13.189
ATOM   2136  ND2 ASN   133       7.275   2.649 -14.385
ATOM   2137 HD21 ASN   133       6.823   1.784 -14.510
ATOM   2138 HD22 ASN   133       8.150   2.854 -14.779
ATOM   2139  C   ASN   133       7.196   7.290 -12.742
ATOM   2140  O   ASN   133       7.938   7.205 -11.818
ATOM   2141  N   CYS   134       6.998   8.442 -13.308
ATOM   2142  H   CYS   134       6.397   8.450 -14.068
ATOM   2143  CA  CYS   134       7.555   9.723 -12.894
ATOM   2144  HA  CYS   134       8.149   9.592 -12.012
ATOM   2145  CB  CYS   134       8.462  10.234 -13.988
ATOM   2146  HB2 CYS   134       8.345  10.609 -14.364
ATOM   2147  HB3 CYS   134       8.911  10.482 -13.889
ATOM   2148  SG  CYS   134       9.028   9.841 -14.825
ATOM   2149  HG  CYS   134       8.745   9.253 -15.027
ATOM   2150  C   CYS   134       6.471  10.736 -12.547
ATOM   2151  O   CYS   134       5.321  10.548 -12.878
ATOM   2152  N   ILE   135       6.843  11.826 -11.904
ATOM   2153  H   ILE   135       7.798  11.892 -11.653
ATOM   2154  CA  ILE   135       6.030  13.030 -11.696
ATOM   2155  HA  ILE   135       5.103  12.930 -12.240
ATOM   2156  CB  ILE   135       5.668  13.233 -10.212
ATOM   2157  HB  ILE   135       5.127  14.161 -10.138
ATOM   2158  CG2 ILE   135       4.720  12.134  -9.750
ATOM   2159 HG21 ILE   135       4.390  11.910  -9.716
ATOM   2160 HG22 ILE   135       4.565  11.775  -9.687
ATOM   2161 HG23 ILE   135       4.500  11.908  -9.519
ATOM   2162  CG1 ILE   135       6.898  13.341  -9.309
ATOM   2163 HG12 ILE   135       7.368  12.409  -9.226
ATOM   2164 HG13 ILE   135       7.582  14.002  -9.747
ATOM   2165  CD1 ILE   135       6.640  13.850  -7.931
ATOM   2166 HD11 ILE   135       6.636  13.898  -7.567
ATOM   2167 HD12 ILE   135       6.627  14.062  -7.620
ATOM   2168 HD13 ILE   135       6.490  13.968  -7.609
ATOM   2169  C   ILE   135       6.729  14.259 -12.278
ATOM   2170  O   ILE   135       7.918  14.250 -12.502
ATOM   2171  N   ASN   136       6.000  15.327 -12.503
ATOM   2172  H   ASN   136       5.039  15.278 -12.281
ATOM   2173  CA  ASN   136       6.520  16.623 -12.901
ATOM   2174  HA  ASN   136       7.543  16.520 -13.224
ATOM   2175  CB  ASN   136       5.700  17.114 -14.074
ATOM   2176  HB2 ASN   136       5.527  16.496 -14.691
ATOM   2177  HB3 ASN   136       4.912  17.387 -13.827
ATOM   2178  CG  ASN   136       6.148  18.054 -14.784
ATOM   2179  OD1 ASN   136       6.561  18.584 -14.682
ATOM   2180  ND2 ASN   136       6.078  18.287 -15.546
ATOM   2181 HD21 ASN   136       6.355  18.897 -16.030
ATOM   2182 HD22 ASN   136       5.744  17.840 -15.674
ATOM   2183  C   ASN   136       6.505  17.579 -11.713
ATOM   2184  O   ASN   136       5.509  17.710 -11.064
ATOM   2185  N   VAL   137       7.600  18.231 -11.411
ATOM   2186  H   VAL   137       8.364  18.115 -12.016
ATOM   2187  CA  VAL   137       7.814  19.065 -10.226
ATOM   2188  HA  VAL   137       6.900  19.118  -9.666
ATOM   2189  CB  VAL   137       8.869  18.458  -9.313
ATOM   2190  HB  VAL   137       9.233  18.484  -9.350
ATOM   2191  CG1 VAL   137       9.140  18.430  -8.625
ATOM   2192 HG11 VAL   137       9.127  18.331  -8.498
ATOM   2193 HG12 VAL   137       9.243  18.525  -8.537
ATOM   2194 HG13 VAL   137       9.254  18.411  -8.333
ATOM   2195  CG2 VAL   137       9.202  17.796  -8.961
ATOM   2196 HG21 VAL   137       9.247  17.679  -8.815
ATOM   2197 HG22 VAL   137       9.196  17.609  -8.940
ATOM   2198 HG23 VAL   137       9.414  17.616  -8.868
ATOM   2199  C   VAL   137       8.174  20.484 -10.620
ATOM   2200  O   VAL   137       9.018  20.699 -11.461
ATOM   2201  N   ILE   138       7.552  21.455  -9.998
ATOM   2202  H   ILE   138       6.889  21.214  -9.305
ATOM   2203  CA  ILE   138       7.779  22.868 -10.234
ATOM   2204  HA  ILE   138       8.154  23.004 -11.230
ATOM   2205  CB  ILE   138       6.478  23.639 -10.134
ATOM   2206  HB  ILE   138       6.104  23.568  -9.200
ATOM   2207  CG2 ILE   138       6.669  25.019 -10.394
ATOM   2208 HG21 ILE   138       6.610  25.402 -10.352
ATOM   2209 HG22 ILE   138       6.844  25.336 -10.428
ATOM   2210 HG23 ILE   138       6.683  25.346 -10.579
ATOM   2211  CG1 ILE   138       5.453  23.166 -11.002
ATOM   2212 HG12 ILE   138       5.465  22.969 -11.273
ATOM   2213 HG13 ILE   138       5.093  22.901 -11.040
ATOM   2214  CD1 ILE   138       4.823  23.276 -11.466
ATOM   2215 HD11 ILE   138       4.635  23.319 -11.629
ATOM   2216 HD12 ILE   138       4.710  23.279 -11.575
ATOM   2217 HD13 ILE   138       4.648  23.296 -11.544
ATOM   2218  C   ILE   138       8.829  23.377  -9.293
ATOM   2219  O   ILE   138       8.813  23.074  -8.134
ATOM   2220  N   GLN   139       9.745  24.159  -9.788
ATOM   2221  H   GLN   139       9.684  24.375 -10.739
ATOM   2222  CA  GLN   139      10.829  24.754  -9.069
ATOM   2223  HA  GLN   139      11.005  24.167  -8.202
ATOM   2224  CB  GLN   139      12.060  24.730  -9.929
ATOM   2225  HB2 GLN   139      11.926  25.264 -10.752
ATOM   2226  HB3 GLN   139      12.800  25.155  -9.445
ATOM   2227  CG  GLN   139      12.511  23.452 -10.341
ATOM   2228  HG2 GLN   139      12.280  22.970 -10.228
ATOM   2229  HG3 GLN   139      12.530  23.339 -10.811
ATOM   2230  CD  GLN   139      13.278  22.976 -10.300
ATOM   2231  OE1 GLN   139      13.478  22.696 -10.297
ATOM   2232  NE2 GLN   139      13.739  22.866 -10.265
ATOM   2233 HE21 GLN   139      14.232  22.574 -10.230
ATOM   2234 HE22 GLN   139      13.600  23.108 -10.257
ATOM   2235  C   GLN   139      10.513  26.159  -8.635
ATOM   2236  O   GLN   139       9.704  26.786  -9.234
ATOM   2237  N   PRO   140      11.147  26.707  -7.634
ATOM   2238  CD  PRO   140      12.033  26.055  -6.773
ATOM   2239  HD2 PRO   140      12.945  25.972  -7.208
ATOM   2240  HD3 PRO   140      11.697  25.120  -6.497
ATOM   2241  CG  PRO   140      12.139  26.886  -5.602
ATOM   2242  HG2 PRO   140      13.030  26.908  -5.286
ATOM   2243  HG3 PRO   140      11.555  26.558  -4.925
ATOM   2244  CB  PRO   140      11.732  28.187  -5.968
ATOM   2245  HB2 PRO   140      11.270  28.607  -5.221
ATOM   2246  HB3 PRO   140      12.514  28.721  -6.205
ATOM   2247  CA  PRO   140      10.862  28.012  -7.126
ATOM   2248  HA  PRO   140       9.884  28.003  -6.786
ATOM   2249  C   PRO   140      11.010  29.160  -8.077
ATOM   2250  O   PRO   140      10.434  30.155  -7.879
ATOM   2251  N   ASP   141      11.731  29.029  -9.125
ATOM   2252  H   ASP   141      12.205  28.208  -9.219
ATOM   2253  CA  ASP   141      11.861  29.999 -10.172
ATOM   2254  HA  ASP   141      11.797  30.957  -9.750
ATOM   2255  CB  ASP   141      13.194  29.894 -10.782
ATOM   2256  HB2 ASP   141      13.402  30.651 -11.234
ATOM   2257  HB3 ASP   141      13.827  29.813 -10.152
ATOM   2258  CG  ASP   141      13.404  28.918 -11.633
ATOM   2259  OD1 ASP   141      13.437  28.592 -12.007
ATOM   2260  OD2 ASP   141      13.536  28.471 -11.926
ATOM   2261  C   ASP   141      10.806  29.920 -11.211
ATOM   2262  O   ASP   141      10.764  30.716 -12.061
ATOM   2263  N   GLY   142       9.958  28.962 -11.162
ATOM   2264  H   GLY   142      10.030  28.356 -10.425
ATOM   2265  CA  GLY   142       8.932  28.717 -12.096
ATOM   2266  HA2 GLY   142       8.108  28.352 -11.579
ATOM   2267  HA3 GLY   142       8.672  29.612 -12.555
ATOM   2268  C   GLY   142       9.240  27.741 -13.164
ATOM   2269  O   GLY   142       8.430  27.461 -13.940
ATOM   2270  N   SER   143      10.378  27.203 -13.211
ATOM   2271  H   SER   143      11.003  27.490 -12.566
ATOM   2272  CA  SER   143      10.740  26.133 -14.085
ATOM   2273  HA  SER   143      10.347  26.328 -15.027
ATOM   2274  CB  SER   143      12.199  26.078 -14.231
ATOM   2275  HB2 SER   143      12.517  25.735 -13.737
ATOM   2276  HB3 SER   143      12.493  25.752 -14.801
ATOM   2277  OG  SER   143      12.775  26.866 -14.282
ATOM   2278  HG  SER   143      12.912  27.415 -13.671
ATOM   2279  C   SER   143      10.206  24.797 -13.640
ATOM   2280  O   SER   143       9.885  24.622 -12.549
ATOM   2281  N   TYR   144      10.130  23.835 -14.468
ATOM   2282  H   TYR   144      10.400  24.027 -15.349
ATOM   2283  CA  TYR   144       9.714  22.482 -14.169
ATOM   2284  HA  TYR   144       9.536  22.404 -13.130
ATOM   2285  CB  TYR   144       8.428  22.183 -14.849
ATOM   2286  HB2 TYR   144       8.289  21.715 -15.004
ATOM   2287  HB3 TYR   144       7.996  22.234 -14.613
ATOM   2288  CG  TYR   144       7.858  22.399 -15.605
ATOM   2289  CD1 TYR   144       7.627  22.768 -16.240
ATOM   2290  HD1 TYR   144       7.864  22.906 -16.188
ATOM   2291  CE1 TYR   144       7.086  22.955 -16.949
ATOM   2292  HE1 TYR   144       6.914  23.238 -17.430
ATOM   2293  CZ  TYR   144       6.772  22.772 -17.029
ATOM   2294  OH  TYR   144       6.251  22.948 -17.711
ATOM   2295  HH  TYR   144       6.148  23.188 -18.074
ATOM   2296  CE2 TYR   144       7.000  22.401 -16.395
ATOM   2297  HE2 TYR   144       6.760  22.264 -16.454
ATOM   2298  CD2 TYR   144       7.541  22.216 -15.682
ATOM   2299  HD2 TYR   144       7.720  21.934 -15.197
ATOM   2300  C   TYR   144      10.763  21.448 -14.500
ATOM   2301  O   TYR   144      11.555  21.640 -15.385
ATOM   2302  N   ARG   145      10.749  20.332 -13.805
ATOM   2303  H   ARG   145      10.072  20.266 -13.095
ATOM   2304  CA  ARG   145      11.581  19.151 -14.038
ATOM   2305  HA  ARG   145      11.856  19.125 -15.072
ATOM   2306  CB  ARG   145      12.857  19.249 -13.220
ATOM   2307  HB2 ARG   145      13.516  18.465 -13.522
ATOM   2308  HB3 ARG   145      13.335  20.178 -13.438
ATOM   2309  CG  ARG   145      12.654  19.152 -11.730
ATOM   2310  HG2 ARG   145      12.149  19.943 -11.421
ATOM   2311  HG3 ARG   145      12.129  18.338 -11.504
ATOM   2312  CD  ARG   145      13.854  19.072 -10.952
ATOM   2313  HD2 ARG   145      14.418  18.469 -11.327
ATOM   2314  HD3 ARG   145      14.269  19.878 -11.012
ATOM   2315  NE  ARG   145      13.730  18.751  -9.641
ATOM   2316  HE  ARG   145      13.681  19.456  -9.170
ATOM   2317  CZ  ARG   145      13.680  17.625  -9.018
ATOM   2318  NH1 ARG   145      13.796  16.615  -9.473
ATOM   2319 HH11 ARG   145      13.956  16.659 -10.319
ATOM   2320 HH12 ARG   145      13.750  15.792  -8.941
ATOM   2321  NH2 ARG   145      13.491  17.471  -7.892
ATOM   2322 HH21 ARG   145      13.361  18.209  -7.495
ATOM   2323 HH22 ARG   145      13.444  16.608  -7.452
ATOM   2324  C   ARG   145      10.827  17.860 -13.761
ATOM   2325  O   ARG   145       9.821  17.882 -13.125
ATOM   2326  N   SER   146      11.330  16.733 -14.183
ATOM   2327  H   SER   146      12.151  16.779 -14.703
ATOM   2328  CA  SER   146      10.812  15.414 -13.842
ATOM   2329  HA  SER   146       9.778  15.497 -13.608
ATOM   2330  CB  SER   146      10.923  14.494 -15.009
ATOM   2331  HB2 SER   146      11.488  14.253 -15.202
ATOM   2332  HB3 SER   146      10.622  13.923 -15.007
ATOM   2333  OG  SER   146      10.675  14.673 -15.851
ATOM   2334  HG  SER   146      10.581  14.503 -16.122
ATOM   2335  C   SER   146      11.490  14.812 -12.637
ATOM   2336  O   SER   146      12.634  15.069 -12.407
ATOM   2337  N   GLU   147      10.805  13.990 -11.877
ATOM   2338  H   GLU   147       9.862  13.847 -12.104
ATOM   2339  CA  GLU   147      11.318  13.263 -10.729
ATOM   2340  HA  GLU   147      12.378  13.220 -10.805
ATOM   2341  CB  GLU   147      10.964  14.020  -9.477
ATOM   2342  HB2 GLU   147      11.310  14.933  -9.547
ATOM   2343  HB3 GLU   147      10.000  14.086  -9.438
ATOM   2344  CG  GLU   147      11.392  13.540  -8.178
ATOM   2345  HG2 GLU   147      10.929  14.015  -7.520
ATOM   2346  HG3 GLU   147      11.152  12.612  -8.091
ATOM   2347  CD  GLU   147      12.727  13.700  -7.861
ATOM   2348  OE1 GLU   147      13.253  13.528  -7.738
ATOM   2349  OE2 GLU   147      13.281  14.015  -7.748
ATOM   2350  C   GLU   147      10.806  11.827 -10.684
ATOM   2351  O   GLU   147       9.692  11.554 -11.028
ATOM   2352  N   GLU   148      11.621  10.905 -10.251
ATOM   2353  H   GLU   148      12.498  11.199  -9.959
ATOM   2354  CA  GLU   148      11.313   9.487 -10.123
ATOM   2355  HA  GLU   148      10.455   9.262 -10.723
ATOM   2356  CB  GLU   148      12.449   8.647 -10.645
ATOM   2357  HB2 GLU   148      13.030   8.617 -10.220
ATOM   2358  HB3 GLU   148      12.275   7.947 -10.700
ATOM   2359  CG  GLU   148      13.025   8.700 -11.672
ATOM   2360  HG2 GLU   148      12.929   8.111 -11.888
ATOM   2361  HG3 GLU   148      12.772   9.090 -12.140
ATOM   2362  CD  GLU   148      14.083   8.970 -11.776
ATOM   2363  OE1 GLU   148      14.617   9.138 -11.745
ATOM   2364  OE2 GLU   148      14.404   9.012 -11.878
ATOM   2365  C   GLU   148      10.973   9.097  -8.688
ATOM   2366  O   GLU   148      11.613   9.525  -7.757
ATOM   2367  N   LEU   149       9.969   8.267  -8.500
ATOM   2368  H   LEU   149       9.516   7.924  -9.300
ATOM   2369  CA  LEU   149       9.455   7.821  -7.207
ATOM   2370  HA  LEU   149      10.289   7.767  -6.523
ATOM   2371  CB  LEU   149       8.476   8.864  -6.645
ATOM   2372  HB2 LEU   149       8.316   8.637  -5.615
ATOM   2373  HB3 LEU   149       8.954   9.817  -6.672
ATOM   2374  CG  LEU   149       7.105   8.999  -7.287
ATOM   2375  HG  LEU   149       6.700   8.292  -7.224
ATOM   2376  CD1 LEU   149       6.323   9.820  -6.787
ATOM   2377 HD11 LEU   149       6.364  10.028  -6.416
ATOM   2378 HD12 LEU   149       6.077  10.214  -6.928
ATOM   2379 HD13 LEU   149       5.952   9.815  -6.647
ATOM   2380  CD2 LEU   149       6.970   9.332  -8.451
ATOM   2381 HD21 LEU   149       6.890   9.402  -8.785
ATOM   2382 HD22 LEU   149       6.842   9.456  -8.756
ATOM   2383 HD23 LEU   149       7.058   9.359  -8.665
ATOM   2384  C   LEU   149       8.847   6.415  -7.274
ATOM   2385  O   LEU   149       8.480   5.949  -8.332
ATOM   2386  N   ASN   150       8.727   5.742  -6.143
ATOM   2387  H   ASN   150       9.015   6.193  -5.306
ATOM   2388  CA  ASN   150       8.256   4.359  -6.051
ATOM   2389  HA  ASN   150       8.214   3.919  -7.038
ATOM   2390  CB  ASN   150       9.252   3.540  -5.217
ATOM   2391  HB2 ASN   150       9.386   3.998  -4.257
ATOM   2392  HB3 ASN   150       8.829   2.569  -5.047
ATOM   2393  CG  ASN   150      10.611   3.337  -5.842
ATOM   2394  OD1 ASN   150      10.969   3.869  -6.860
ATOM   2395  ND2 ASN   150      11.434   2.563  -5.228
ATOM   2396 HD21 ASN   150      12.359   2.477  -5.570
ATOM   2397 HD22 ASN   150      11.153   2.084  -4.405
ATOM   2398  C   ASN   150       6.841   4.256  -5.469
ATOM   2399  O   ASN   150       6.065   3.421  -5.901
ATOM   2400  N   LEU   151       6.501   5.100  -4.501
ATOM   2401  H   LEU   151       7.170   5.779  -4.215
ATOM   2402  CA  LEU   151       5.243   5.053  -3.761
ATOM   2403  HA  LEU   151       4.497   4.566  -4.370
ATOM   2404  CB  LEU   151       5.469   4.207  -2.505
ATOM   2405  HB2 LEU   151       5.819   3.250  -2.803
ATOM   2406  HB3 LEU   151       6.247   4.651  -1.936
ATOM   2407  CG  LEU   151       4.268   4.014  -1.608
ATOM   2408  HG  LEU   151       3.801   4.736  -1.626
ATOM   2409  CD1 LEU   151       3.470   3.049  -1.869
ATOM   2410 HD11 LEU   151       3.160   2.844  -1.886
ATOM   2411 HD12 LEU   151       3.314   2.830  -2.048
ATOM   2412 HD13 LEU   151       3.329   2.778  -1.855
ATOM   2413  CD2 LEU   151       4.491   3.765  -0.347
ATOM   2414 HD21 LEU   151       4.622   3.746  -0.034
ATOM   2415 HD22 LEU   151       4.478   3.752  -0.023
ATOM   2416 HD23 LEU   151       4.521   3.626  -0.055
ATOM   2417  C   LEU   151       4.727   6.455  -3.431
ATOM   2418  O   LEU   151       5.485   7.325  -3.033
ATOM   2419  N   VAL   152       3.423   6.642  -3.553
ATOM   2420  H   VAL   152       2.886   5.899  -3.941
ATOM   2421  CA  VAL   152       2.682   7.849  -3.194
ATOM   2422  HA  VAL   152       3.328   8.492  -2.618
ATOM   2423  CB  VAL   152       2.243   8.617  -4.440
ATOM   2424  HB  VAL   152       1.681   8.064  -4.956
ATOM   2425  CG1 VAL   152       1.549   9.782  -4.221
ATOM   2426 HG11 VAL   152       1.418  10.088  -4.126
ATOM   2427 HG12 VAL   152       1.405  10.083  -4.238
ATOM   2428 HG13 VAL   152       1.304  10.029  -4.166
ATOM   2429  CG2 VAL   152       3.252   9.021  -5.270
ATOM   2430 HG21 VAL   152       3.486   9.228  -5.486
ATOM   2431 HG22 VAL   152       3.559   9.108  -5.421
ATOM   2432 HG23 VAL   152       3.445   9.013  -5.519
ATOM   2433  C   VAL   152       1.478   7.488  -2.335
ATOM   2434  O   VAL   152       0.748   6.570  -2.654
ATOM   2435  N   ILE   153       1.243   8.237  -1.270
ATOM   2436  H   ILE   153       1.909   8.939  -1.051
ATOM   2437  CA  ILE   153      -0.005   8.222  -0.502
ATOM   2438  HA  ILE   153      -0.582   7.349  -0.779
ATOM   2439  CB  ILE   153       0.267   8.138   1.009
ATOM   2440  HB  ILE   153       0.737   9.046   1.303
ATOM   2441  CG2 ILE   153      -1.027   8.038   1.785
ATOM   2442 HG21 ILE   153      -1.394   7.981   1.899
ATOM   2443 HG22 ILE   153      -1.303   7.960   2.041
ATOM   2444 HG23 ILE   153      -1.342   8.119   1.991
ATOM   2445  CG1 ILE   153       1.198   7.011   1.417
ATOM   2446 HG12 ILE   153       1.811   7.012   1.147
ATOM   2447 HG13 ILE   153       1.385   6.992   2.068
ATOM   2448  CD1 ILE   153       1.127   5.909   1.371
ATOM   2449 HD11 ILE   153       1.120   5.591   1.371
ATOM   2450 HD12 ILE   153       1.126   5.646   1.342
ATOM   2451 HD13 ILE   153       1.103   5.676   1.375
ATOM   2452  C   ILE   153      -0.828   9.456  -0.874
ATOM   2453  O   ILE   153      -0.303  10.557  -0.887
ATOM   2454  N   ILE   154      -2.103   9.280  -1.176
ATOM   2455  H   ILE   154      -2.469   8.355  -1.123
ATOM   2456  CA  ILE   154      -3.058  10.335  -1.528
ATOM   2457  HA  ILE   154      -2.645  11.280  -1.201
ATOM   2458  CB  ILE   154      -3.225  10.410  -3.065
ATOM   2459  HB  ILE   154      -2.233  10.502  -3.473
ATOM   2460  CG2 ILE   154      -3.835   9.141  -3.656
ATOM   2461 HG21 ILE   154      -3.972   8.807  -3.767
ATOM   2462 HG22 ILE   154      -4.018   8.847  -3.808
ATOM   2463 HG23 ILE   154      -3.951   8.831  -3.834
ATOM   2464  CG1 ILE   154      -4.002  11.656  -3.508
ATOM   2465 HG12 ILE   154      -5.045  11.531  -3.298
ATOM   2466 HG13 ILE   154      -3.655  12.498  -2.944
ATOM   2467  CD1 ILE   154      -3.864  12.008  -4.977
ATOM   2468 HD11 ILE   154      -3.778  12.128  -5.321
ATOM   2469 HD12 ILE   154      -3.838  12.041  -5.348
ATOM   2470 HD13 ILE   154      -3.891  12.135  -5.322
ATOM   2471  C   ILE   154      -4.368  10.149  -0.757
ATOM   2472  O   ILE   154      -4.676   9.059  -0.294
ATOM   2473  N   GLY   155      -5.149  11.205  -0.594
ATOM   2474  H   GLY   155      -4.884  12.068  -1.010
ATOM   2475  CA  GLY   155      -6.477  11.129  -0.006
ATOM   2476  HA2 GLY   155      -6.404  10.621   0.937
ATOM   2477  HA3 GLY   155      -6.837  12.122   0.181
ATOM   2478  C   GLY   155      -7.497  10.415  -0.892
ATOM   2479  O   GLY   155      -7.294  10.256  -2.072
ATOM   2480  N   PRO   156      -8.623   9.985  -0.349
ATOM   2481  CD  PRO   156      -8.955  10.072   1.020
ATOM   2482  HD2 PRO   156      -8.989  11.027   1.345
ATOM   2483  HD3 PRO   156      -8.291   9.556   1.619
ATOM   2484  CG  PRO   156     -10.252   9.475   1.096
ATOM   2485  HG2 PRO   156     -10.849  10.082   1.172
ATOM   2486  HG3 PRO   156     -10.270   8.955   1.775
ATOM   2487  CB  PRO   156     -10.600   8.770  -0.029
ATOM   2488  HB2 PRO   156     -10.476   7.829   0.143
ATOM   2489  HB3 PRO   156     -11.553   8.910  -0.227
ATOM   2490  CA  PRO   156      -9.663   9.279  -1.082
ATOM   2491  HA  PRO   156      -9.228   8.448  -1.584
ATOM   2492  C   PRO   156     -10.397  10.123  -2.113
ATOM   2493  O   PRO   156     -10.354  11.339  -2.077
ATOM   2494  N   SER   157     -11.117   9.467  -3.010
ATOM   2495  H   SER   157     -11.148   8.482  -2.943
ATOM   2496  CA  SER   157     -12.009  10.075  -3.994
ATOM   2497  HA  SER   157     -11.540  10.965  -4.365
ATOM   2498  CB  SER   157     -12.155   9.135  -5.177
ATOM   2499  HB2 SER   157     -12.585   9.432  -5.830
ATOM   2500  HB3 SER   157     -11.435   8.905  -5.552
ATOM   2501  OG  SER   157     -12.628   8.181  -4.995
ATOM   2502  HG  SER   157     -12.645   7.885  -5.559
ATOM   2503  C   SER   157     -13.332  10.515  -3.363
ATOM   2504  O   SER   157     -13.330  11.028  -2.272
ATOM   2505  N   ALA   158     -14.465  10.376  -4.011
ATOM   2506  H   ALA   158     -14.426   9.994  -4.907
ATOM   2507  CA  ALA   158     -15.763  10.792  -3.493
ATOM   2508  HA  ALA   158     -15.700  11.825  -3.223
ATOM   2509  CB  ALA   158     -16.782  10.675  -4.603
ATOM   2510  HB1 ALA   158     -17.012  10.949  -4.920
ATOM   2511  HB2 ALA   158     -16.857  10.463  -5.022
ATOM   2512  HB3 ALA   158     -17.226  10.547  -4.668
ATOM   2513  C   ALA   158     -16.209  10.039  -2.237
ATOM   2514  O   ALA   158     -16.748  10.639  -1.338
ATOM   2515  N   ASP   159     -15.954   8.753  -2.150
ATOM   2516  H   ASP   159     -15.494   8.342  -2.913
ATOM   2517  CA  ASP   159     -16.090   7.940  -0.945
ATOM   2518  HA  ASP   159     -16.886   8.338  -0.345
ATOM   2519  CB  ASP   159     -16.476   6.525  -1.326
ATOM   2520  HB2 ASP   159     -17.374   6.475  -1.564
ATOM   2521  HB3 ASP   159     -16.003   6.271  -2.069
ATOM   2522  CG  ASP   159     -16.320   5.506  -0.427
ATOM   2523  OD1 ASP   159     -16.417   5.020   0.008
ATOM   2524  OD2 ASP   159     -16.093   5.150  -0.205
ATOM   2525  C   ASP   159     -14.815   7.996  -0.111
ATOM   2526  O   ASP   159     -13.741   7.966  -0.657
ATOM   2527  N   ILE   160     -14.920   8.071   1.204
ATOM   2528  H   ILE   160     -15.829   8.042   1.581
ATOM   2529  CA  ILE   160     -13.792   8.362   2.103
ATOM   2530  HA  ILE   160     -12.975   8.701   1.492
ATOM   2531  CB  ILE   160     -14.108   9.536   3.035
ATOM   2532  HB  ILE   160     -13.229   9.734   3.604
ATOM   2533  CG2 ILE   160     -14.389  10.779   2.225
ATOM   2534 HG21 ILE   160     -14.393  11.040   1.939
ATOM   2535 HG22 ILE   160     -14.557  11.051   2.046
ATOM   2536 HG23 ILE   160     -14.399  11.156   2.095
ATOM   2537  CG1 ILE   160     -15.225   9.250   4.010
ATOM   2538 HG12 ILE   160     -16.096   9.082   3.506
ATOM   2539 HG13 ILE   160     -14.987   8.402   4.517
ATOM   2540  CD1 ILE   160     -15.504  10.289   5.021
ATOM   2541 HD11 ILE   160     -15.561  10.544   5.252
ATOM   2542 HD12 ILE   160     -15.596  10.541   5.269
ATOM   2543 HD13 ILE   160     -15.571  10.525   5.284
ATOM   2544  C   ILE   160     -13.200   7.164   2.844
ATOM   2545  O   ILE   160     -12.213   7.323   3.531
ATOM   2546  N   ILE   161     -13.758   5.979   2.708
ATOM   2547  H   ILE   161     -14.514   5.905   2.071
ATOM   2548  CA  ILE   161     -13.399   4.799   3.515
ATOM   2549  HA  ILE   161     -12.538   5.049   4.109
ATOM   2550  CB  ILE   161     -14.521   4.433   4.504
ATOM   2551  HB  ILE   161     -14.255   3.512   4.976
ATOM   2552  CG2 ILE   161     -14.606   5.460   5.599
ATOM   2553 HG21 ILE   161     -14.599   5.709   5.872
ATOM   2554 HG22 ILE   161     -14.637   5.722   5.852
ATOM   2555 HG23 ILE   161     -14.636   5.695   5.886
ATOM   2556  CG1 ILE   161     -15.863   4.225   3.831
ATOM   2557 HG12 ILE   161     -16.216   5.146   3.441
ATOM   2558 HG13 ILE   161     -15.739   3.566   3.017
ATOM   2559  CD1 ILE   161     -16.930   3.643   4.731
ATOM   2560 HD11 ILE   161     -17.173   3.479   4.936
ATOM   2561 HD12 ILE   161     -17.189   3.517   4.965
ATOM   2562 HD13 ILE   161     -17.213   3.504   4.924
ATOM   2563  C   ILE   161     -12.954   3.571   2.725
ATOM   2564  O   ILE   161     -12.359   2.681   3.284
ATOM   2565  N   GLN   162     -13.196   3.498   1.439
ATOM   2566  H   GLN   162     -13.727   4.222   1.035
ATOM   2567  CA  GLN   162     -12.775   2.385   0.602
ATOM   2568  HA  GLN   162     -12.779   1.482   1.190
ATOM   2569  CB  GLN   162     -13.770   2.178  -0.525
ATOM   2570  HB2 GLN   162     -13.900   3.090  -1.065
ATOM   2571  HB3 GLN   162     -13.378   1.449  -1.192
ATOM   2572  CG  GLN   162     -15.110   1.688  -0.031
ATOM   2573  HG2 GLN   162     -14.981   0.771   0.490
ATOM   2574  HG3 GLN   162     -15.523   2.394   0.639
ATOM   2575  CD  GLN   162     -16.084   1.456  -1.131
ATOM   2576  OE1 GLN   162     -16.120   0.558  -1.774
ATOM   2577  NE2 GLN   162     -16.907   2.249  -1.394
ATOM   2578 HE21 GLN   162     -17.588   2.082  -2.051
ATOM   2579 HE22 GLN   162     -16.897   3.009  -0.870
ATOM   2580  C   GLN   162     -11.344   2.570   0.111
ATOM   2581  O   GLN   162     -11.108   3.183  -0.830
ATOM   2582  N   PHE   163     -10.382   2.057   0.762
ATOM   2583  H   PHE   163     -10.649   1.610   1.532
ATOM   2584  CA  PHE   163      -8.955   2.191   0.475
ATOM   2585  HA  PHE   163      -8.749   3.218   0.234
ATOM   2586  CB  PHE   163      -8.142   1.829   1.712
ATOM   2587  HB2 PHE   163      -8.310   0.799   1.930
ATOM   2588  HB3 PHE   163      -7.107   1.930   1.463
ATOM   2589  CG  PHE   163      -8.390   2.617   2.976
ATOM   2590  CD1 PHE   163      -8.686   3.464   3.263
ATOM   2591  HD1 PHE   163      -8.752   3.588   2.578
ATOM   2592  CE1 PHE   163      -8.910   4.154   4.446
ATOM   2593  HE1 PHE   163      -9.159   4.785   4.656
ATOM   2594  CZ  PHE   163      -8.831   4.010   5.354
ATOM   2595  HZ  PHE   163      -9.004   4.533   6.263
ATOM   2596  CE2 PHE   163      -8.523   3.179   5.076
ATOM   2597  HE2 PHE   163      -8.466   3.072   5.771
ATOM   2598  CD2 PHE   163      -8.305   2.485   3.891
ATOM   2599  HD2 PHE   163      -8.076   1.848   3.687
ATOM   2600  C   PHE   163      -8.525   1.351  -0.727
ATOM   2601  O   PHE   163      -8.689   0.166  -0.749
ATOM   2602  N   GLU   164      -7.967   1.959  -1.729
ATOM   2603  H   GLU   164      -7.802   2.908  -1.618
ATOM   2604  CA  GLU   164      -7.589   1.349  -2.988
ATOM   2605  HA  GLU   164      -7.450   0.317  -2.832
ATOM   2606  CB  GLU   164      -8.692   1.514  -3.974
ATOM   2607  HB2 GLU   164      -9.027   1.238  -4.058
ATOM   2608  HB3 GLU   164      -8.977   1.810  -3.958
ATOM   2609  CG  GLU   164      -8.976   1.625  -4.874
ATOM   2610  HG2 GLU   164      -8.664   1.878  -4.790
ATOM   2611  HG3 GLU   164      -8.719   1.351  -4.882
ATOM   2612  CD  GLU   164     -10.010   1.766  -5.883
ATOM   2613  OE1 GLU   164     -10.294   1.590  -6.502
ATOM   2614  OE2 GLU   164     -10.523   2.075  -6.104
ATOM   2615  C   GLU   164      -6.289   1.900  -3.557
ATOM   2616  O   GLU   164      -6.011   3.047  -3.461
ATOM   2617  N   CYS   165      -5.515   1.098  -4.204
ATOM   2618  H   CYS   165      -5.784   0.173  -4.238
ATOM   2619  CA  CYS   165      -4.324   1.497  -4.912
ATOM   2620  HA  CYS   165      -4.042   2.484  -4.595
ATOM   2621  CB  CYS   165      -3.214   0.571  -4.529
ATOM   2622  HB2 CYS   165      -3.154   0.508  -3.506
ATOM   2623  HB3 CYS   165      -3.400  -0.382  -4.889
ATOM   2624  SG  CYS   165      -1.695   1.142  -5.136
ATOM   2625  HG  CYS   165      -1.511   1.136  -5.014
ATOM   2626  C   CYS   165      -4.548   1.552  -6.404
ATOM   2627  O   CYS   165      -5.218   0.716  -6.952
ATOM   2628  N   LYS   166      -3.969   2.531  -7.062
ATOM   2629  H   LYS   166      -3.417   3.147  -6.534
ATOM   2630  CA  LYS   166      -4.092   2.812  -8.469
ATOM   2631  HA  LYS   166      -4.601   2.004  -8.924
ATOM   2632  CB  LYS   166      -4.889   4.068  -8.661
ATOM   2633  HB2 LYS   166      -4.544   4.748  -8.196
ATOM   2634  HB3 LYS   166      -4.895   4.400  -9.528
ATOM   2635  CG  LYS   166      -6.117   4.023  -8.332
ATOM   2636  HG2 LYS   166      -6.064   3.715  -7.807
ATOM   2637  HG3 LYS   166      -6.342   4.581  -8.167
ATOM   2638  CD  LYS   166      -7.129   3.706  -8.906
ATOM   2639  HD2 LYS   166      -7.219   3.608  -8.959
ATOM   2640  HD3 LYS   166      -7.202   3.687  -8.891
ATOM   2641  CE  LYS   166      -7.935   3.570  -9.404
ATOM   2642  HE2 LYS   166      -8.052   3.884  -9.153
ATOM   2643  HE3 LYS   166      -7.755   3.793  -9.670
ATOM   2644  NZ  LYS   166      -8.787   2.741  -9.853
ATOM   2645  HZ1 LYS   166      -8.981   2.552 -10.008
ATOM   2646  HZ2 LYS   166      -8.988   2.491  -9.944
ATOM   2647  HZ3 LYS   166      -9.030   2.560  -9.935
ATOM   2648  C   LYS   166      -2.768   2.932  -9.158
ATOM   2649  O   LYS   166      -1.788   3.214  -8.560
ATOM   2650  N   SER   167      -2.765   2.750 -10.431
ATOM   2651  H   SER   167      -3.604   2.494 -10.829
ATOM   2652  CA  SER   167      -1.675   2.986 -11.330
ATOM   2653  HA  SER   167      -0.989   3.637 -10.905
ATOM   2654  CB  SER   167      -0.999   1.728 -11.598
ATOM   2655  HB2 SER   167      -1.141   1.340 -12.058
ATOM   2656  HB3 SER   167      -0.412   1.690 -11.749
ATOM   2657  OG  SER   167      -0.922   1.101 -11.072
ATOM   2658  HG  SER   167      -0.724   1.224 -10.919
ATOM   2659  C   SER   167      -2.117   3.615 -12.600
ATOM   2660  O   SER   167      -3.192   3.465 -12.953
ATOM   2661  N   PHE   168      -1.295   4.314 -13.301
ATOM   2662  H   PHE   168      -0.418   4.368 -12.983
ATOM   2663  CA  PHE   168      -1.544   4.979 -14.534
ATOM   2664  HA  PHE   168      -2.546   5.125 -14.601
ATOM   2665  CB  PHE   168      -0.883   6.310 -14.592
ATOM   2666  HB2 PHE   168       0.117   6.197 -14.478
ATOM   2667  HB3 PHE   168      -1.009   6.752 -15.532
ATOM   2668  CG  PHE   168      -1.350   7.226 -13.611
ATOM   2669  CD1 PHE   168      -2.400   7.930 -13.844
ATOM   2670  HD1 PHE   168      -2.881   7.814 -14.710
ATOM   2671  CE1 PHE   168      -2.817   8.794 -12.954
ATOM   2672  HE1 PHE   168      -3.615   9.333 -13.140
ATOM   2673  CZ  PHE   168      -2.193   8.956 -11.825
ATOM   2674  HZ  PHE   168      -2.513   9.617 -11.146
ATOM   2675  CE2 PHE   168      -1.156   8.247 -11.582
ATOM   2676  HE2 PHE   168      -0.685   8.364 -10.713
ATOM   2677  CD2 PHE   168      -0.730   7.387 -12.474
ATOM   2678  HD2 PHE   168       0.074   6.853 -12.287
ATOM   2679  C   PHE   168      -1.151   4.190 -15.667
ATOM   2680  O   PHE   168      -0.314   3.459 -15.598
ATOM   2681  N   GLY   169      -1.741   4.349 -16.718
ATOM   2682  H   GLY   169      -2.416   4.948 -16.714
ATOM   2683  CA  GLY   169      -1.491   3.684 -17.879
ATOM   2684  HA2 GLY   169      -1.011   4.044 -18.110
ATOM   2685  HA3 GLY   169      -1.257   3.003 -17.885
ATOM   2686  C   GLY   169      -2.169   3.405 -18.805
ATOM   2687  O   GLY   169      -2.925   3.712 -18.577
ATOM   2688  N   HIP   170      -1.899   2.816 -19.861
ATOM   2689  H   HIP   170      -1.268   2.601 -19.973
ATOM   2690  CA  HIP   170      -2.445   2.454 -20.863
ATOM   2691  HA  HIP   170      -3.156   2.845 -20.630
ATOM   2692  CB  HIP   170      -2.000   2.763 -21.935
ATOM   2693  HB2 HIP   170      -1.467   2.476 -22.073
ATOM   2694  HB3 HIP   170      -2.243   2.615 -22.671
ATOM   2695  CG  HIP   170      -1.942   3.635 -21.892
ATOM   2696  ND1 HIP   170      -2.242   4.289 -21.928
ATOM   2697  HD1 HIP   170      -2.542   4.271 -21.985
ATOM   2698  CE1 HIP   170      -2.060   4.959 -21.886
ATOM   2699  HE1 HIP   170      -2.209   5.560 -21.903
ATOM   2700  NE2 HIP   170      -1.654   4.749 -21.826
ATOM   2701  HE2 HIP   170      -1.443   5.131 -21.788
ATOM   2702  CD2 HIP   170      -1.575   3.923 -21.828
ATOM   2703  HD2 HIP   170      -1.278   3.571 -21.793
ATOM   2704  C   HIP   170      -2.553   1.300 -21.157
ATOM   2705  O   HIP   170      -2.347   1.117 -21.703
ATOM   2706  N   GLU   171      -2.875   0.519 -20.814
ATOM   2707  H   GLU   171      -3.023   0.728 -20.388
ATOM   2708  CA  GLU   171      -3.041  -0.612 -20.949
ATOM   2709  HA  GLU   171      -2.749  -0.811 -20.284
ATOM   2710  CB  GLU   171      -4.061  -0.700 -20.806
ATOM   2711  HB2 GLU   171      -4.281  -0.265 -21.131
ATOM   2712  HB3 GLU   171      -4.355  -1.376 -21.016
ATOM   2713  CG  GLU   171      -4.411  -0.476 -19.960
ATOM   2714  HG2 GLU   171      -4.292  -0.312 -19.929
ATOM   2715  HG3 GLU   171      -4.597  -0.246 -19.899
ATOM   2716  CD  GLU   171      -4.695  -0.781 -19.245
ATOM   2717  OE1 GLU   171      -4.891  -1.008 -18.997
ATOM   2718  OE2 GLU   171      -4.721  -0.801 -18.920
ATOM   2719  C   GLU   171      -2.583  -1.504 -22.006
ATOM   2720  O   GLU   171      -3.074  -2.351 -22.262
ATOM   2721  N   VAL   172      -1.619  -1.337 -22.606
ATOM   2722  H   VAL   172      -1.273  -0.623 -22.359
ATOM   2723  CA  VAL   172      -1.019  -2.140 -23.602
ATOM   2724  HA  VAL   172      -1.679  -2.775 -23.945
ATOM   2725  CB  VAL   172      -0.624  -1.372 -24.688
ATOM   2726  HB  VAL   172      -0.212  -1.778 -25.158
ATOM   2727  CG1 VAL   172      -1.363  -0.989 -25.301
ATOM   2728 HG11 VAL   172      -1.508  -0.887 -25.579
ATOM   2729 HG12 VAL   172      -1.596  -0.981 -25.391
ATOM   2730 HG13 VAL   172      -1.517  -0.825 -25.392
ATOM   2731  CG2 VAL   172      -0.043  -0.437 -24.620
ATOM   2732 HG21 VAL   172       0.094  -0.241 -24.564
ATOM   2733 HG22 VAL   172       0.145  -0.206 -24.677
ATOM   2734 HG23 VAL   172       0.065  -0.174 -24.590
ATOM   2735  C   VAL   172       0.055  -2.978 -23.177
ATOM   2736  O   VAL   172       0.386  -3.894 -23.813
ATOM   2737  N   LEU   173       0.590  -2.694 -22.097
ATOM   2738  H   LEU   173       0.268  -1.933 -21.630
ATOM   2739  CA  LEU   173       1.590  -3.415 -21.507
ATOM   2740  HA  LEU   173       1.595  -4.354 -21.917
ATOM   2741  CB  LEU   173       2.818  -2.802 -21.821
ATOM   2742  HB2 LEU   173       2.824  -2.714 -22.414
ATOM   2743  HB3 LEU   173       2.991  -2.182 -21.614
ATOM   2744  CG  LEU   173       3.822  -3.098 -21.645
ATOM   2745  HG  LEU   173       3.615  -3.146 -21.079
ATOM   2746  CD1 LEU   173       4.311  -3.662 -21.957
ATOM   2747 HD11 LEU   173       4.418  -3.843 -22.055
ATOM   2748 HD12 LEU   173       4.453  -3.781 -22.028
ATOM   2749 HD13 LEU   173       4.423  -3.778 -22.012
ATOM   2750  CD2 LEU   173       4.686  -2.738 -21.925
ATOM   2751 HD21 LEU   173       4.922  -2.667 -21.939
ATOM   2752 HD22 LEU   173       4.924  -2.668 -22.018
ATOM   2753 HD23 LEU   173       4.845  -2.612 -22.018
ATOM   2754  C   LEU   173       1.389  -3.516 -20.049
ATOM   2755  O   LEU   173       1.247  -2.579 -19.438
ATOM   2756  N   ASN   174       1.393  -4.640 -19.480
ATOM   2757  H   ASN   174       1.499  -5.367 -20.031
ATOM   2758  CA  ASN   174       1.320  -4.873 -18.079
ATOM   2759  HA  ASN   174       0.673  -4.163 -17.681
ATOM   2760  CB  ASN   174       0.755  -6.218 -17.824
ATOM   2761  HB2 ASN   174      -0.155  -6.270 -18.289
ATOM   2762  HB3 ASN   174       1.360  -6.948 -18.216
ATOM   2763  CG  ASN   174       0.605  -6.515 -16.415
ATOM   2764  OD1 ASN   174       1.305  -6.889 -15.782
ATOM   2765  ND2 ASN   174      -0.275  -6.305 -15.876
ATOM   2766 HD21 ASN   174      -0.339  -6.414 -14.947
ATOM   2767 HD22 ASN   174      -0.851  -5.981 -16.388
ATOM   2768  C   ASN   174       2.627  -4.706 -17.403
ATOM   2769  O   ASN   174       3.503  -5.176 -17.823
ATOM   2770  N   LEU   175       2.748  -4.071 -16.338
ATOM   2771  H   LEU   175       1.983  -3.676 -16.086
ATOM   2772  CA  LEU   175       3.920  -3.900 -15.532
ATOM   2773  HA  LEU   175       4.744  -4.321 -16.037
ATOM   2774  CB  LEU   175       4.166  -2.438 -15.354
ATOM   2775  HB2 LEU   175       3.349  -2.032 -14.854
ATOM   2776  HB3 LEU   175       4.989  -2.330 -14.717
ATOM   2777  CG  LEU   175       4.405  -1.628 -16.605
ATOM   2778  HG  LEU   175       3.645  -1.754 -17.254
ATOM   2779  CD1 LEU   175       4.484  -0.233 -16.311
ATOM   2780 HD11 LEU   175       4.617   0.108 -16.298
ATOM   2781 HD12 LEU   175       4.394   0.123 -16.330
ATOM   2782 HD13 LEU   175       4.480   0.088 -16.107
ATOM   2783  CD2 LEU   175       5.607  -1.962 -17.288
ATOM   2784 HD21 LEU   175       5.801  -2.147 -17.531
ATOM   2785 HD22 LEU   175       5.902  -1.904 -17.515
ATOM   2786 HD23 LEU   175       5.978  -2.073 -17.338
ATOM   2787  C   LEU   175       3.839  -4.592 -14.175
ATOM   2788  O   LEU   175       4.803  -4.976 -13.630
ATOM   2789  N   THR   176       2.701  -4.759 -13.620
ATOM   2790  H   THR   176       1.944  -4.451 -14.126
ATOM   2791  CA  THR   176       2.468  -5.242 -12.255
ATOM   2792  HA  THR   176       3.196  -4.797 -11.605
ATOM   2793  CB  THR   176       1.107  -4.811 -11.756
ATOM   2794  HB  THR   176       0.936  -5.249 -10.820
ATOM   2795  CG2 THR   176       0.981  -3.349 -11.607
ATOM   2796 HG21 THR   176       0.952  -2.996 -11.567
ATOM   2797 HG22 THR   176       0.952  -2.992 -11.566
ATOM   2798 HG23 THR   176       0.946  -2.987 -11.566
ATOM   2799  OG1 THR   176       0.128  -5.205 -12.610
ATOM   2800  HG1 THR   176      -0.620  -5.002 -12.303
ATOM   2801  C   THR   176       2.596  -6.740 -12.065
ATOM   2802  O   THR   176       2.748  -7.190 -10.943
ATOM   2803  N   ARG   177       2.560  -7.514 -13.140
ATOM   2804  H   ARG   177       2.361  -7.061 -14.000
ATOM   2805  CA  ARG   177       2.654  -8.976 -13.153
ATOM   2806  HA  ARG   177       2.945  -9.314 -12.174
ATOM   2807  CB  ARG   177       1.292  -9.583 -13.458
ATOM   2808  HB2 ARG   177       1.065  -9.436 -14.388
ATOM   2809  HB3 ARG   177       1.325 -10.546 -13.326
ATOM   2810  CG  ARG   177       0.196  -9.136 -12.688
ATOM   2811  HG2 ARG   177       0.485  -9.138 -11.758
ATOM   2812  HG3 ARG   177       0.024  -8.209 -12.926
ATOM   2813  CD  ARG   177      -1.062  -9.942 -12.818
ATOM   2814  HD2 ARG   177      -0.828 -10.939 -12.742
ATOM   2815  HD3 ARG   177      -1.697  -9.723 -12.034
ATOM   2816  NE  ARG   177      -1.733  -9.735 -14.032
ATOM   2817  HE  ARG   177      -1.500 -10.287 -14.755
ATOM   2818  CZ  ARG   177      -2.595  -8.897 -14.293
ATOM   2819  NH1 ARG   177      -3.005  -8.101 -13.473
ATOM   2820 HH11 ARG   177      -2.665  -8.076 -12.596
ATOM   2821 HH12 ARG   177      -3.654  -7.488 -13.732
ATOM   2822  NH2 ARG   177      -3.075  -8.843 -15.415
ATOM   2823 HH21 ARG   177      -2.786  -9.420 -16.081
ATOM   2824 HH22 ARG   177      -3.723  -8.210 -15.607
ATOM   2825  C   ARG   177       3.721  -9.519 -14.090
ATOM   2826  O   ARG   177       3.846 -10.680 -14.223
ATOM   2827  N   ASN   178       4.499  -8.698 -14.729
ATOM   2828  H   ASN   178       4.333  -7.769 -14.571
ATOM   2829  CA  ASN   178       5.513  -9.046 -15.711
ATOM   2830  HA  ASN   178       5.395 -10.071 -15.957
ATOM   2831  CB  ASN   178       5.246  -8.258 -16.961
ATOM   2832  HB2 ASN   178       5.338  -8.596 -17.520
ATOM   2833  HB3 ASN   178       4.613  -7.993 -17.093
ATOM   2834  CG  ASN   178       5.698  -7.379 -17.323
ATOM   2835  OD1 ASN   178       6.012  -7.277 -16.696
ATOM   2836  ND2 ASN   178       5.739  -6.727 -18.349
ATOM   2837 HD21 ASN   178       6.021  -6.159 -18.578
ATOM   2838 HD22 ASN   178       5.471  -6.812 -18.862
ATOM   2839  C   ASN   178       6.955  -8.900 -15.229
ATOM   2840  O   ASN   178       7.855  -8.932 -15.988
ATOM   2841  N   GLY   179       7.189  -8.704 -13.972
ATOM   2842  H   GLY   179       6.412  -8.711 -13.388
ATOM   2843  CA  GLY   179       8.496  -8.550 -13.352
ATOM   2844  HA2 GLY   179       8.424  -8.855 -12.331
ATOM   2845  HA3 GLY   179       9.191  -9.198 -13.834
ATOM   2846  C   GLY   179       9.097  -7.154 -13.374
ATOM   2847  O   GLY   179      10.030  -6.915 -12.661
ATOM   2848  N   TYR   180       8.587  -6.213 -14.144
ATOM   2849  H   TYR   180       7.852  -6.462 -14.741
ATOM   2850  CA  TYR   180       9.122  -4.853 -14.224
ATOM   2851  HA  TYR   180      10.200  -4.895 -14.205
ATOM   2852  CB  TYR   180       8.701  -4.211 -15.543
ATOM   2853  HB2 TYR   180       7.636  -4.244 -15.616
ATOM   2854  HB3 TYR   180       8.967  -3.177 -15.508
ATOM   2855  CG  TYR   180       9.282  -4.781 -16.805
ATOM   2856  CD1 TYR   180      10.098  -5.387 -17.107
ATOM   2857  HD1 TYR   180      10.326  -5.481 -16.443
ATOM   2858  CE1 TYR   180      10.630  -5.876 -18.284
ATOM   2859  HE1 TYR   180      11.255  -6.332 -18.512
ATOM   2860  CZ  TYR   180      10.347  -5.763 -19.171
ATOM   2861  OH  TYR   180      10.860  -6.234 -20.298
ATOM   2862  HH  TYR   180      11.404  -6.611 -20.382
ATOM   2863  CE2 TYR   180       9.527  -5.160 -18.879
ATOM   2864  HE2 TYR   180       9.313  -5.075 -19.562
ATOM   2865  CD2 TYR   180       9.001  -4.671 -17.700
ATOM   2866  HD2 TYR   180       8.381  -4.213 -17.486
ATOM   2867  C   TYR   180       8.700  -3.980 -13.041
ATOM   2868  O   TYR   180       9.529  -3.327 -12.424
ATOM   2869  N   GLY   181       7.423  -3.999 -12.708
ATOM   2870  H   GLY   181       6.816  -4.561 -13.255
ATOM   2871  CA  GLY   181       6.804  -3.187 -11.675
ATOM   2872  HA2 GLY   181       5.894  -3.649 -11.394
ATOM   2873  HA3 GLY   181       7.431  -3.161 -10.825
ATOM   2874  C   GLY   181       6.496  -1.758 -12.063
ATOM   2875  O   GLY   181       7.016  -1.244 -13.025
ATOM   2876  N   SER   182       5.633  -1.111 -11.303
ATOM   2877  H   SER   182       5.227  -1.602 -10.551
ATOM   2878  CA  SER   182       5.162   0.256 -11.529
ATOM   2879  HA  SER   182       5.876   0.775 -12.138
ATOM   2880  CB  SER   182       3.852   0.236 -12.281
ATOM   2881  HB2 SER   182       3.555   0.733 -12.455
ATOM   2882  HB3 SER   182       3.801  -0.009 -12.818
ATOM   2883  OG  SER   182       3.088  -0.102 -12.092
ATOM   2884  HG  SER   182       2.437  -0.107 -12.514
ATOM   2885  C   SER   182       5.003   1.053 -10.240
ATOM   2886  O   SER   182       4.821   0.487  -9.175
ATOM   2887  N   THR   183       5.051   2.376 -10.330
ATOM   2888  H   THR   183       5.224   2.776 -11.222
ATOM   2889  CA  THR   183       4.841   3.299  -9.208
ATOM   2890  HA  THR   183       5.549   3.052  -8.429
ATOM   2891  CB  THR   183       5.102   4.742  -9.644
ATOM   2892  HB  THR   183       4.470   5.006 -10.335
ATOM   2893  CG2 THR   183       5.048   5.730  -8.667
ATOM   2894 HG21 THR   183       5.020   6.075  -8.497
ATOM   2895 HG22 THR   183       4.978   5.939  -8.372
ATOM   2896 HG23 THR   183       5.091   5.920  -8.433
ATOM   2897  OG1 THR   183       6.265   4.866 -10.146
ATOM   2898  HG1 THR   183       6.700   5.419  -9.712
ATOM   2899  C   THR   183       3.432   3.172  -8.636
ATOM   2900  O   THR   183       2.465   3.120  -9.366
ATOM   2901  N   GLN   184       3.316   3.121  -7.323
ATOM   2902  H   GLN   184       4.145   3.213  -6.788
ATOM   2903  CA  GLN   184       2.082   2.823  -6.598
ATOM   2904  HA  GLN   184       1.356   2.402  -7.277
ATOM   2905  CB  GLN   184       2.390   1.777  -5.525
ATOM   2906  HB2 GLN   184       3.117   2.183  -4.847
ATOM   2907  HB3 GLN   184       1.495   1.579  -4.963
ATOM   2908  CG  GLN   184       2.939   0.457  -6.070
ATOM   2909  HG2 GLN   184       3.854   0.627  -6.608
ATOM   2910  HG3 GLN   184       3.184  -0.186  -5.248
ATOM   2911  CD  GLN   184       1.954  -0.267  -6.949
ATOM   2912  OE1 GLN   184       0.903  -0.670  -6.531
ATOM   2913  NE2 GLN   184       2.235  -0.439  -8.194
ATOM   2914 HE21 GLN   184       1.522  -0.773  -8.786
ATOM   2915 HE22 GLN   184       3.089  -0.103  -8.560
ATOM   2916  C   GLN   184       1.463   4.083  -5.986
ATOM   2917  O   GLN   184       2.140   4.824  -5.316
ATOM   2918  N   TYR   185       0.179   4.304  -6.178
ATOM   2919  H   TYR   185      -0.306   3.671  -6.759
ATOM   2920  CA  TYR   185      -0.598   5.414  -5.628
ATOM   2921  HA  TYR   185       0.041   6.053  -5.034
ATOM   2922  CB  TYR   185      -1.183   6.263  -6.761
ATOM   2923  HB2 TYR   185      -1.690   5.626  -7.458
ATOM   2924  HB3 TYR   185      -1.934   6.901  -6.342
ATOM   2925  CG  TYR   185      -0.210   7.129  -7.520
ATOM   2926  CD1 TYR   185       0.635   6.581  -8.477
ATOM   2927  HD1 TYR   185       0.604   5.539  -8.671
ATOM   2928  CE1 TYR   185       1.520   7.391  -9.187
ATOM   2929  HE1 TYR   185       2.163   6.971  -9.917
ATOM   2930  CZ  TYR   185       1.553   8.761  -8.951
ATOM   2931  OH  TYR   185       2.384   9.555  -9.641
ATOM   2932  HH  TYR   185       2.898   9.081 -10.265
ATOM   2933  CE2 TYR   185       0.695   9.312  -8.008
ATOM   2934  HE2 TYR   185       0.727  10.357  -7.837
ATOM   2935  CD2 TYR   185      -0.184   8.499  -7.296
ATOM   2936  HD2 TYR   185      -0.835   8.927  -6.577
ATOM   2937  C   TYR   185      -1.709   4.876  -4.723
ATOM   2938  O   TYR   185      -2.698   4.387  -5.204
ATOM   2939  N   ILE   186      -1.560   4.943  -3.422
ATOM   2940  H   ILE   186      -0.751   5.402  -3.085
ATOM   2941  CA  ILE   186      -2.514   4.408  -2.437
ATOM   2942  HA  ILE   186      -3.125   3.657  -2.917
ATOM   2943  CB  ILE   186      -1.796   3.719  -1.259
ATOM   2944  HB  ILE   186      -1.273   4.463  -0.710
ATOM   2945  CG2 ILE   186      -2.808   3.084  -0.334
ATOM   2946 HG21 ILE   186      -2.972   2.869  -0.044
ATOM   2947 HG22 ILE   186      -3.089   3.036  -0.057
ATOM   2948 HG23 ILE   186      -3.110   2.885  -0.194
ATOM   2949  CG1 ILE   186      -0.774   2.677  -1.703
ATOM   2950 HG12 ILE   186      -1.242   1.943  -2.222
ATOM   2951 HG13 ILE   186      -0.102   3.112  -2.329
ATOM   2952  CD1 ILE   186       0.021   2.023  -0.649
ATOM   2953 HD11 ILE   186       0.257   1.868  -0.433
ATOM   2954 HD12 ILE   186       0.205   1.898  -0.362
ATOM   2955 HD13 ILE   186       0.192   1.815  -0.403
ATOM   2956  C   ILE   186      -3.448   5.513  -1.946
ATOM   2957  O   ILE   186      -2.994   6.487  -1.372
ATOM   2958  N   ARG   187      -4.756   5.335  -2.116
ATOM   2959  H   ARG   187      -5.042   4.506  -2.580
ATOM   2960  CA  ARG   187      -5.801   6.138  -1.472
ATOM   2961  HA  ARG   187      -5.512   7.181  -1.483
ATOM   2962  CB  ARG   187      -7.132   5.997  -2.210
ATOM   2963  HB2 ARG   187      -7.409   4.960  -2.241
ATOM   2964  HB3 ARG   187      -7.881   6.512  -1.641
ATOM   2965  CG  ARG   187      -7.149   6.556  -3.625
ATOM   2966  HG2 ARG   187      -6.976   7.598  -3.603
ATOM   2967  HG3 ARG   187      -6.401   6.094  -4.209
ATOM   2968  CD  ARG   187      -8.487   6.287  -4.249
ATOM   2969  HD2 ARG   187      -8.643   5.254  -4.245
ATOM   2970  HD3 ARG   187      -9.225   6.731  -3.658
ATOM   2971  NE  ARG   187      -8.613   6.784  -5.604
ATOM   2972  HE  ARG   187      -7.933   7.428  -5.931
ATOM   2973  CZ  ARG   187      -9.583   6.543  -6.438
ATOM   2974  NH1 ARG   187     -10.570   5.780  -6.171
ATOM   2975 HH11 ARG   187     -10.626   5.320  -5.314
ATOM   2976 HH12 ARG   187     -11.308   5.721  -6.828
ATOM   2977  NH2 ARG   187      -9.588   7.077  -7.597
ATOM   2978 HH21 ARG   187      -8.855   7.688  -7.841
ATOM   2979 HH22 ARG   187     -10.330   6.871  -8.218
ATOM   2980  C   ARG   187      -5.960   5.692  -0.023
ATOM   2981  O   ARG   187      -6.371   4.577   0.219
ATOM   2982  N   PHE   188      -5.652   6.546   0.929
ATOM   2983  H   PHE   188      -5.312   7.437   0.651
ATOM   2984  CA  PHE   188      -5.680   6.233   2.359
ATOM   2985  HA  PHE   188      -6.377   5.429   2.529
ATOM   2986  CB  PHE   188      -4.297   5.754   2.782
ATOM   2987  HB2 PHE   188      -3.986   4.985   2.132
ATOM   2988  HB3 PHE   188      -3.614   6.547   2.670
ATOM   2989  CG  PHE   188      -4.198   5.231   4.174
ATOM   2990  CD1 PHE   188      -4.599   3.975   4.461
ATOM   2991  HD1 PHE   188      -4.949   3.373   3.695
ATOM   2992  CE1 PHE   188      -4.553   3.506   5.753
ATOM   2993  HE1 PHE   188      -4.864   2.550   5.971
ATOM   2994  CZ  PHE   188      -4.111   4.288   6.762
ATOM   2995  HZ  PHE   188      -4.091   3.930   7.751
ATOM   2996  CE2 PHE   188      -3.697   5.537   6.478
ATOM   2997  HE2 PHE   188      -3.360   6.135   7.251
ATOM   2998  CD2 PHE   188      -3.737   6.009   5.187
ATOM   2999  HD2 PHE   188      -3.432   6.972   4.975
ATOM   3000  C   PHE   188      -6.134   7.415   3.211
ATOM   3001  O   PHE   188      -5.862   8.552   2.887
ATOM   3002  N   SER   189      -6.773   7.139   4.334
ATOM   3003  H   SER   189      -6.946   6.188   4.533
ATOM   3004  CA  SER   189      -7.197   8.118   5.322
ATOM   3005  HA  SER   189      -6.752   9.061   5.085
ATOM   3006  CB  SER   189      -8.689   8.314   5.266
ATOM   3007  HB2 SER   189      -9.125   7.586   5.362
ATOM   3008  HB3 SER   189      -9.039   8.835   5.891
ATOM   3009  OG  SER   189      -9.079   8.761   4.317
ATOM   3010  HG  SER   189      -9.607   8.598   4.128
ATOM   3011  C   SER   189      -6.806   7.697   6.742
ATOM   3012  O   SER   189      -7.303   6.696   7.211
ATOM   3013  N   PRO   190      -5.982   8.453   7.473
ATOM   3014  CD  PRO   190      -5.291   9.627   7.020
ATOM   3015  HD2 PRO   190      -5.968  10.380   6.729
ATOM   3016  HD3 PRO   190      -4.650   9.396   6.214
ATOM   3017  CG  PRO   190      -4.492  10.101   8.175
ATOM   3018  HG2 PRO   190      -4.961  10.830   8.614
ATOM   3019  HG3 PRO   190      -3.609  10.392   7.891
ATOM   3020  CB  PRO   190      -4.379   9.011   9.112
ATOM   3021  HB2 PRO   190      -3.533   8.491   8.907
ATOM   3022  HB3 PRO   190      -4.321   9.369  10.065
ATOM   3023  CA  PRO   190      -5.609   8.159   8.856
ATOM   3024  HA  PRO   190      -5.343   7.119   8.941
ATOM   3025  C   PRO   190      -6.718   8.437   9.877
ATOM   3026  O   PRO   190      -6.521   8.302  11.041
ATOM   3027  N   ASP   191      -7.875   8.851   9.455
ATOM   3028  H   ASP   191      -7.949   8.961   8.503
ATOM   3029  CA  ASP   191      -9.016   9.262  10.265
ATOM   3030  HA  ASP   191      -8.668   9.592  11.229
ATOM   3031  CB  ASP   191      -9.689  10.444   9.585
ATOM   3032  HB2 ASP   191      -9.836  10.274   8.611
ATOM   3033  HB3 ASP   191     -10.583  10.584   9.980
ATOM   3034  CG  ASP   191      -8.993  11.677   9.688
ATOM   3035  OD1 ASP   191      -8.852  12.166   9.898
ATOM   3036  OD2 ASP   191      -8.609  12.186   9.543
ATOM   3037  C   ASP   191     -10.033   8.149  10.533
ATOM   3038  O   ASP   191     -10.948   8.356  11.312
ATOM   3039  N   PHE   192      -9.896   6.977   9.918
ATOM   3040  H   PHE   192      -9.100   6.839   9.343
ATOM   3041  CA  PHE   192     -10.883   5.897   9.980
ATOM   3042  HA  PHE   192     -11.533   6.082  10.820
ATOM   3043  CB  PHE   192     -11.750   5.902   8.722
ATOM   3044  HB2 PHE   192     -11.203   5.497   7.948
ATOM   3045  HB3 PHE   192     -12.565   5.279   8.865
ATOM   3046  CG  PHE   192     -12.271   7.204   8.280
ATOM   3047  CD1 PHE   192     -11.798   7.786   7.173
ATOM   3048  HD1 PHE   192     -11.113   7.287   6.610
ATOM   3049  CE1 PHE   192     -12.208   9.020   6.806
ATOM   3050  HE1 PHE   192     -11.831   9.465   5.967
ATOM   3051  CZ  PHE   192     -13.106   9.674   7.538
ATOM   3052  HZ  PHE   192     -13.410  10.622   7.264
ATOM   3053  CE2 PHE   192     -13.613   9.084   8.620
ATOM   3054  HE2 PHE   192     -14.312   9.583   9.168
ATOM   3055  CD2 PHE   192     -13.196   7.853   8.993
ATOM   3056  HD2 PHE   192     -13.566   7.412   9.838
ATOM   3057  C   PHE   192     -10.251   4.519  10.197
ATOM   3058  O   PHE   192      -9.148   4.267   9.761
ATOM   3059  N   THR   193     -10.960   3.607  10.850
ATOM   3060  H   THR   193     -11.850   3.879  11.194
ATOM   3061  CA  THR   193     -10.563   2.199  11.008
ATOM   3062  HA  THR   193     -10.016   1.912  10.125
ATOM   3063  CB  THR   193      -9.613   2.022  12.191
ATOM   3064  HB  THR   193      -8.823   2.744  12.118
ATOM   3065  CG2 THR   193     -10.256   2.166  13.545
ATOM   3066 HG21 THR   193     -10.407   2.230  13.873
ATOM   3067 HG22 THR   193     -10.427   2.193  13.866
ATOM   3068 HG23 THR   193     -10.385   2.192  13.881
ATOM   3069  OG1 THR   193      -9.048   0.762  12.120
ATOM   3070  HG1 THR   193      -8.516   0.613  12.868
ATOM   3071  C   THR   193     -11.759   1.250  11.104
ATOM   3072  O   THR   193     -12.860   1.656  11.423
ATOM   3073  N   PHE   194     -11.547  -0.022  10.820
ATOM   3074  H   PHE   194     -10.609  -0.286  10.667
ATOM   3075  CA  PHE   194     -12.566  -1.064  10.714
ATOM   3076  HA  PHE   194     -13.519  -0.597  10.521
ATOM   3077  CB  PHE   194     -12.253  -1.957   9.520
ATOM   3078  HB2 PHE   194     -11.447  -2.578   9.766
ATOM   3079  HB3 PHE   194     -13.079  -2.584   9.331
ATOM   3080  CG  PHE   194     -11.925  -1.247   8.266
ATOM   3081  CD1 PHE   194     -12.870  -0.584   7.588
ATOM   3082  HD1 PHE   194     -13.836  -0.608   7.930
ATOM   3083  CE1 PHE   194     -12.555   0.122   6.469
ATOM   3084  HE1 PHE   194     -13.274   0.632   5.954
ATOM   3085  CZ  PHE   194     -11.299   0.156   6.013
ATOM   3086  HZ  PHE   194     -11.064   0.688   5.150
ATOM   3087  CE2 PHE   194     -10.353  -0.512   6.679
ATOM   3088  HE2 PHE   194      -9.394  -0.493   6.324
ATOM   3089  CD2 PHE   194     -10.664  -1.211   7.805
ATOM   3090  HD2 PHE   194      -9.935  -1.718   8.314
ATOM   3091  C   PHE   194     -12.710  -1.882  11.996
ATOM   3092  O   PHE   194     -11.745  -2.115  12.696
ATOM   3093  N   GLY   195     -13.914  -2.337  12.286
ATOM   3094  H   GLY   195     -14.646  -2.108  11.661
ATOM   3095  CA  GLY   195     -14.259  -3.142  13.450
ATOM   3096  HA2 GLY   195     -13.481  -3.075  14.163
ATOM   3097  HA3 GLY   195     -15.129  -2.750  13.894
ATOM   3098  C   GLY   195     -14.511  -4.606  13.182
ATOM   3099  O   GLY   195     -14.894  -4.969  12.105
ATOM   3100  N   PHE   196     -14.321  -5.436  14.184
ATOM   3101  H   PHE   196     -14.005  -5.046  15.035
ATOM   3102  CA  PHE   196     -14.506  -6.887  14.175
ATOM   3103  HA  PHE   196     -15.259  -7.148  13.446
ATOM   3104  CB  PHE   196     -13.199  -7.557  13.744
ATOM   3105  HB2 PHE   196     -13.353  -8.619  13.707
ATOM   3106  HB3 PHE   196     -12.981  -7.251  12.740
ATOM   3107  CG  PHE   196     -11.986  -7.277  14.599
ATOM   3108  CD1 PHE   196     -11.118  -6.255  14.286
ATOM   3109  HD1 PHE   196     -11.311  -5.657  13.446
ATOM   3110  CE1 PHE   196     -10.002  -6.000  15.077
ATOM   3111  HE1 PHE   196      -9.342  -5.219  14.838
ATOM   3112  CZ  PHE   196      -9.748  -6.759  16.185
ATOM   3113  HZ  PHE   196      -8.904  -6.547  16.796
ATOM   3114  CE2 PHE   196     -10.597  -7.794  16.492
ATOM   3115  HE2 PHE   196     -10.405  -8.386  17.337
ATOM   3116  CD2 PHE   196     -11.711  -8.051  15.700
ATOM   3117  HD2 PHE   196     -12.359  -8.842  15.942
ATOM   3118  C   PHE   196     -15.001  -7.402  15.536
ATOM   3119  O   PHE   196     -15.059  -6.667  16.505
ATOM   3120  N   GLU   197     -15.377  -8.662  15.615
ATOM   3121  H   GLU   197     -15.308  -9.218  14.796
ATOM   3122  CA  GLU   197     -15.801  -9.335  16.842
ATOM   3123  HA  GLU   197     -15.988  -8.603  17.609
ATOM   3124  CB  GLU   197     -17.096 -10.104  16.597
ATOM   3125  HB2 GLU   197     -16.955 -10.752  15.757
ATOM   3126  HB3 GLU   197     -17.309 -10.728  17.443
ATOM   3127  CG  GLU   197     -18.306  -9.233  16.318
ATOM   3128  HG2 GLU   197     -18.107  -8.622  15.470
ATOM   3129  HG3 GLU   197     -19.124  -9.868  16.063
ATOM   3130  CD  GLU   197     -18.716  -8.366  17.483
ATOM   3131  OE1 GLU   197     -18.911  -8.009  17.958
ATOM   3132  OE2 GLU   197     -18.887  -8.037  17.916
ATOM   3133  C   GLU   197     -14.725 -10.265  17.390
ATOM   3134  O   GLU   197     -13.933 -10.804  16.670
ATOM   3135  N   GLU   198     -14.699 -10.479  18.675
ATOM   3136  H   GLU   198     -15.403 -10.066  19.214
ATOM   3137  CA  GLU   198     -13.747 -11.337  19.350
ATOM   3138  HA  GLU   198     -12.847 -11.278  18.842
ATOM   3139  CB  GLU   198     -13.517 -10.830  20.714
ATOM   3140  HB2 GLU   198     -13.314 -10.039  20.724
ATOM   3141  HB3 GLU   198     -14.155 -10.828  21.201
ATOM   3142  CG  GLU   198     -12.693 -11.299  21.408
ATOM   3143  HG2 GLU   198     -12.453 -11.526  20.944
ATOM   3144  HG3 GLU   198     -12.271 -10.964  21.688
ATOM   3145  CD  GLU   198     -12.736 -11.882  22.365
ATOM   3146  OE1 GLU   198     -12.521 -12.164  22.555
ATOM   3147  OE2 GLU   198     -12.968 -12.067  22.957
ATOM   3148  C   GLU   198     -14.134 -12.783  19.375
ATOM   3149  O   GLU   198     -13.329 -13.633  19.349
ATOM   3150  N   SER   199     -15.366 -13.073  19.389
ATOM   3151  H   SER   199     -15.969 -12.332  19.395
ATOM   3152  CA  SER   199     -15.902 -14.404  19.370
ATOM   3153  HA  SER   199     -15.213 -15.044  19.838
ATOM   3154  CB  SER   199     -17.141 -14.451  20.156
ATOM   3155  HB2 SER   199     -17.485 -14.013  20.140
ATOM   3156  HB3 SER   199     -17.616 -14.851  20.108
ATOM   3157  OG  SER   199     -17.245 -14.548  20.978
ATOM   3158  HG  SER   199     -17.557 -14.626  21.353
ATOM   3159  C   SER   199     -16.138 -14.914  17.967
ATOM   3160  O   SER   199     -16.890 -14.338  17.210
ATOM   3161  N   LEU   200     -15.516 -16.016  17.619
ATOM   3162  H   LEU   200     -14.950 -16.446  18.300
ATOM   3163  CA  LEU   200     -15.503 -16.572  16.283
ATOM   3164  HA  LEU   200     -15.093 -15.837  15.634
ATOM   3165  CB  LEU   200     -14.597 -17.783  16.290
ATOM   3166  HB2 LEU   200     -13.822 -17.628  16.778
ATOM   3167  HB3 LEU   200     -15.001 -18.482  16.721
ATOM   3168  CG  LEU   200     -14.154 -18.300  15.128
ATOM   3169  HG  LEU   200     -14.733 -18.419  14.836
ATOM   3170  CD1 LEU   200     -13.475 -17.882  14.430
ATOM   3171 HD11 LEU   200     -13.385 -17.758  14.226
ATOM   3172 HD12 LEU   200     -13.272 -17.734  14.308
ATOM   3173 HD13 LEU   200     -13.273 -17.855  14.234
ATOM   3174  CD2 LEU   200     -13.553 -19.138  15.042
ATOM   3175 HD21 LEU   200     -13.364 -19.308  15.059
ATOM   3176 HD22 LEU   200     -13.441 -19.398  15.023
ATOM   3177 HD23 LEU   200     -13.422 -19.328  14.978
ATOM   3178  C   LEU   200     -16.879 -16.904  15.749
ATOM   3179  O   LEU   200     -17.144 -16.695  14.599
ATOM   3180  N   GLU   201     -17.777 -17.359  16.580
ATOM   3181  H   GLU   201     -17.491 -17.509  17.504
ATOM   3182  CA  GLU   201     -19.135 -17.709  16.214
ATOM   3183  HA  GLU   201     -19.092 -18.349  15.372
ATOM   3184  CB  GLU   201     -19.767 -18.480  17.326
ATOM   3185  HB2 GLU   201     -20.061 -18.680  17.481
ATOM   3186  HB3 GLU   201     -19.777 -18.768  17.540
ATOM   3187  CG  GLU   201     -20.006 -18.633  17.937
ATOM   3188  HG2 GLU   201     -19.823 -18.326  17.848
ATOM   3189  HG3 GLU   201     -20.175 -18.528  17.843
ATOM   3190  CD  GLU   201     -20.279 -19.342  18.803
ATOM   3191  OE1 GLU   201     -20.375 -19.636  19.110
ATOM   3192  OE2 GLU   201     -20.400 -19.612  19.190
ATOM   3193  C   GLU   201     -20.006 -16.535  15.799
ATOM   3194  O   GLU   201     -20.967 -16.715  15.129
ATOM   3195  N   VAL   202     -19.666 -15.338  16.159
ATOM   3196  H   VAL   202     -18.864 -15.267  16.706
ATOM   3197  CA  VAL   202     -20.334 -14.110  15.741
ATOM   3198  HA  VAL   202     -21.257 -14.375  15.272
ATOM   3199  CB  VAL   202     -20.677 -13.222  16.917
ATOM   3200  HB  VAL   202     -20.582 -12.567  16.757
ATOM   3201  CG1 VAL   202     -21.653 -13.175  17.346
ATOM   3202 HG11 VAL   202     -21.877 -13.235  17.486
ATOM   3203 HG12 VAL   202     -21.880 -13.073  17.518
ATOM   3204 HG13 VAL   202     -21.923 -13.171  17.348
ATOM   3205  CG2 VAL   202     -20.237 -13.219  17.926
ATOM   3206 HG21 VAL   202     -20.080 -13.270  18.251
ATOM   3207 HG22 VAL   202     -20.132 -13.174  18.145
ATOM   3208 HG23 VAL   202     -20.181 -13.201  18.131
ATOM   3209  C   VAL   202     -19.548 -13.351  14.692
ATOM   3210  O   VAL   202     -20.131 -12.729  13.834
ATOM   3211  N   ASP   203     -18.233 -13.449  14.686
ATOM   3212  H   ASP   203     -17.800 -13.929  15.434
ATOM   3213  CA  ASP   203     -17.378 -12.847  13.675
ATOM   3214  HA  ASP   203     -17.624 -11.806  13.607
ATOM   3215  CB  ASP   203     -15.933 -12.963  14.132
ATOM   3216  HB2 ASP   203     -15.845 -12.717  15.166
ATOM   3217  HB3 ASP   203     -15.622 -13.962  14.025
ATOM   3218  CG  ASP   203     -15.007 -12.076  13.386
ATOM   3219  OD1 ASP   203     -14.104 -12.297  13.099
ATOM   3220  OD2 ASP   203     -15.164 -11.171  13.099
ATOM   3221  C   ASP   203     -17.589 -13.473  12.291
ATOM   3222  O   ASP   203     -17.718 -12.783  11.299
ATOM   3223  N   THR   204     -17.716 -14.789  12.237
ATOM   3224  H   THR   204     -17.620 -15.281  13.093
ATOM   3225  CA  THR   204     -17.950 -15.575  11.019
ATOM   3226  HA  THR   204     -17.375 -15.142  10.228
ATOM   3227  CB  THR   204     -17.471 -17.003  11.176
ATOM   3228  HB  THR   204     -17.746 -17.556  10.302
ATOM   3229  CG2 THR   204     -15.988 -17.099  11.338
ATOM   3230 HG21 THR   204     -15.637 -17.181  11.362
ATOM   3231 HG22 THR   204     -15.613 -17.093  11.326
ATOM   3232 HG23 THR   204     -15.625 -17.104  11.422
ATOM   3233  OG1 THR   204     -18.055 -17.611  12.268
ATOM   3234  HG1 THR   204     -17.659 -17.369  12.995
ATOM   3235  C   THR   204     -19.383 -15.568  10.519
ATOM   3236  O   THR   204     -19.636 -16.052   9.445
ATOM   3237  N   ASN   205     -20.313 -15.000  11.251
ATOM   3238  H   ASN   205     -20.022 -14.573  12.085
ATOM   3239  CA  ASN   205     -21.713 -14.851  10.880
ATOM   3240  HA  ASN   205     -21.970 -15.648  10.204
ATOM   3241  CB  ASN   205     -22.546 -15.033  12.141
ATOM   3242  HB2 ASN   205     -22.298 -15.967  12.582
ATOM   3243  HB3 ASN   205     -22.301 -14.271  12.840
ATOM   3244  CG  ASN   205     -24.029 -14.988  11.921
ATOM   3245  OD1 ASN   205     -24.572 -14.129  11.365
ATOM   3246  ND2 ASN   205     -24.730 -15.895  12.345
ATOM   3247 HD21 ASN   205     -25.700 -15.864  12.203
ATOM   3248 HD22 ASN   205     -24.301 -16.602  12.818
ATOM   3249  C   ASN   205     -21.957 -13.497  10.194
ATOM   3250  O   ASN   205     -21.501 -12.501  10.704
ATOM   3251  N   PRO   206     -22.687 -13.412   9.082
ATOM   3252  CD  PRO   206     -23.225 -14.509   8.340
ATOM   3253  HD2 PRO   206     -23.889 -15.077   8.909
ATOM   3254  HD3 PRO   206     -22.447 -15.122   7.999
ATOM   3255  CG  PRO   206     -23.941 -13.930   7.183
ATOM   3256  HG2 PRO   206     -24.901 -13.906   7.364
ATOM   3257  HG3 PRO   206     -23.763 -14.447   6.368
ATOM   3258  CB  PRO   206     -23.469 -12.581   7.023
ATOM   3259  HB2 PRO   206     -22.743 -12.582   6.330
ATOM   3260  HB3 PRO   206     -24.227 -11.983   6.713
ATOM   3261  CA  PRO   206     -22.913 -12.170   8.361
ATOM   3262  HA  PRO   206     -21.976 -11.687   8.207
ATOM   3263  C   PRO   206     -23.835 -11.171   9.035
ATOM   3264  O   PRO   206     -23.796 -10.016   8.703
ATOM   3265  N   LEU   207     -24.663 -11.586   9.961
ATOM   3266  H   LEU   207     -24.616 -12.536  10.209
ATOM   3267  CA  LEU   207     -25.736 -10.793  10.533
ATOM   3268  HA  LEU   207     -25.807  -9.893   9.994
ATOM   3269  CB  LEU   207     -27.008 -11.543  10.335
ATOM   3270  HB2 LEU   207     -27.059 -11.985   9.881
ATOM   3271  HB3 LEU   207     -27.197 -11.905  10.790
ATOM   3272  CG  LEU   207     -27.982 -11.267  10.132
ATOM   3273  HG  LEU   207     -27.734 -11.164  10.576
ATOM   3274  CD1 LEU   207     -28.508 -10.863   9.596
ATOM   3275 HD11 LEU   207     -28.579 -10.776   9.386
ATOM   3276 HD12 LEU   207     -28.681 -10.792   9.458
ATOM   3277 HD13 LEU   207     -28.648 -10.722   9.558
ATOM   3278  CD2 LEU   207     -28.835 -11.567   9.851
ATOM   3279 HD21 LEU   207     -29.011 -11.727   9.744
ATOM   3280 HD22 LEU   207     -29.077 -11.630   9.844
ATOM   3281 HD23 LEU   207     -29.037 -11.565   9.766
ATOM   3282  C   LEU   207     -25.539 -10.388  11.981
ATOM   3283  O   LEU   207     -26.192  -9.533  12.443
ATOM   3284  N   LEU   208     -24.659 -10.983  12.707
ATOM   3285  H   LEU   208     -24.144 -11.648  12.259
ATOM   3286  CA  LEU   208     -24.439 -10.762  14.134
ATOM   3287  HA  LEU   208     -25.251 -10.180  14.526
ATOM   3288  CB  LEU   208     -24.437 -12.098  14.860
ATOM   3289  HB2 LEU   208     -23.779 -12.703  14.435
ATOM   3290  HB3 LEU   208     -24.136 -11.967  15.800
ATOM   3291  CG  LEU   208     -25.664 -12.825  14.945
ATOM   3292  HG  LEU   208     -25.848 -12.901  14.206
ATOM   3293  CD1 LEU   208     -25.698 -13.885  15.457
ATOM   3294 HD11 LEU   208     -25.690 -14.093  15.622
ATOM   3295 HD12 LEU   208     -25.763 -14.191  15.551
ATOM   3296 HD13 LEU   208     -25.677 -14.144  15.562
ATOM   3297  CD2 LEU   208     -26.625 -12.467  15.550
ATOM   3298 HD21 LEU   208     -26.837 -12.407  15.719
ATOM   3299 HD22 LEU   208     -26.855 -12.344  15.712
ATOM   3300 HD23 LEU   208     -26.898 -12.396  15.653
ATOM   3301  C   LEU   208     -23.179  -9.958  14.427
ATOM   3302  O   LEU   208     -22.247  -9.954  13.659
ATOM   3303  N   GLY   209     -23.146  -9.301  15.566
ATOM   3304  H   GLY   209     -23.943  -9.358  16.136
ATOM   3305  CA  GLY   209     -22.071  -8.438  16.023
ATOM   3306  HA2 GLY   209     -22.012  -8.489  17.081
ATOM   3307  HA3 GLY   209     -21.147  -8.785  15.634
ATOM   3308  C   GLY   209     -22.218  -6.986  15.636
ATOM   3309  O   GLY   209     -23.009  -6.649  14.844
ATOM   3310  N   ALA   210     -21.445  -6.116  16.201
ATOM   3311  H   ALA   210     -20.827  -6.466  16.850
ATOM   3312  CA  ALA   210     -21.473  -4.676  15.990
ATOM   3313  HA  ALA   210     -21.993  -4.475  15.089
ATOM   3314  CB  ALA   210     -22.252  -4.060  17.110
ATOM   3315  HB1 ALA   210     -22.485  -3.847  17.314
ATOM   3316  HB2 ALA   210     -22.484  -3.995  17.395
ATOM   3317  HB3 ALA   210     -22.362  -3.882  17.424
ATOM   3318  C   ALA   210     -20.103  -4.020  15.842
ATOM   3319  O   ALA   210     -20.023  -2.847  15.605
ATOM   3320  N   GLY   211     -19.026  -4.759  15.967
ATOM   3321  H   GLY   211     -19.155  -5.701  16.229
ATOM   3322  CA  GLY   211     -17.660  -4.272  15.936
ATOM   3323  HA2 GLY   211     -17.041  -5.021  15.486
ATOM   3324  HA3 GLY   211     -17.595  -3.380  15.347
ATOM   3325  C   GLY   211     -17.112  -3.976  17.317
ATOM   3326  O   GLY   211     -16.714  -2.877  17.576
ATOM   3327  N   LYS   212     -17.119  -4.938  18.213
ATOM   3328  H   LYS   212     -17.496  -5.793  17.923
ATOM   3329  CA  LYS   212     -16.666  -4.811  19.603
ATOM   3330  HA  LYS   212     -17.246  -4.044  20.074
ATOM   3331  CB  LYS   212     -16.937  -6.121  20.317
ATOM   3332  HB2 LYS   212     -17.822  -6.484  20.103
ATOM   3333  HB3 LYS   212     -16.310  -6.785  20.034
ATOM   3334  CG  LYS   212     -16.893  -6.073  21.693
ATOM   3335  HG2 LYS   212     -16.255  -6.019  21.934
ATOM   3336  HG3 LYS   212     -17.164  -5.523  21.927
ATOM   3337  CD  LYS   212     -17.344  -6.861  22.438
ATOM   3338  HD2 LYS   212     -17.794  -7.054  22.381
ATOM   3339  HD3 LYS   212     -17.045  -7.170  22.301
ATOM   3340  CE  LYS   212     -17.566  -6.950  23.456
ATOM   3341  HE2 LYS   212     -17.156  -6.884  23.497
ATOM   3342  HE3 LYS   212     -17.743  -6.613  23.611
ATOM   3343  NZ  LYS   212     -18.079  -7.555  24.177
ATOM   3344  HZ1 LYS   212     -18.212  -7.718  24.385
ATOM   3345  HZ2 LYS   212     -18.196  -7.694  24.355
ATOM   3346  HZ3 LYS   212     -18.206  -7.697  24.335
ATOM   3347  C   LYS   212     -15.207  -4.392  19.752
ATOM   3348  O   LYS   212     -14.872  -3.707  20.697
ATOM   3349  N   PHE   213     -14.354  -4.762  18.818
ATOM   3350  H   PHE   213     -14.707  -5.301  18.060
ATOM   3351  CA  PHE   213     -12.957  -4.351  18.751
ATOM   3352  HA  PHE   213     -12.765  -3.615  19.517
ATOM   3353  CB  PHE   213     -12.054  -5.546  19.027
ATOM   3354  HB2 PHE   213     -12.327  -6.347  18.370
ATOM   3355  HB3 PHE   213     -11.045  -5.276  18.791
ATOM   3356  CG  PHE   213     -12.080  -6.040  20.447
ATOM   3357  CD1 PHE   213     -12.986  -7.006  20.837
ATOM   3358  HD1 PHE   213     -13.667  -7.399  20.129
ATOM   3359  CE1 PHE   213     -13.000  -7.461  22.149
ATOM   3360  HE1 PHE   213     -13.692  -8.196  22.448
ATOM   3361  CZ  PHE   213     -12.100  -6.969  23.071
ATOM   3362  HZ  PHE   213     -12.104  -7.327  24.069
ATOM   3363  CE2 PHE   213     -11.189  -6.014  22.685
ATOM   3364  HE2 PHE   213     -10.492  -5.644  23.388
ATOM   3365  CD2 PHE   213     -11.186  -5.540  21.380
ATOM   3366  HD2 PHE   213     -10.483  -4.809  21.092
ATOM   3367  C   PHE   213     -12.637  -3.698  17.409
ATOM   3368  O   PHE   213     -13.264  -3.981  16.416
ATOM   3369  N   ALA   214     -11.659  -2.822  17.380
ATOM   3370  H   ALA   214     -11.212  -2.612  18.236
ATOM   3371  CA  ALA   214     -11.207  -2.105  16.199
ATOM   3372  HA  ALA   214     -11.780  -2.424  15.357
ATOM   3373  CB  ALA   214     -11.477  -0.645  16.398
ATOM   3374  HB1 ALA   214     -11.531  -0.292  16.422
ATOM   3375  HB2 ALA   214     -11.569  -0.297  16.450
ATOM   3376  HB3 ALA   214     -11.530  -0.293  16.465
ATOM   3377  C   ALA   214      -9.749  -2.371  15.856
ATOM   3378  O   ALA   214      -8.934  -2.660  16.711
ATOM   3379  N   THR   215      -9.416  -2.266  14.584
ATOM   3380  H   THR   215     -10.129  -2.016  13.946
ATOM   3381  CA  THR   215      -8.077  -2.515  14.051
ATOM   3382  HA  THR   215      -7.651  -3.330  14.600
ATOM   3383  CB  THR   215      -8.138  -2.944  12.602
ATOM   3384  HB  THR   215      -8.376  -2.584  12.224
ATOM   3385  CG2 THR   215      -7.473  -3.243  11.886
ATOM   3386 HG21 THR   215      -7.346  -3.380  11.728
ATOM   3387 HG22 THR   215      -7.358  -3.283  11.699
ATOM   3388 HG23 THR   215      -7.236  -3.279  11.688
ATOM   3389  OG1 THR   215      -8.541  -3.596  12.343
ATOM   3390  HG1 THR   215      -9.008  -3.435  12.247
ATOM   3391  C   THR   215      -7.156  -1.316  14.231
ATOM   3392  O   THR   215      -7.578  -0.180  14.172
ATOM   3393  N   ASP   216      -5.878  -1.552  14.425
ATOM   3394  H   ASP   216      -5.582  -2.490  14.437
ATOM   3395  CA  ASP   216      -4.851  -0.513  14.452
ATOM   3396  HA  ASP   216      -5.205   0.295  15.076
ATOM   3397  CB  ASP   216      -3.600  -1.081  15.123
ATOM   3398  HB2 ASP   216      -3.892  -1.552  16.040
ATOM   3399  HB3 ASP   216      -3.172  -1.837  14.497
ATOM   3400  CG  ASP   216      -2.541  -0.038  15.435
ATOM   3401  OD1 ASP   216      -2.151   0.461  15.360
ATOM   3402  OD2 ASP   216      -2.087   0.284  15.773
ATOM   3403  C   ASP   216      -4.573   0.003  13.027
ATOM   3404  O   ASP   216      -4.269  -0.805  12.157
ATOM   3405  N   PRO   217      -4.632   1.315  12.745
ATOM   3406  CD  PRO   217      -5.066   2.372  13.620
ATOM   3407  HD2 PRO   217      -4.444   2.471  14.447
ATOM   3408  HD3 PRO   217      -6.045   2.222  13.942
ATOM   3409  CG  PRO   217      -5.010   3.592  12.823
ATOM   3410  HG2 PRO   217      -4.391   4.133  13.148
ATOM   3411  HG3 PRO   217      -5.798   3.992  12.830
ATOM   3412  CB  PRO   217      -4.678   3.333  11.512
ATOM   3413  HB2 PRO   217      -5.419   3.586  10.971
ATOM   3414  HB3 PRO   217      -3.936   3.880  11.278
ATOM   3415  CA  PRO   217      -4.379   1.851  11.415
ATOM   3416  HA  PRO   217      -5.086   1.407  10.738
ATOM   3417  C   PRO   217      -2.979   1.576  10.859
ATOM   3418  O   PRO   217      -2.804   1.595   9.656
ATOM   3419  N   ALA   218      -1.991   1.255  11.689
ATOM   3420  H   ALA   218      -2.176   1.231  12.667
ATOM   3421  CA  ALA   218      -0.686   0.797  11.228
ATOM   3422  HA  ALA   218      -0.335   1.471  10.466
ATOM   3423  CB  ALA   218       0.297   0.853  12.379
ATOM   3424  HB1 ALA   218       0.542   0.794  12.638
ATOM   3425  HB2 ALA   218       0.587   0.914  12.620
ATOM   3426  HB3 ALA   218       0.487   0.894  12.700
ATOM   3427  C   ALA   218      -0.738  -0.598  10.594
ATOM   3428  O   ALA   218       0.028  -0.879   9.706
ATOM   3429  N   VAL   219      -1.665  -1.450  10.997
ATOM   3430  H   VAL   219      -2.293  -1.137  11.697
ATOM   3431  CA  VAL   219      -1.916  -2.761  10.384
ATOM   3432  HA  VAL   219      -0.969  -3.218  10.147
ATOM   3433  CB  VAL   219      -2.654  -3.696  11.348
ATOM   3434  HB  VAL   219      -3.553  -3.237  11.654
ATOM   3435  CG1 VAL   219      -3.006  -5.028  10.751
ATOM   3436 HG11 VAL   219      -3.165  -5.402  10.761
ATOM   3437 HG12 VAL   219      -3.199  -5.280  10.490
ATOM   3438 HG13 VAL   219      -2.932  -5.376  10.572
ATOM   3439  CG2 VAL   219      -1.840  -3.979  12.570
ATOM   3440 HG21 VAL   219      -1.646  -3.996  12.863
ATOM   3441 HG22 VAL   219      -1.678  -4.069  12.897
ATOM   3442 HG23 VAL   219      -1.616  -4.077  12.853
ATOM   3443  C   VAL   219      -2.666  -2.617   9.071
ATOM   3444  O   VAL   219      -2.342  -3.301   8.124
ATOM   3445  N   THR   220      -3.616  -1.699   8.973
ATOM   3446  H   THR   220      -3.854  -1.183   9.782
ATOM   3447  CA  THR   220      -4.352  -1.428   7.737
ATOM   3448  HA  THR   220      -4.709  -2.364   7.347
ATOM   3449  CB  THR   220      -5.559  -0.538   7.989
ATOM   3450  HB  THR   220      -5.493   0.155   7.747
ATOM   3451  CG2 THR   220      -6.560  -0.766   7.599
ATOM   3452 HG21 THR   220      -6.808  -0.813   7.510
ATOM   3453 HG22 THR   220      -6.808  -0.811   7.499
ATOM   3454 HG23 THR   220      -6.796  -0.828   7.502
ATOM   3455  OG1 THR   220      -5.894  -0.352   8.923
ATOM   3456  HG1 THR   220      -6.282   0.069   9.127
ATOM   3457  C   THR   220      -3.476  -0.810   6.661
ATOM   3458  O   THR   220      -3.602  -1.164   5.511
ATOM   3459  N   LEU   221      -2.550   0.066   7.025
ATOM   3460  H   LEU   221      -2.540   0.366   7.967
ATOM   3461  CA  LEU   221      -1.566   0.620   6.106
ATOM   3462  HA  LEU   221      -2.083   0.898   5.203
ATOM   3463  CB  LEU   221      -0.963   1.883   6.716
ATOM   3464  HB2 LEU   221      -1.760   2.555   6.969
ATOM   3465  HB3 LEU   221      -0.471   1.617   7.628
ATOM   3466  CG  LEU   221       0.035   2.622   5.827
ATOM   3467  HG  LEU   221       0.848   1.984   5.612
ATOM   3468  CD1 LEU   221      -0.535   3.097   4.537
ATOM   3469 HD11 LEU   221      -0.693   3.179   4.216
ATOM   3470 HD12 LEU   221      -0.683   3.234   4.242
ATOM   3471 HD13 LEU   221      -0.636   3.216   4.199
ATOM   3472  CD2 LEU   221       0.574   3.814   6.541
ATOM   3473 HD21 LEU   221       0.820   4.055   6.681
ATOM   3474 HD22 LEU   221       0.649   4.177   6.638
ATOM   3475 HD23 LEU   221       0.657   4.064   6.820
ATOM   3476  C   LEU   221      -0.503  -0.405   5.707
ATOM   3477  O   LEU   221      -0.154  -0.474   4.546
ATOM   3478  N   ALA   222      -0.014  -1.229   6.629
ATOM   3479  H   ALA   222      -0.325  -1.135   7.567
ATOM   3480  CA  ALA   222       0.957  -2.275   6.323
ATOM   3481  HA  ALA   222       1.808  -1.815   5.848
ATOM   3482  CB  ALA   222       1.440  -2.912   7.615
ATOM   3483  HB1 ALA   222       1.570  -2.938   7.982
ATOM   3484  HB2 ALA   222       1.445  -3.142   7.934
ATOM   3485  HB3 ALA   222       1.674  -3.124   7.857
ATOM   3486  C   ALA   222       0.415  -3.324   5.348
ATOM   3487  O   ALA   222       1.131  -3.752   4.468
ATOM   3488  N   HIN   223      -0.851  -3.693   5.455
ATOM   3489  H   HIN   223      -1.392  -3.331   6.205
ATOM   3490  CA  HIN   223      -1.503  -4.620   4.543
ATOM   3491  HA  HIN   223      -0.956  -5.552   4.555
ATOM   3492  CB  HIN   223      -2.904  -4.887   5.096
ATOM   3493  HB2 HIN   223      -2.823  -5.178   6.129
ATOM   3494  HB3 HIN   223      -3.479  -3.979   5.058
ATOM   3495  CG  HIN   223      -3.655  -5.954   4.372
ATOM   3496  ND1 HIN   223      -3.891  -7.216   4.820
ATOM   3497  CE1 HIN   223      -4.630  -7.834   3.901
ATOM   3498  HE1 HIN   223      -4.968  -8.836   3.968
ATOM   3499  NE2 HIN   223      -4.927  -7.019   2.898
ATOM   3500  CD2 HIN   223      -4.297  -5.820   3.198
ATOM   3501  HD2 HIN   223      -4.320  -4.931   2.621
ATOM   3502  C   HIN   223      -1.532  -4.087   3.089
ATOM   3503  O   HIN   223      -1.191  -4.797   2.155
ATOM   3504  N   GLU   224      -1.862  -2.811   2.880
ATOM   3505  H   GLU   224      -2.111  -2.251   3.664
ATOM   3506  CA  GLU   224      -1.821  -2.183   1.556
ATOM   3507  HA  GLU   224      -2.242  -2.877   0.839
ATOM   3508  CB  GLU   224      -2.675  -0.912   1.542
ATOM   3509  HB2 GLU   224      -2.468  -0.333   2.425
ATOM   3510  HB3 GLU   224      -2.401  -0.310   0.692
ATOM   3511  CG  GLU   224      -4.177  -1.185   1.466
ATOM   3512  HG2 GLU   224      -4.463  -1.792   2.300
ATOM   3513  HG3 GLU   224      -4.694  -0.252   1.557
ATOM   3514  CD  GLU   224      -4.617  -1.853   0.169
ATOM   3515  OE1 GLU   224      -4.688  -2.066  -0.418
ATOM   3516  OE2 GLU   224      -4.907  -2.175  -0.284
ATOM   3517  C   GLU   224      -0.396  -1.903   1.060
ATOM   3518  O   GLU   224      -0.168  -1.903  -0.139
ATOM   3519  N   LEU   225       0.583  -1.726   1.945
ATOM   3520  H   LEU   225       0.332  -1.709   2.907
ATOM   3521  CA  LEU   225       1.999  -1.613   1.585
ATOM   3522  HA  LEU   225       2.078  -0.927   0.753
ATOM   3523  CB  LEU   225       2.786  -1.037   2.767
ATOM   3524  HB2 LEU   225       2.429  -1.026   3.420
ATOM   3525  HB3 LEU   225       3.392  -1.425   2.953
ATOM   3526  CG  LEU   225       3.270   0.019   2.875
ATOM   3527  HG  LEU   225       2.954  -0.208   2.837
ATOM   3528  CD1 LEU   225       3.731   0.692   3.147
ATOM   3529 HD11 LEU   225       3.760   0.790   3.118
ATOM   3530 HD12 LEU   225       3.771   0.931   3.319
ATOM   3531 HD13 LEU   225       3.989   0.836   3.208
ATOM   3532  CD2 LEU   225       3.764   0.760   2.820
ATOM   3533 HD21 LEU   225       3.804   0.903   2.871
ATOM   3534 HD22 LEU   225       4.020   0.915   2.789
ATOM   3535 HD23 LEU   225       3.815   1.001   2.767
ATOM   3536  C   LEU   225       2.594  -2.946   1.106
ATOM   3537  O   LEU   225       3.466  -2.943   0.254
ATOM   3538  N   ILE   226       2.103  -4.082   1.589
ATOM   3539  H   ILE   226       1.414  -4.015   2.304
ATOM   3540  CA  ILE   226       2.494  -5.420   1.123
ATOM   3541  HA  ILE   226       3.568  -5.441   1.001
ATOM   3542  CB  ILE   226       2.124  -6.484   2.172
ATOM   3543  HB  ILE   226       1.077  -6.369   2.400
ATOM   3544  CG2 ILE   226       2.358  -7.900   1.640
ATOM   3545 HG21 ILE   226       2.377  -8.183   1.302
ATOM   3546 HG22 ILE   226       2.619  -8.249   1.598
ATOM   3547 HG23 ILE   226       2.236  -8.329   1.634
ATOM   3548  CG1 ILE   226       2.927  -6.299   3.466
ATOM   3549 HG12 ILE   226       3.923  -6.651   3.319
ATOM   3550 HG13 ILE   226       3.006  -5.260   3.712
ATOM   3551  CD1 ILE   226       2.327  -6.997   4.666
ATOM   3552 HD11 ILE   226       2.164  -7.155   4.951
ATOM   3553 HD12 ILE   226       2.199  -7.182   4.954
ATOM   3554 HD13 ILE   226       2.195  -7.145   4.980
ATOM   3555  C   ILE   226       1.887  -5.711  -0.253
ATOM   3556  O   ILE   226       2.591  -6.185  -1.134
ATOM   3557  N   HIN   227       0.624  -5.371  -0.480
ATOM   3558  H   HIN   227       0.073  -5.026   0.275
ATOM   3559  CA  HIN   227       0.016  -5.447  -1.802
ATOM   3560  HA  HIN   227       0.093  -6.464  -2.159
ATOM   3561  CB  HIN   227      -1.462  -5.072  -1.716
ATOM   3562  HB2 HIN   227      -1.578  -4.203  -1.098
ATOM   3563  HB3 HIN   227      -1.791  -4.809  -2.703
ATOM   3564  CG  HIN   227      -2.383  -6.142  -1.233
ATOM   3565  ND1 HIN   227      -2.584  -7.350  -1.822
ATOM   3566  CE1 HIN   227      -3.603  -7.936  -1.203
ATOM   3567  HE1 HIN   227      -3.991  -8.889  -1.446
ATOM   3568  NE2 HIN   227      -4.101  -7.155  -0.259
ATOM   3569  CD2 HIN   227      -3.321  -6.008  -0.280
ATOM   3570  HD2 HIN   227      -3.463  -5.140   0.301
ATOM   3571  C   HIN   227       0.730  -4.533  -2.825
ATOM   3572  O   HIN   227       0.966  -4.929  -3.959
ATOM   3573  N   ALA   228       1.126  -3.329  -2.419
ATOM   3574  H   ALA   228       0.872  -3.037  -1.502
ATOM   3575  CA  ALA   228       1.915  -2.415  -3.232
ATOM   3576  HA  ALA   228       1.421  -2.292  -4.184
ATOM   3577  CB  ALA   228       1.961  -1.060  -2.538
ATOM   3578  HB1 ALA   228       1.818  -0.745  -2.334
ATOM   3579  HB2 ALA   228       2.086  -0.783  -2.274
ATOM   3580  HB3 ALA   228       2.012  -0.658  -2.509
ATOM   3581  C   ALA   228       3.313  -2.963  -3.528
ATOM   3582  O   ALA   228       3.775  -2.854  -4.650
ATOM   3583  N   GLY   229       3.959  -3.612  -2.563
ATOM   3584  H   GLY   229       3.542  -3.634  -1.661
ATOM   3585  CA  GLY   229       5.249  -4.272  -2.730
ATOM   3586  HA2 GLY   229       6.000  -3.536  -2.959
ATOM   3587  HA3 GLY   229       5.509  -4.746  -1.800
ATOM   3588  C   GLY   229       5.253  -5.332  -3.825
ATOM   3589  O   GLY   229       6.129  -5.323  -4.671
ATOM   3590  N   HID   230       4.234  -6.184  -3.891
ATOM   3591  H   HID   230       3.543  -6.143  -3.179
ATOM   3592  CA  HID   230       4.106  -7.194  -4.942
ATOM   3593  HA  HID   230       4.995  -7.810  -4.934
ATOM   3594  CB  HID   230       2.898  -8.089  -4.667
ATOM   3595  HB2 HID   230       2.022  -7.484  -4.576
ATOM   3596  HB3 HID   230       2.753  -8.732  -5.510
ATOM   3597  CG  HID   230       3.008  -8.961  -3.464
ATOM   3598  ND1 HID   230       2.255  -8.989  -2.423
ATOM   3599  HD1 HID   230       1.556  -8.407  -2.299
ATOM   3600  CE1 HID   230       2.587  -9.957  -1.602
ATOM   3601  HE1 HID   230       2.158 -10.205  -0.704
ATOM   3602  NE2 HID   230       3.533 -10.577  -2.075
ATOM   3603  CD2 HID   230       3.806  -9.951  -3.253
ATOM   3604  HD2 HID   230       4.498 -10.218  -3.900
ATOM   3605  C   HID   230       3.999  -6.579  -6.344
ATOM   3606  O   HID   230       4.630  -7.054  -7.272
ATOM   3607  N   ARG   231       3.244  -5.493  -6.502
ATOM   3608  H   ARG   231       2.774  -5.150  -5.696
ATOM   3609  CA  ARG   231       3.060  -4.788  -7.780
ATOM   3610  HA  ARG   231       2.964  -5.518  -8.574
ATOM   3611  CB  ARG   231       1.769  -3.972  -7.726
ATOM   3612  HB2 ARG   231       1.817  -3.309  -6.883
ATOM   3613  HB3 ARG   231       1.703  -3.373  -8.615
ATOM   3614  CG  ARG   231       0.508  -4.827  -7.627
ATOM   3615  HG2 ARG   231       0.509  -5.544  -8.421
ATOM   3616  HG3 ARG   231       0.506  -5.358  -6.698
ATOM   3617  CD  ARG   231      -0.769  -4.013  -7.728
ATOM   3618  HD2 ARG   231      -0.790  -3.532  -8.601
ATOM   3619  HD3 ARG   231      -1.564  -4.618  -7.717
ATOM   3620  NE  ARG   231      -0.919  -3.070  -6.743
ATOM   3621  HE  ARG   231      -0.444  -2.419  -6.894
ATOM   3622  CZ  ARG   231      -1.551  -2.986  -5.645
ATOM   3623  NH1 ARG   231      -2.278  -3.702  -5.303
ATOM   3624 HH11 ARG   231      -2.396  -4.347  -5.896
ATOM   3625 HH12 ARG   231      -2.777  -3.554  -4.487
ATOM   3626  NH2 ARG   231      -1.448  -2.136  -4.856
ATOM   3627 HH21 ARG   231      -0.902  -1.566  -5.105
ATOM   3628 HH22 ARG   231      -1.877  -2.060  -3.995
ATOM   3629  C   ARG   231       4.255  -3.916  -8.170
ATOM   3630  O   ARG   231       4.548  -3.791  -9.342
ATOM   3631  N   LEU   232       4.993  -3.382  -7.209
ATOM   3632  H   LEU   232       4.654  -3.480  -6.278
ATOM   3633  CA  LEU   232       6.229  -2.617  -7.400
ATOM   3634  HA  LEU   232       6.064  -1.891  -8.184
ATOM   3635  CB  LEU   232       6.505  -1.867  -6.090
ATOM   3636  HB2 LEU   232       5.656  -1.262  -5.860
ATOM   3637  HB3 LEU   232       6.610  -2.585  -5.308
ATOM   3638  CG  LEU   232       7.731  -0.976  -6.061
ATOM   3639  HG  LEU   232       8.571  -1.576  -6.264
ATOM   3640  CD1 LEU   232       7.677   0.150  -7.035
ATOM   3641 HD11 LEU   232       7.781   0.285  -7.426
ATOM   3642 HD12 LEU   232       7.445   0.430  -7.262
ATOM   3643 HD13 LEU   232       7.788   0.549  -7.134
ATOM   3644  CD2 LEU   232       7.913  -0.388  -4.704
ATOM   3645 HD21 LEU   232       8.110  -0.249  -4.397
ATOM   3646 HD22 LEU   232       7.874  -0.136  -4.413
ATOM   3647 HD23 LEU   232       7.907  -0.369  -4.317
ATOM   3648  C   LEU   232       7.414  -3.501  -7.833
ATOM   3649  O   LEU   232       8.256  -3.076  -8.608
ATOM   3650  N   TYR   233       7.455  -4.755  -7.399
ATOM   3651  H   TYR   233       6.800  -5.026  -6.699
ATOM   3652  CA  TYR   233       8.388  -5.767  -7.907
ATOM   3653  HA  TYR   233       9.296  -5.270  -8.219
ATOM   3654  CB  TYR   233       8.788  -6.730  -6.790
ATOM   3655  HB2 TYR   233       7.924  -6.986  -6.197
ATOM   3656  HB3 TYR   233       9.155  -7.646  -7.227
ATOM   3657  CG  TYR   233       9.875  -6.176  -5.897
ATOM   3658  CD1 TYR   233       9.559  -5.267  -4.888
ATOM   3659  HD1 TYR   233       8.546  -4.983  -4.726
ATOM   3660  CE1 TYR   233      10.562  -4.734  -4.075
ATOM   3661  HE1 TYR   233      10.307  -4.048  -3.301
ATOM   3662  CZ  TYR   233      11.893  -5.116  -4.264
ATOM   3663  OH  TYR   233      12.864  -4.587  -3.499
ATOM   3664  HH  TYR   233      12.503  -3.950  -2.912
ATOM   3665  CE2 TYR   233      12.212  -6.030  -5.271
ATOM   3666  HE2 TYR   233      13.227  -6.328  -5.396
ATOM   3667  CD2 TYR   233      11.207  -6.551  -6.094
ATOM   3668  HD2 TYR   233      11.456  -7.254  -6.855
ATOM   3669  C   TYR   233       7.882  -6.492  -9.159
ATOM   3670  O   TYR   233       8.638  -7.190  -9.787
ATOM   3671  N   GLY   234       6.635  -6.303  -9.549
ATOM   3672  H   GLY   234       6.070  -5.726  -8.993
ATOM   3673  CA  GLY   234       6.035  -6.883 -10.743
ATOM   3674  HA2 GLY   234       5.144  -6.330 -10.970
ATOM   3675  HA3 GLY   234       6.710  -6.765 -11.569
ATOM   3676  C   GLY   234       5.666  -8.358 -10.629
ATOM   3677  O   GLY   234       5.585  -9.028 -11.634
ATOM   3678  N   ILE   235       5.482  -8.877  -9.428
ATOM   3679  H   ILE   235       5.508  -8.246  -8.665
ATOM   3680  CA  ILE   235       5.285 -10.300  -9.124
ATOM   3681  HA  ILE   235       5.336 -10.842 -10.054
ATOM   3682  CB  ILE   235       6.420 -10.852  -8.241
ATOM   3683  HB  ILE   235       6.223 -11.895  -8.077
ATOM   3684  CG2 ILE   235       7.755 -10.780  -8.966
ATOM   3685 HG21 ILE   235       8.089 -10.635  -9.122
ATOM   3686 HG22 ILE   235       8.132 -10.860  -9.056
ATOM   3687 HG23 ILE   235       8.016 -10.814  -9.258
ATOM   3688  CG1 ILE   235       6.495 -10.168  -6.882
ATOM   3689 HG12 ILE   235       6.897  -9.327  -6.941
ATOM   3690 HG13 ILE   235       5.641 -10.018  -6.532
ATOM   3691  CD1 ILE   235       7.155 -10.802  -5.868
ATOM   3692 HD11 ILE   235       7.322 -10.914  -5.608
ATOM   3693 HD12 ILE   235       7.275 -10.964  -5.609
ATOM   3694 HD13 ILE   235       7.334 -10.974  -5.639
ATOM   3695  C   ILE   235       3.895 -10.633  -8.574
ATOM   3696  O   ILE   235       3.706 -11.664  -7.973
ATOM   3697  N   ALA   236       2.918  -9.765  -8.744
ATOM   3698  H   ALA   236       3.109  -8.955  -9.272
ATOM   3699  CA  ALA   236       1.568  -9.963  -8.240
ATOM   3700  HA  ALA   236       1.635 -10.276  -7.213
ATOM   3701  CB  ALA   236       0.841  -8.630  -8.265
ATOM   3702  HB1 ALA   236       0.639  -8.322  -8.251
ATOM   3703  HB2 ALA   236       0.686  -8.287  -8.253
ATOM   3704  HB3 ALA   236       0.667  -8.318  -8.302
ATOM   3705  C   ALA   236       0.807 -11.061  -8.987
ATOM   3706  O   ALA   236       1.015 -11.295 -10.141
ATOM   3707  N   ILE   237      -0.104 -11.724  -8.330
ATOM   3708  H   ILE   237      -0.243 -11.472  -7.399
ATOM   3709  CA  ILE   237      -0.980 -12.732  -8.901
ATOM   3710  HA  ILE   237      -0.465 -13.199  -9.709
ATOM   3711  CB  ILE   237      -1.330 -13.828  -7.879
ATOM   3712  HB  ILE   237      -1.872 -13.471  -7.201
ATOM   3713  CG2 ILE   237      -2.035 -14.847  -8.417
ATOM   3714 HG21 ILE   237      -2.235 -15.044  -8.610
ATOM   3715 HG22 ILE   237      -2.145 -15.123  -8.560
ATOM   3716 HG23 ILE   237      -2.270 -15.126  -8.470
ATOM   3717  CG1 ILE   237      -0.275 -14.407  -7.224
ATOM   3718 HG12 ILE   237       0.219 -14.847  -7.841
ATOM   3719 HG13 ILE   237       0.255 -13.702  -6.937
ATOM   3720  CD1 ILE   237      -0.540 -15.336  -6.098
ATOM   3721 HD11 ILE   237      -0.597 -15.554  -5.813
ATOM   3722 HD12 ILE   237      -0.611 -15.573  -5.820
ATOM   3723 HD13 ILE   237      -0.583 -15.558  -5.838
ATOM   3724  C   ILE   237      -2.203 -12.066  -9.480
ATOM   3725  O   ILE   237      -2.727 -11.152  -8.911
ATOM   3726  N   ASN   238      -2.666 -12.522 -10.609
ATOM   3727  H   ASN   238      -2.187 -13.260 -11.026
ATOM   3728  CA  ASN   238      -3.852 -12.049 -11.255
ATOM   3729  HA  ASN   238      -3.707 -11.016 -11.457
ATOM   3730  CB  ASN   238      -3.963 -12.758 -12.569
ATOM   3731  HB2 ASN   238      -3.059 -12.620 -13.108
ATOM   3732  HB3 ASN   238      -4.093 -13.787 -12.405
ATOM   3733  CG  ASN   238      -5.072 -12.313 -13.418
ATOM   3734  OD1 ASN   238      -5.954 -11.718 -13.079
ATOM   3735  ND2 ASN   238      -5.068 -12.592 -14.549
ATOM   3736 HD21 ASN   238      -5.788 -12.308 -15.120
ATOM   3737 HD22 ASN   238      -4.359 -13.096 -14.846
ATOM   3738  C   ASN   238      -5.093 -12.260 -10.383
ATOM   3739  O   ASN   238      -5.342 -13.363  -9.954
ATOM   3740  N   PRO   239      -5.902 -11.263 -10.134
ATOM   3741  CD  PRO   239      -5.666  -9.900 -10.452
ATOM   3742  HD2 PRO   239      -5.794  -9.723 -11.441
ATOM   3743  HD3 PRO   239      -4.723  -9.581 -10.184
ATOM   3744  CG  PRO   239      -6.640  -9.169  -9.708
ATOM   3745  HG2 PRO   239      -7.009  -8.529 -10.221
ATOM   3746  HG3 PRO   239      -6.240  -8.799  -8.995
ATOM   3747  CB  PRO   239      -7.647 -10.026  -9.256
ATOM   3748  HB2 PRO   239      -7.895  -9.792  -8.365
ATOM   3749  HB3 PRO   239      -8.413  -9.917  -9.817
ATOM   3750  CA  PRO   239      -7.097 -11.388  -9.331
ATOM   3751  HA  PRO   239      -6.818 -11.684  -8.368
ATOM   3752  C   PRO   239      -8.140 -12.366  -9.806
ATOM   3753  O   PRO   239      -8.989 -12.761  -9.056
ATOM   3754  N   ASN   240      -8.078 -12.795 -11.022
ATOM   3755  H   ASN   240      -7.386 -12.414 -11.602
ATOM   3756  CA  ASN   240      -8.942 -13.819 -11.544
ATOM   3757  HA  ASN   240      -9.932 -13.620 -11.231
ATOM   3758  CB  ASN   240      -8.906 -13.731 -13.023
ATOM   3759  HB2 ASN   240      -9.276 -13.387 -13.295
ATOM   3760  HB3 ASN   240      -8.438 -13.528 -13.364
ATOM   3761  CG  ASN   240      -9.032 -14.374 -13.716
ATOM   3762  OD1 ASN   240      -8.715 -14.891 -13.670
ATOM   3763  ND2 ASN   240      -9.502 -14.369 -14.384
ATOM   3764 HD21 ASN   240      -9.588 -14.785 -14.844
ATOM   3765 HD22 ASN   240      -9.767 -13.949 -14.429
ATOM   3766  C   ASN   240      -8.648 -15.201 -11.037
ATOM   3767  O   ASN   240      -9.453 -16.071 -11.172
ATOM   3768  N   ARG   241      -7.518 -15.417 -10.439
ATOM   3769  H   ARG   241      -6.906 -14.661 -10.351
ATOM   3770  CA  ARG   241      -7.141 -16.670  -9.829
ATOM   3771  HA  ARG   241      -7.601 -17.465 -10.367
ATOM   3772  CB  ARG   241      -5.638 -16.852  -9.915
ATOM   3773  HB2 ARG   241      -5.186 -16.137  -9.586
ATOM   3774  HB3 ARG   241      -5.369 -17.555  -9.402
ATOM   3775  CG  ARG   241      -5.060 -17.066 -11.094
ATOM   3776  HG2 ARG   241      -5.249 -16.683 -11.485
ATOM   3777  HG3 ARG   241      -4.497 -16.952 -11.083
ATOM   3778  CD  ARG   241      -4.939 -17.926 -11.766
ATOM   3779  HD2 ARG   241      -5.117 -18.132 -11.872
ATOM   3780  HD3 ARG   241      -5.014 -17.684 -11.943
ATOM   3781  NE  ARG   241      -4.500 -18.780 -12.057
ATOM   3782  HE  ARG   241      -4.529 -18.961 -11.936
ATOM   3783  CZ  ARG   241      -4.075 -19.361 -12.477
ATOM   3784  NH1 ARG   241      -3.973 -19.244 -12.714
ATOM   3785 HH11 ARG   241      -4.230 -18.715 -12.614
ATOM   3786 HH12 ARG   241      -3.653 -19.719 -13.042
ATOM   3787  NH2 ARG   241      -3.727 -20.087 -12.666
ATOM   3788 HH21 ARG   241      -3.787 -20.212 -12.495
ATOM   3789 HH22 ARG   241      -3.402 -20.519 -12.968
ATOM   3790  C   ARG   241      -7.671 -16.769  -8.414
ATOM   3791  O   ARG   241      -7.174 -16.320  -7.542
ATOM   3792  N   VAL   242      -8.691 -17.348  -8.199
ATOM   3793  H   VAL   242      -9.007 -17.703  -8.960
ATOM   3794  CA  VAL   242      -9.475 -17.463  -6.969
ATOM   3795  HA  VAL   242      -8.902 -17.067  -6.168
ATOM   3796  CB  VAL   242     -10.756 -16.670  -7.038
ATOM   3797  HB  VAL   242     -11.294 -16.822  -6.129
ATOM   3798  CG1 VAL   242     -10.516 -15.211  -7.154
ATOM   3799 HG11 VAL   242     -10.478 -14.864  -7.245
ATOM   3800 HG12 VAL   242     -10.517 -14.839  -7.132
ATOM   3801 HG13 VAL   242     -10.394 -14.852  -7.150
ATOM   3802  CG2 VAL   242     -11.642 -17.082  -8.155
ATOM   3803 HG21 VAL   242     -11.797 -17.230  -8.450
ATOM   3804 HG22 VAL   242     -11.947 -17.222  -8.391
ATOM   3805 HG23 VAL   242     -11.855 -17.092  -8.433
ATOM   3806  C   VAL   242      -9.787 -18.887  -6.595
ATOM   3807  O   VAL   242      -9.775 -19.739  -7.422
ATOM   3808  N   PHE   243     -10.098 -19.145  -5.353
ATOM   3809  H   PHE   243     -10.068 -18.403  -4.725
ATOM   3810  CA  PHE   243     -10.520 -20.420  -4.833
ATOM   3811  HA  PHE   243     -10.668 -21.072  -5.634
ATOM   3812  CB  PHE   243      -9.444 -20.972  -4.009
ATOM   3813  HB2 PHE   243      -9.208 -21.470  -4.162
ATOM   3814  HB3 PHE   243      -8.993 -20.662  -4.009
ATOM   3815  CG  PHE   243      -9.240 -21.303  -3.013
ATOM   3816  CD1 PHE   243      -9.199 -21.060  -2.276
ATOM   3817  HD1 PHE   243      -9.317 -20.634  -2.414
ATOM   3818  CE1 PHE   243      -9.006 -21.366  -1.358
ATOM   3819  HE1 PHE   243      -8.978 -21.176  -0.798
ATOM   3820  CZ  PHE   243      -8.848 -21.920  -1.170
ATOM   3821  HZ  PHE   243      -8.700 -22.156  -0.465
ATOM   3822  CE2 PHE   243      -8.884 -22.168  -1.901
ATOM   3823  HE2 PHE   243      -8.762 -22.590  -1.756
ATOM   3824  CD2 PHE   243      -9.078 -21.862  -2.821
ATOM   3825  HD2 PHE   243      -9.100 -22.055  -3.376
ATOM   3826  C   PHE   243     -11.820 -20.360  -4.074
ATOM   3827  O   PHE   243     -12.098 -19.392  -3.429
ATOM   3828  N   LYS   244     -12.616 -21.398  -4.138
ATOM   3829  H   LYS   244     -12.318 -22.151  -4.670
ATOM   3830  CA  LYS   244     -13.878 -21.537  -3.442
ATOM   3831  HA  LYS   244     -14.362 -20.600  -3.438
ATOM   3832  CB  LYS   244     -14.755 -22.516  -4.153
ATOM   3833  HB2 LYS   244     -14.452 -23.092  -4.440
ATOM   3834  HB3 LYS   244     -15.269 -22.854  -3.770
ATOM   3835  CG  LYS   244     -15.373 -22.275  -4.987
ATOM   3836  HG2 LYS   244     -15.413 -21.914  -4.853
ATOM   3837  HG3 LYS   244     -15.167 -22.143  -5.295
ATOM   3838  CD  LYS   244     -16.224 -22.722  -5.588
ATOM   3839  HD2 LYS   244     -16.161 -23.102  -5.712
ATOM   3840  HD3 LYS   244     -16.441 -22.841  -5.277
ATOM   3841  CE  LYS   244     -16.859 -22.502  -6.448
ATOM   3842  HE2 LYS   244     -16.655 -22.476  -6.651
ATOM   3843  HE3 LYS   244     -17.157 -22.655  -6.643
ATOM   3844  NZ  LYS   244     -17.348 -22.138  -6.761
ATOM   3845  HZ1 LYS   244     -17.494 -22.041  -6.846
ATOM   3846  HZ2 LYS   244     -17.447 -22.078  -6.860
ATOM   3847  HZ3 LYS   244     -17.470 -22.024  -6.817
ATOM   3848  C   LYS   244     -13.689 -21.926  -2.011
ATOM   3849  O   LYS   244     -13.027 -22.817  -1.725
ATOM   3850  N   VAL   245     -14.279 -21.271  -1.111
ATOM   3851  H   VAL   245     -14.824 -20.581  -1.430
ATOM   3852  CA  VAL   245     -14.145 -21.454   0.320
ATOM   3853  HA  VAL   245     -13.274 -21.961   0.505
ATOM   3854  CB  VAL   245     -14.033 -20.170   0.996
ATOM   3855  HB  VAL   245     -14.566 -20.017   1.191
ATOM   3856  CG1 VAL   245     -13.514 -20.075   1.743
ATOM   3857 HG11 VAL   245     -13.272 -19.966   1.981
ATOM   3858 HG12 VAL   245     -13.545 -20.017   1.889
ATOM   3859 HG13 VAL   245     -13.354 -20.162   1.914
ATOM   3860  CG2 VAL   245     -13.682 -19.134   0.699
ATOM   3861 HG21 VAL   245     -13.628 -18.866   0.636
ATOM   3862 HG22 VAL   245     -13.596 -18.927   0.609
ATOM   3863 HG23 VAL   245     -13.568 -18.838   0.636
ATOM   3864  C   VAL   245     -15.224 -22.268   0.922
ATOM   3865  O   VAL   245     -16.331 -22.079   0.615
ATOM   3866  N   ASN   246     -14.900 -23.157   1.803
ATOM   3867  H   ASN   246     -13.968 -23.258   1.967
ATOM   3868  CA  ASN   246     -15.787 -24.036   2.502
ATOM   3869  HA  ASN   246     -16.750 -23.750   2.310
ATOM   3870  CB  ASN   246     -15.601 -25.357   1.947
ATOM   3871  HB2 ASN   246     -16.040 -25.675   1.690
ATOM   3872  HB3 ASN   246     -15.242 -25.331   1.534
ATOM   3873  CG  ASN   246     -15.336 -26.318   2.277
ATOM   3874  OD1 ASN   246     -14.581 -26.535   2.758
ATOM   3875  ND2 ASN   246     -15.942 -26.920   2.039
ATOM   3876 HD21 ASN   246     -15.768 -27.545   2.256
ATOM   3877 HD22 ASN   246     -16.576 -26.745   1.654
ATOM   3878  C   ASN   246     -15.676 -24.029   4.005
ATOM   3879  O   ASN   246     -16.560 -24.483   4.659
ATOM   3880  N   THR   247     -14.627 -23.500   4.569
ATOM   3881  H   THR   247     -13.923 -23.155   3.994
ATOM   3882  CA  THR   247     -14.360 -23.504   6.000
ATOM   3883  HA  THR   247     -14.585 -24.463   6.363
ATOM   3884  CB  THR   247     -12.915 -23.258   6.303
ATOM   3885  HB  THR   247     -12.789 -23.038   7.260
ATOM   3886  CG2 THR   247     -12.094 -24.336   6.030
ATOM   3887 HG21 THR   247     -11.876 -24.622   5.965
ATOM   3888 HG22 THR   247     -11.886 -24.591   5.969
ATOM   3889 HG23 THR   247     -11.917 -24.591   5.979
ATOM   3890  OG1 THR   247     -12.436 -22.301   5.619
ATOM   3891  HG1 THR   247     -11.801 -21.997   6.024
ATOM   3892  C   THR   247     -15.218 -22.573   6.803
ATOM   3893  O   THR   247     -15.250 -22.662   7.949
ATOM   3894  N   ASN   248     -15.960 -21.717   6.216
ATOM   3895  H   ASN   248     -15.868 -21.699   5.284
ATOM   3896  CA  ASN   248     -17.092 -21.036   6.791
ATOM   3897  HA  ASN   248     -17.245 -21.386   7.781
ATOM   3898  CB  ASN   248     -16.794 -19.558   6.873
ATOM   3899  HB2 ASN   248     -15.984 -19.417   7.490
ATOM   3900  HB3 ASN   248     -16.544 -19.221   5.937
ATOM   3901  CG  ASN   248     -17.891 -18.701   7.397
ATOM   3902  OD1 ASN   248     -18.936 -19.045   7.498
ATOM   3903  ND2 ASN   248     -17.715 -17.542   7.728
ATOM   3904 HD21 ASN   248     -18.436 -17.013   8.121
ATOM   3905 HD22 ASN   248     -16.855 -17.212   7.676
ATOM   3906  C   ASN   248     -18.349 -21.367   5.995
ATOM   3907  O   ASN   248     -18.410 -21.116   4.808
ATOM   3908  N   ALA   249     -19.363 -21.891   6.651
ATOM   3909  H   ALA   249     -19.251 -22.061   7.614
ATOM   3910  CA  ALA   249     -20.613 -22.283   6.041
ATOM   3911  HA  ALA   249     -20.402 -22.995   5.276
ATOM   3912  CB  ALA   249     -21.449 -22.953   7.092
ATOM   3913  HB1 ALA   249     -21.565 -23.101   7.416
ATOM   3914  HB2 ALA   249     -21.737 -23.036   7.328
ATOM   3915  HB3 ALA   249     -21.662 -23.219   7.282
ATOM   3916  C   ALA   249     -21.370 -21.137   5.392
ATOM   3917  O   ALA   249     -21.991 -21.330   4.373
ATOM   3918  N   TYR   250     -21.274 -19.930   5.918
ATOM   3919  H   TYR   250     -20.731 -19.817   6.734
ATOM   3920  CA  TYR   250     -21.896 -18.750   5.344
ATOM   3921  HA  TYR   250     -22.906 -18.999   5.075
ATOM   3922  CB  TYR   250     -21.968 -17.645   6.386
ATOM   3923  HB2 TYR   250     -20.985 -17.411   6.715
ATOM   3924  HB3 TYR   250     -22.357 -16.771   5.924
ATOM   3925  CG  TYR   250     -22.821 -17.948   7.571
ATOM   3926  CD1 TYR   250     -24.184 -17.911   7.460
ATOM   3927  HD1 TYR   250     -24.621 -17.667   6.541
ATOM   3928  CE1 TYR   250     -24.980 -18.185   8.551
ATOM   3929  HE1 TYR   250     -26.018 -18.159   8.460
ATOM   3930  CZ  TYR   250     -24.415 -18.501   9.759
ATOM   3931  OH  TYR   250     -25.175 -18.779  10.806
ATOM   3932  HH  TYR   250     -25.877 -18.772  10.763
ATOM   3933  CE2 TYR   250     -23.052 -18.529   9.874
ATOM   3934  HE2 TYR   250     -22.628 -18.764  10.799
ATOM   3935  CD2 TYR   250     -22.257 -18.254   8.784
ATOM   3936  HD2 TYR   250     -21.216 -18.276   8.881
ATOM   3937  C   TYR   250     -21.208 -18.269   4.068
ATOM   3938  O   TYR   250     -21.839 -17.671   3.246
ATOM   3939  N   TYR   251     -19.948 -18.571   3.858
ATOM   3940  H   TYR   251     -19.492 -19.082   4.555
ATOM   3941  CA  TYR   251     -19.271 -18.369   2.580
ATOM   3942  HA  TYR   251     -19.553 -17.413   2.182
ATOM   3943  CB  TYR   251     -17.755 -18.373   2.754
ATOM   3944  HB2 TYR   251     -17.476 -19.078   3.494
ATOM   3945  HB3 TYR   251     -17.329 -18.712   1.843
ATOM   3946  CG  TYR   251     -17.113 -17.061   3.091
ATOM   3947  CD1 TYR   251     -17.404 -16.406   4.269
ATOM   3948  HD1 TYR   251     -18.097 -16.825   4.940
ATOM   3949  CE1 TYR   251     -16.802 -15.195   4.574
ATOM   3950  HE1 TYR   251     -17.037 -14.694   5.469
ATOM   3951  CZ  TYR   251     -15.905 -14.629   3.698
ATOM   3952  OH  TYR   251     -15.326 -13.462   3.978
ATOM   3953  HH  TYR   251     -15.584 -13.126   4.807
ATOM   3954  CE2 TYR   251     -15.603 -15.285   2.524
ATOM   3955  HE2 TYR   251     -14.918 -14.851   1.856
ATOM   3956  CD2 TYR   251     -16.202 -16.496   2.224
ATOM   3957  HD2 TYR   251     -15.966 -16.984   1.321
ATOM   3958  C   TYR   251     -19.694 -19.416   1.558
ATOM   3959  O   TYR   251     -19.930 -19.086   0.424
ATOM   3960  N   GLU   252     -19.857 -20.656   1.957
ATOM   3961  H   GLU   252     -19.629 -20.867   2.888
ATOM   3962  CA  GLU   252     -20.301 -21.733   1.090
ATOM   3963  HA  GLU   252     -19.698 -21.719   0.204
ATOM   3964  CB  GLU   252     -20.084 -23.058   1.778
ATOM   3965  HB2 GLU   252     -19.259 -23.074   2.189
ATOM   3966  HB3 GLU   252     -20.709 -23.205   2.446
ATOM   3967  CG  GLU   252     -20.119 -24.171   1.008
ATOM   3968  HG2 GLU   252     -20.868 -24.175   0.645
ATOM   3969  HG3 GLU   252     -19.576 -24.046   0.393
ATOM   3970  CD  GLU   252     -19.882 -25.445   1.546
ATOM   3971  OE1 GLU   252     -19.884 -25.963   1.820
ATOM   3972  OE2 GLU   252     -19.707 -25.959   1.683
ATOM   3973  C   GLU   252     -21.740 -21.571   0.644
ATOM   3974  O   GLU   252     -22.035 -21.761  -0.508
ATOM   3975  N   MET   253     -22.626 -21.143   1.517
ATOM   3976  H   MET   253     -22.331 -21.042   2.450
ATOM   3977  CA  MET   253     -24.016 -20.872   1.212
ATOM   3978  HA  MET   253     -24.417 -21.720   0.731
ATOM   3979  CB  MET   253     -24.783 -20.666   2.479
ATOM   3980  HB2 MET   253     -24.689 -20.593   2.921
ATOM   3981  HB3 MET   253     -25.073 -20.375   2.618
ATOM   3982  CG  MET   253     -25.315 -20.960   2.982
ATOM   3983  HG2 MET   253     -25.455 -21.098   2.676
ATOM   3984  HG3 MET   253     -25.072 -21.211   2.979
ATOM   3985  SD  MET   253     -26.121 -20.711   4.072
ATOM   3986  CE  MET   253     -26.197 -20.866   4.713
ATOM   3987  HE1 MET   253     -26.208 -20.880   4.840
ATOM   3988  HE2 MET   253     -26.224 -20.880   4.870
ATOM   3989  HE3 MET   253     -26.208 -20.933   4.820
ATOM   3990  C   MET   253     -24.210 -19.714   0.266
ATOM   3991  O   MET   253     -25.170 -19.662  -0.416
ATOM   3992  N   SER   254     -23.289 -18.808   0.190
ATOM   3993  H   SER   254     -22.551 -18.898   0.801
ATOM   3994  CA  SER   254     -23.280 -17.689  -0.723
ATOM   3995  HA  SER   254     -24.261 -17.553  -1.090
ATOM   3996  CB  SER   254     -22.907 -16.442  -0.001
ATOM   3997  HB2 SER   254     -22.078 -16.418   0.239
ATOM   3998  HB3 SER   254     -23.008 -15.711  -0.472
ATOM   3999  OG  SER   254     -23.492 -16.243   0.964
ATOM   4000  HG  SER   254     -23.363 -16.237   1.406
ATOM   4001  C   SER   254     -22.390 -17.874  -1.934
ATOM   4002  O   SER   254     -22.340 -17.025  -2.777
ATOM   4003  N   GLY   255     -21.681 -18.965  -2.041
ATOM   4004  H   GLY   255     -21.763 -19.621  -1.324
ATOM   4005  CA  GLY   255     -20.805 -19.276  -3.145
ATOM   4006  HA2 GLY   255     -20.468 -20.268  -3.020
ATOM   4007  HA3 GLY   255     -21.351 -19.228  -4.046
ATOM   4008  C   GLY   255     -19.588 -18.389  -3.284
ATOM   4009  O   GLY   255     -19.146 -18.153  -4.370
ATOM   4010  N   LEU   256     -19.075 -17.859  -2.209
ATOM   4011  H   LEU   256     -19.455 -18.148  -1.354
ATOM   4012  CA  LEU   256     -18.016 -16.864  -2.199
ATOM   4013  HA  LEU   256     -18.189 -16.187  -3.013
ATOM   4014  CB  LEU   256     -18.076 -16.062  -0.907
ATOM   4015  HB2 LEU   256     -18.119 -16.605  -0.205
ATOM   4016  HB3 LEU   256     -17.335 -15.581  -0.782
ATOM   4017  CG  LEU   256     -19.036 -15.188  -0.668
ATOM   4018  HG  LEU   256     -19.616 -15.769  -0.632
ATOM   4019  CD1 LEU   256     -18.994 -14.454   0.321
ATOM   4020 HD11 LEU   256     -18.920 -14.258   0.559
ATOM   4021 HD12 LEU   256     -19.032 -14.225   0.554
ATOM   4022 HD13 LEU   256     -19.003 -14.341   0.579
ATOM   4023  CD2 LEU   256     -19.287 -14.227  -1.400
ATOM   4024 HD21 LEU   256     -19.232 -13.925  -1.528
ATOM   4025 HD22 LEU   256     -19.366 -14.066  -1.688
ATOM   4026 HD23 LEU   256     -19.469 -13.992  -1.518
ATOM   4027  C   LEU   256     -16.634 -17.461  -2.436
ATOM   4028  O   LEU   256     -16.329 -18.541  -2.017
ATOM   4029  N   GLU   257     -15.789 -16.729  -3.102
ATOM   4030  H   GLU   257     -16.108 -15.858  -3.387
ATOM   4031  CA  GLU   257     -14.446 -17.089  -3.519
ATOM   4032  HA  GLU   257     -14.184 -18.020  -3.071
ATOM   4033  CB  GLU   257     -14.404 -17.268  -5.019
ATOM   4034  HB2 GLU   257     -14.389 -16.788  -5.408
ATOM   4035  HB3 GLU   257     -13.918 -17.552  -5.282
ATOM   4036  CG  GLU   257     -14.998 -17.734  -5.658
ATOM   4037  HG2 GLU   257     -14.741 -18.098  -5.306
ATOM   4038  HG3 GLU   257     -15.460 -17.668  -5.559
ATOM   4039  CD  GLU   257     -15.317 -17.807  -6.913
ATOM   4040  OE1 GLU   257     -15.489 -17.903  -7.420
ATOM   4041  OE2 GLU   257     -15.436 -17.783  -7.406
ATOM   4042  C   GLU   257     -13.415 -16.067  -3.069
ATOM   4043  O   GLU   257     -13.718 -14.922  -2.942
ATOM   4044  N   VAL   258     -12.192 -16.467  -2.835
ATOM   4045  H   VAL   258     -12.000 -17.412  -2.989
ATOM   4046  CA  VAL   258     -11.098 -15.631  -2.343
ATOM   4047  HA  VAL   258     -11.400 -14.611  -2.389
ATOM   4048  CB  VAL   258     -10.799 -15.937  -0.888
ATOM   4049  HB  VAL   258     -10.741 -16.226  -0.639
ATOM   4050  CG1 VAL   258     -10.425 -15.872  -0.360
ATOM   4051 HG11 VAL   258     -10.287 -15.909  -0.219
ATOM   4052 HG12 VAL   258     -10.215 -15.874  -0.450
ATOM   4053 HG13 VAL   258     -10.497 -15.787  -0.013
ATOM   4054  CG2 VAL   258     -10.976 -15.903  -0.198
ATOM   4055 HG21 VAL   258     -11.101 -15.945  -0.226
ATOM   4056 HG22 VAL   258     -10.946 -15.911   0.225
ATOM   4057 HG23 VAL   258     -11.008 -15.834  -0.079
ATOM   4058  C   VAL   258      -9.866 -15.752  -3.215
ATOM   4059  O   VAL   258      -9.607 -16.779  -3.773
ATOM   4060  N   SER   259      -9.105 -14.701  -3.354
ATOM   4061  H   SER   259      -9.369 -13.893  -2.872
ATOM   4062  CA  SER   259      -7.919 -14.636  -4.183
ATOM   4063  HA  SER   259      -8.072 -15.269  -5.033
ATOM   4064  CB  SER   259      -7.736 -13.243  -4.707
ATOM   4065  HB2 SER   259      -7.514 -13.138  -5.280
ATOM   4066  HB3 SER   259      -8.221 -12.877  -4.771
ATOM   4067  OG  SER   259      -7.238 -12.538  -4.403
ATOM   4068  HG  SER   259      -7.523 -11.993  -4.453
ATOM   4069  C   SER   259      -6.672 -15.126  -3.483
ATOM   4070  O   SER   259      -6.468 -14.883  -2.314
ATOM   4071  N   PHE   260      -5.788 -15.774  -4.216
ATOM   4072  H   PHE   260      -5.996 -15.938  -5.164
ATOM   4073  CA  PHE   260      -4.495 -16.203  -3.718
ATOM   4074  HA  PHE   260      -4.648 -16.784  -2.833
ATOM   4075  CB  PHE   260      -3.810 -17.079  -4.748
ATOM   4076  HB2 PHE   260      -3.781 -16.639  -5.618
ATOM   4077  HB3 PHE   260      -2.881 -17.206  -4.495
ATOM   4078  CG  PHE   260      -4.309 -18.354  -4.980
ATOM   4079  CD1 PHE   260      -4.585 -18.938  -5.335
ATOM   4080  HD1 PHE   260      -4.462 -18.484  -5.428
ATOM   4081  CE1 PHE   260      -5.021 -20.120  -5.573
ATOM   4082  HE1 PHE   260      -5.233 -20.563  -5.842
ATOM   4083  CZ  PHE   260      -5.177 -20.726  -5.458
ATOM   4084  HZ  PHE   260      -5.511 -21.629  -5.642
ATOM   4085  CE2 PHE   260      -4.900 -20.150  -5.104
ATOM   4086  HE2 PHE   260      -5.022 -20.615  -5.016
ATOM   4087  CD2 PHE   260      -4.468 -18.968  -4.864
ATOM   4088  HD2 PHE   260      -4.259 -18.535  -4.593
ATOM   4089  C   PHE   260      -3.597 -15.032  -3.324
ATOM   4090  O   PHE   260      -2.870 -15.136  -2.367
ATOM   4091  N   GLH   261      -3.687 -13.903  -4.004
ATOM   4092  H   GLH   261      -4.283 -13.892  -4.790
ATOM   4093  CA  GLH   261      -2.980 -12.678  -3.650
ATOM   4094  HA  GLH   261      -1.935 -12.897  -3.606
ATOM   4095  CB  GLH   261      -3.208 -11.650  -4.735
ATOM   4096  HB2 GLH   261      -2.935 -12.070  -5.667
ATOM   4097  HB3 GLH   261      -4.237 -11.433  -4.783
ATOM   4098  CG  GLH   261      -2.468 -10.347  -4.557
ATOM   4099  HG2 GLH   261      -2.854  -9.688  -5.075
ATOM   4100  HG3 GLH   261      -2.514 -10.033  -3.687
ATOM   4101  CD  GLH   261      -1.171 -10.301  -4.883
ATOM   4102  OE1 GLH   261      -0.646 -11.028  -5.452
ATOM   4103  OE2 GLH   261      -0.603  -9.383  -4.513
ATOM   4104  HE2 GLH   261      -1.091  -8.890  -4.052
ATOM   4105  C   GLH   261      -3.388 -12.134  -2.287
ATOM   4106  O   GLH   261      -2.554 -11.663  -1.548
ATOM   4107  N   GLU   262      -4.652 -12.229  -1.927
ATOM   4108  H   GLU   262      -5.289 -12.642  -2.556
ATOM   4109  CA  GLU   262      -5.159 -11.782  -0.641
ATOM   4110  HA  GLU   262      -4.799 -10.783  -0.456
ATOM   4111  CB  GLU   262      -6.678 -11.762  -0.691
ATOM   4112  HB2 GLU   262      -6.987 -11.402  -1.560
ATOM   4113  HB3 GLU   262      -7.042 -12.685  -0.626
ATOM   4114  CG  GLU   262      -7.338 -10.999   0.308
ATOM   4115  HG2 GLU   262      -8.258 -11.165   0.196
ATOM   4116  HG3 GLU   262      -7.083 -11.352   1.130
ATOM   4117  CD  GLU   262      -7.164  -9.560   0.316
ATOM   4118  OE1 GLU   262      -6.432  -8.867   0.848
ATOM   4119  OE2 GLU   262      -7.723  -9.076  -0.224
ATOM   4120  C   GLU   262      -4.659 -12.653   0.494
ATOM   4121  O   GLU   262      -4.178 -12.146   1.488
ATOM   4122  N   LEU   263      -4.698 -13.963   0.319
ATOM   4123  H   LEU   263      -5.102 -14.305  -0.520
ATOM   4124  CA  LEU   263      -4.231 -14.918   1.304
ATOM   4125  HA  LEU   263      -4.672 -14.671   2.245
ATOM   4126  CB  LEU   263      -4.690 -16.308   0.904
ATOM   4127  HB2 LEU   263      -4.566 -16.511   0.067
ATOM   4128  HB3 LEU   263      -4.241 -16.900   1.315
ATOM   4129  CG  LEU   263      -5.877 -16.673   1.062
ATOM   4130  HG  LEU   263      -6.044 -16.153   0.595
ATOM   4131  CD1 LEU   263      -6.316 -17.725   0.929
ATOM   4132 HD11 LEU   263      -6.455 -17.971   0.899
ATOM   4133 HD12 LEU   263      -6.371 -17.951   0.834
ATOM   4134 HD13 LEU   263      -6.446 -18.015   0.953
ATOM   4135  CD2 LEU   263      -6.434 -16.749   1.959
ATOM   4136 HD21 LEU   263      -6.574 -16.884   2.250
ATOM   4137 HD22 LEU   263      -6.592 -16.732   2.194
ATOM   4138 HD23 LEU   263      -6.557 -16.685   2.086
ATOM   4139  C   LEU   263      -2.724 -14.855   1.518
ATOM   4140  O   LEU   263      -2.269 -15.005   2.624
ATOM   4141  N   ARG   264      -1.950 -14.554   0.490
ATOM   4142  H   ARG   264      -2.390 -14.478  -0.388
ATOM   4143  CA  ARG   264      -0.510 -14.303   0.578
ATOM   4144  HA  ARG   264      -0.052 -15.127   1.089
ATOM   4145  CB  ARG   264       0.072 -14.222  -0.822
ATOM   4146  HB2 ARG   264      -0.246 -14.876  -1.327
ATOM   4147  HB3 ARG   264      -0.144 -13.468  -1.262
ATOM   4148  CG  ARG   264       1.365 -14.280  -0.978
ATOM   4149  HG2 ARG   264       1.533 -13.642  -0.650
ATOM   4150  HG3 ARG   264       1.670 -14.817  -0.592
ATOM   4151  CD  ARG   264       2.022 -14.431  -2.127
ATOM   4152  HD2 ARG   264       1.439 -14.167  -2.719
ATOM   4153  HD3 ARG   264       2.753 -13.885  -2.144
ATOM   4154  NE  ARG   264       2.477 -15.600  -2.428
ATOM   4155  HE  ARG   264       2.401 -16.152  -1.868
ATOM   4156  CZ  ARG   264       3.050 -15.995  -3.344
ATOM   4157  NH1 ARG   264       3.220 -15.382  -4.143
ATOM   4158 HH11 ARG   264       2.887 -14.581  -4.091
ATOM   4159 HH12 ARG   264       3.637 -15.714  -4.835
ATOM   4160  NH2 ARG   264       3.478 -17.033  -3.480
ATOM   4161 HH21 ARG   264       3.385 -17.528  -2.884
ATOM   4162 HH22 ARG   264       3.970 -17.306  -4.136
ATOM   4163  C   ARG   264      -0.182 -13.067   1.402
ATOM   4164  O   ARG   264       0.763 -13.086   2.145
ATOM   4165  N   THR   265      -0.967 -12.024   1.312
ATOM   4166  H   THR   265      -1.695 -12.072   0.656
ATOM   4167  CA  THR   265      -0.799 -10.792   2.090
ATOM   4168  HA  THR   265       0.253 -10.548   2.135
ATOM   4169  CB  THR   265      -1.508  -9.626   1.409
ATOM   4170  HB  THR   265      -2.550  -9.846   1.303
ATOM   4171  CG2 THR   265      -1.359  -8.324   2.142
ATOM   4172 HG21 THR   265      -1.344  -8.007   2.329
ATOM   4173 HG22 THR   265      -1.310  -8.004   2.338
ATOM   4174 HG23 THR   265      -1.326  -8.000   2.305
ATOM   4175  OG1 THR   265      -0.962  -9.434   0.152
ATOM   4176  HG1 THR   265      -1.441  -9.127  -0.261
ATOM   4177  C   THR   265      -1.272 -10.951   3.528
ATOM   4178  O   THR   265      -0.600 -10.495   4.437
ATOM   4179  N   PHE   266      -2.389 -11.631   3.763
ATOM   4180  H   PHE   266      -2.910 -11.965   2.984
ATOM   4181  CA  PHE   266      -2.938 -11.836   5.101
ATOM   4182  HA  PHE   266      -2.985 -10.876   5.591
ATOM   4183  CB  PHE   266      -4.367 -12.362   4.989
ATOM   4184  HB2 PHE   266      -4.920 -11.727   4.325
ATOM   4185  HB3 PHE   266      -4.348 -13.338   4.548
ATOM   4186  CG  PHE   266      -5.112 -12.424   6.293
ATOM   4187  CD1 PHE   266      -5.659 -11.418   6.818
ATOM   4188  HD1 PHE   266      -5.554 -10.604   6.296
ATOM   4189  CE1 PHE   266      -6.344 -11.472   8.023
ATOM   4190  HE1 PHE   266      -6.754 -10.701   8.423
ATOM   4191  CZ  PHE   266      -6.484 -12.528   8.714
ATOM   4192  HZ  PHE   266      -7.003 -12.567   9.637
ATOM   4193  CE2 PHE   266      -5.936 -13.533   8.199
ATOM   4194  HE2 PHE   266      -6.035 -14.342   8.729
ATOM   4195  CD2 PHE   266      -5.254 -13.483   6.991
ATOM   4196  HD2 PHE   266      -4.839 -14.257   6.602
ATOM   4197  C   PHE   266      -2.061 -12.738   5.972
ATOM   4198  O   PHE   266      -1.789 -12.405   7.109
ATOM   4199  N   GLY   267      -1.562 -13.835   5.428
ATOM   4200  H   GLY   267      -1.824 -14.049   4.498
ATOM   4201  CA  GLY   267      -0.687 -14.771   6.108
ATOM   4202  HA2 GLY   267      -0.219 -15.393   5.389
ATOM   4203  HA3 GLY   267       0.076 -14.229   6.607
ATOM   4204  C   GLY   267      -1.358 -15.663   7.126
ATOM   4205  O   GLY   267      -2.519 -15.870   7.108
ATOM   4206  N   GLY   268      -0.606 -16.206   8.020
ATOM   4207  H   GLY   268       0.335 -16.013   7.958
ATOM   4208  CA  GLY   268      -1.054 -17.084   9.071
ATOM   4209  HA2 GLY   268      -0.316 -17.160   9.782
ATOM   4210  HA3 GLY   268      -1.875 -16.677   9.527
ATOM   4211  C   GLY   268      -1.403 -18.452   8.656
ATOM   4212  O   GLY   268      -1.076 -18.891   7.671
ATOM   4213  N   HID   269      -2.066 -19.136   9.413
ATOM   4214  H   HID   269      -2.309 -18.715  10.194
ATOM   4215  CA  HID   269      -2.432 -20.470   9.169
ATOM   4216  HA  HID   269      -1.715 -20.986   8.791
ATOM   4217  CB  HID   269      -2.730 -21.009  10.319
ATOM   4218  HB2 HID   269      -2.909 -20.636  10.803
ATOM   4219  HB3 HID   269      -3.180 -21.407  10.248
ATOM   4220  CG  HID   269      -2.213 -21.527  10.922
ATOM   4221  ND1 HID   269      -2.146 -21.551  11.280
ATOM   4222  HD1 HID   269      -2.430 -21.225  11.192
ATOM   4223  CE1 HID   269      -1.633 -22.088  11.779
ATOM   4224  HE1 HID   269      -1.468 -22.230  12.141
ATOM   4225  NE2 HID   269      -1.362 -22.422  11.764
ATOM   4226  CD2 HID   269      -1.730 -22.068  11.221
ATOM   4227  HD2 HID   269      -1.649 -22.194  11.062
ATOM   4228  C   HID   269      -3.439 -20.685   8.283
ATOM   4229  O   HID   269      -3.519 -21.681   7.708
ATOM   4230  N   ASP   270      -4.183 -19.759   8.132
ATOM   4231  H   ASP   270      -4.081 -18.968   8.627
ATOM   4232  CA  ASP   270      -5.163 -19.852   7.309
ATOM   4233  HA  ASP   270      -5.597 -20.734   7.380
ATOM   4234  CB  ASP   270      -6.015 -18.804   7.647
ATOM   4235  HB2 ASP   270      -5.540 -18.332   8.065
ATOM   4236  HB3 ASP   270      -6.301 -18.400   7.015
ATOM   4237  CG  ASP   270      -7.129 -18.935   8.262
ATOM   4238  OD1 ASP   270      -7.635 -18.997   8.515
ATOM   4239  OD2 ASP   270      -7.500 -18.978   8.517
ATOM   4240  C   ASP   270      -4.800 -19.849   6.021
ATOM   4241  O   ASP   270      -5.374 -20.401   5.264
ATOM   4242  N   ALA   271      -3.818 -19.298   5.770
ATOM   4243  H   ALA   271      -3.385 -18.859   6.427
ATOM   4244  CA  ALA   271      -3.338 -19.272   4.595
ATOM   4245  HA  ALA   271      -3.958 -19.158   3.999
ATOM   4246  CB  ALA   271      -2.618 -18.214   4.719
ATOM   4247  HB1 ALA   271      -2.509 -17.863   4.730
ATOM   4248  HB2 ALA   271      -2.431 -18.012   4.836
ATOM   4249  HB3 ALA   271      -2.399 -17.996   4.667
ATOM   4250  C   ALA   271      -2.765 -20.392   4.008
ATOM   4251  O   ALA   271      -2.286 -20.365   3.060
ATOM   4252  N   LYS   272      -2.826 -21.385   4.540
ATOM   4253  H   LYS   272      -3.232 -21.345   5.312
ATOM   4254  CA  LYS   272      -2.339 -22.511   4.074
ATOM   4255  HA  LYS   272      -1.534 -22.313   3.630
ATOM   4256  CB  LYS   272      -2.008 -23.232   5.136
ATOM   4257  HB2 LYS   272      -2.267 -23.229   5.677
ATOM   4258  HB3 LYS   272      -2.020 -23.775   5.115
ATOM   4259  CG  LYS   272      -1.311 -23.241   5.519
ATOM   4260  HG2 LYS   272      -1.191 -23.129   5.410
ATOM   4261  HG3 LYS   272      -1.442 -23.035   5.564
ATOM   4262  CD  LYS   272      -0.602 -23.693   6.004
ATOM   4263  HD2 LYS   272      -0.636 -23.762   6.076
ATOM   4264  HD3 LYS   272      -0.508 -23.855   6.024
ATOM   4265  CE  LYS   272       0.029 -23.835   6.367
ATOM   4266  HE2 LYS   272       0.029 -23.756   6.422
ATOM   4267  HE3 LYS   272       0.046 -23.839   6.422
ATOM   4268  NZ  LYS   272       0.616 -24.069   6.573
ATOM   4269  HZ1 LYS   272       0.755 -24.145   6.639
ATOM   4270  HZ2 LYS   272       0.751 -24.119   6.635
ATOM   4271  HZ3 LYS   272       0.783 -24.116   6.599
ATOM   4272  C   LYS   272      -3.158 -23.222   3.106
ATOM   4273  O   LYS   272      -3.063 -24.232   2.934
ATOM   4274  N   PHE   273      -3.945 -22.695   2.453
ATOM   4275  H   PHE   273      -3.985 -21.869   2.668
ATOM   4276  CA  PHE   273      -4.776 -23.238   1.454
ATOM   4277  HA  PHE   273      -4.906 -24.223   1.642
ATOM   4278  CB  PHE   273      -6.065 -22.606   1.544
ATOM   4279  HB2 PHE   273      -6.005 -21.902   1.502
ATOM   4280  HB3 PHE   273      -6.537 -22.766   0.969
ATOM   4281  CG  PHE   273      -6.838 -22.683   2.399
ATOM   4282  CD1 PHE   273      -7.167 -22.091   2.791
ATOM   4283  HD1 PHE   273      -6.869 -21.583   2.492
ATOM   4284  CE1 PHE   273      -7.882 -22.157   3.571
ATOM   4285  HE1 PHE   273      -8.126 -21.703   3.868
ATOM   4286  CZ  PHE   273      -8.278 -22.818   3.965
ATOM   4287  HZ  PHE   273      -8.822 -22.869   4.562
ATOM   4288  CE2 PHE   273      -7.961 -23.411   3.575
ATOM   4289  HE2 PHE   273      -8.267 -23.916   3.874
ATOM   4290  CD2 PHE   273      -7.245 -23.345   2.795
ATOM   4291  HD2 PHE   273      -7.014 -23.804   2.500
ATOM   4292  C   PHE   273      -4.232 -23.187   0.074
ATOM   4293  O   PHE   273      -4.700 -23.779  -0.754
ATOM   4294  N   ILE   274      -3.245 -22.505  -0.185
ATOM   4295  H   ILE   274      -2.909 -22.045   0.525
ATOM   4296  CA  ILE   274      -2.580 -22.440  -1.437
ATOM   4297  HA  ILE   274      -3.268 -22.506  -2.139
ATOM   4298  CB  ILE   274      -1.905 -21.197  -1.614
ATOM   4299  HB  ILE   274      -1.783 -21.003  -1.434
ATOM   4300  CG2 ILE   274      -1.421 -20.827  -1.857
ATOM   4301 HG21 ILE   274      -1.409 -20.663  -1.925
ATOM   4302 HG22 ILE   274      -1.208 -20.692  -1.846
ATOM   4303 HG23 ILE   274      -1.274 -20.849  -1.978
ATOM   4304  CG1 ILE   274      -1.900 -20.555  -1.812
ATOM   4305 HG12 ILE   274      -1.913 -20.556  -1.854
ATOM   4306 HG13 ILE   274      -2.164 -20.748  -1.735
ATOM   4307  CD1 ILE   274      -1.533 -19.636  -2.051
ATOM   4308 HD11 ILE   274      -1.436 -19.408  -2.085
ATOM   4309 HD12 ILE   274      -1.441 -19.412  -2.097
ATOM   4310 HD13 ILE   274      -1.458 -19.417  -2.145
ATOM   4311  C   ILE   274      -1.711 -23.536  -1.667
ATOM   4312  O   ILE   274      -1.077 -23.914  -0.847
ATOM   4313  N   ASP   275      -1.681 -24.058  -2.779
ATOM   4314  H   ASP   275      -2.219 -23.706  -3.405
ATOM   4315  CA  ASP   275      -0.927 -25.138  -3.142
ATOM   4316  HA  ASP   275      -0.832 -25.666  -2.357
ATOM   4317  CB  ASP   275      -1.635 -25.854  -4.023
ATOM   4318  HB2 ASP   275      -2.552 -26.014  -3.631
ATOM   4319  HB3 ASP   275      -1.745 -25.359  -4.804
ATOM   4320  CG  ASP   275      -0.987 -27.016  -4.377
ATOM   4321  OD1 ASP   275      -0.708 -27.420  -4.638
ATOM   4322  OD2 ASP   275      -0.745 -27.519  -4.388
ATOM   4323  C   ASP   275       0.400 -24.888  -3.672
ATOM   4324  O   ASP   275       0.559 -24.071  -4.408
ATOM   4325  N   SER   276       1.359 -25.623  -3.338
ATOM   4326  H   SER   276       1.178 -26.277  -2.745
ATOM   4327  CA  SER   276       2.683 -25.508  -3.757
ATOM   4328  HA  SER   276       2.955 -24.534  -3.616
ATOM   4329  CB  SER   276       3.517 -26.316  -2.931
ATOM   4330  HB2 SER   276       3.887 -26.747  -3.113
ATOM   4331  HB3 SER   276       3.925 -26.107  -2.620
ATOM   4332  OG  SER   276       3.313 -26.773  -2.322
ATOM   4333  HG  SER   276       3.392 -26.889  -1.973
ATOM   4334  C   SER   276       2.950 -25.834  -5.174
ATOM   4335  O   SER   276       3.831 -25.319  -5.718
ATOM   4336  N   LEU   277       2.180 -26.636  -5.803
ATOM   4337  H   LEU   277       1.475 -27.020  -5.318
ATOM   4338  CA  LEU   277       2.280 -26.945  -7.173
ATOM   4339  HA  LEU   277       3.277 -27.065  -7.410
ATOM   4340  CB  LEU   277       1.614 -28.231  -7.452
ATOM   4341  HB2 LEU   277       1.741 -28.806  -6.852
ATOM   4342  HB3 LEU   277       0.786 -28.121  -7.459
ATOM   4343  CG  LEU   277       1.842 -28.926  -8.492
ATOM   4344  HG  LEU   277       1.565 -28.467  -8.902
ATOM   4345  CD1 LEU   277       2.797 -29.335  -8.866
ATOM   4346 HD11 LEU   277       3.009 -29.458  -8.964
ATOM   4347 HD12 LEU   277       3.020 -29.415  -9.012
ATOM   4348 HD13 LEU   277       3.062 -29.429  -8.910
ATOM   4349  CD2 LEU   277       1.456 -29.899  -8.630
ATOM   4350 HD21 LEU   277       1.375 -30.168  -8.644
ATOM   4351 HD22 LEU   277       1.332 -30.120  -8.699
ATOM   4352 HD23 LEU   277       1.374 -30.115  -8.655
ATOM   4353  C   LEU   277       1.772 -25.849  -7.989
ATOM   4354  O   LEU   277       2.274 -25.632  -9.004
ATOM   4355  N   GLN   278       0.832 -25.103  -7.528
ATOM   4356  H   GLN   278       0.459 -25.322  -6.700
ATOM   4357  CA  GLN   278       0.383 -23.930  -8.134
ATOM   4358  HA  GLN   278       0.296 -24.140  -9.146
ATOM   4359  CB  GLN   278      -0.945 -23.568  -7.605
ATOM   4360  HB2 GLN   278      -1.336 -23.912  -7.366
ATOM   4361  HB3 GLN   278      -1.057 -23.207  -7.157
ATOM   4362  CG  GLN   278      -1.627 -23.230  -7.974
ATOM   4363  HG2 GLN   278      -2.124 -23.213  -7.969
ATOM   4364  HG3 GLN   278      -1.249 -23.006  -7.634
ATOM   4365  CD  GLN   278      -2.178 -23.206  -8.779
ATOM   4366  OE1 GLN   278      -2.827 -23.330  -9.045
ATOM   4367  NE2 GLN   278      -1.938 -23.054  -9.192
ATOM   4368 HE21 GLN   278      -2.283 -23.067  -9.718
ATOM   4369 HE22 GLN   278      -1.399 -22.972  -8.982
ATOM   4370  C   GLN   278       1.338 -22.809  -7.984
ATOM   4371  O   GLN   278       1.480 -22.049  -8.839
ATOM   4372  N   GLU   279       2.046 -22.728  -6.944
ATOM   4373  H   GLU   279       1.850 -23.333  -6.247
ATOM   4374  CA  GLU   279       3.083 -21.781  -6.764
ATOM   4375  HA  GLU   279       2.722 -20.838  -7.026
ATOM   4376  CB  GLU   279       3.449 -21.718  -5.340
ATOM   4377  HB2 GLU   279       2.953 -21.921  -4.838
ATOM   4378  HB3 GLU   279       3.973 -22.149  -5.222
ATOM   4379  CG  GLU   279       3.776 -20.787  -4.741
ATOM   4380  HG2 GLU   279       4.218 -20.571  -5.258
ATOM   4381  HG3 GLU   279       3.270 -20.382  -4.769
ATOM   4382  CD  GLU   279       4.196 -20.693  -3.411
ATOM   4383  OE1 GLU   279       4.351 -20.709  -2.810
ATOM   4384  OE2 GLU   279       4.389 -20.597  -2.960
ATOM   4385  C   GLU   279       4.273 -22.058  -7.649
ATOM   4386  O   GLU   279       4.941 -21.137  -8.067
ATOM   4387  N   ASN   280       4.516 -23.306  -8.000
ATOM   4388  H   ASN   280       3.955 -24.018  -7.612
ATOM   4389  CA  ASN   280       5.571 -23.689  -8.901
ATOM   4390  HA  ASN   280       6.488 -23.320  -8.512
ATOM   4391  CB  ASN   280       5.639 -25.197  -8.934
ATOM   4392  HB2 ASN   280       5.729 -25.575  -7.962
ATOM   4393  HB3 ASN   280       4.762 -25.594  -9.337
ATOM   4394  CG  ASN   280       6.769 -25.695  -9.712
ATOM   4395  OD1 ASN   280       7.401 -25.721  -9.942
ATOM   4396  ND2 ASN   280       7.059 -26.106 -10.135
ATOM   4397 HD21 ASN   280       7.797 -26.444 -10.634
ATOM   4398 HD22 ASN   280       6.545 -26.095  -9.952
ATOM   4399  C   ASN   280       5.420 -23.084 -10.280
ATOM   4400  O   ASN   280       6.393 -22.700 -10.875
ATOM   4401  N   GLU   281       4.214 -22.927 -10.762
ATOM   4402  H   GLU   281       3.460 -23.259 -10.230
ATOM   4403  CA  GLU   281       3.931 -22.273 -12.018
ATOM   4404  HA  GLU   281       4.508 -22.738 -12.776
ATOM   4405  CB  GLU   281       2.487 -22.462 -12.355
ATOM   4406  HB2 GLU   281       2.221 -23.058 -12.319
ATOM   4407  HB3 GLU   281       2.035 -22.169 -12.003
ATOM   4408  CG  GLU   281       1.991 -22.257 -13.218
ATOM   4409  HG2 GLU   281       2.181 -21.747 -13.161
ATOM   4410  HG3 GLU   281       2.314 -22.458 -13.604
ATOM   4411  CD  GLU   281       0.799 -22.459 -13.641
ATOM   4412  OE1 GLU   281       0.332 -22.368 -13.850
ATOM   4413  OE2 GLU   281       0.309 -22.704 -13.776
ATOM   4414  C   GLU   281       4.312 -20.805 -12.019
ATOM   4415  O   GLU   281       4.822 -20.308 -12.985
ATOM   4416  N   PHE   282       4.127 -20.119 -10.928
ATOM   4417  H   PHE   282       3.709 -20.581 -10.172
ATOM   4418  CA  PHE   282       4.536 -18.735 -10.770
ATOM   4419  HA  PHE   282       4.285 -18.194 -11.659
ATOM   4420  CB  PHE   282       3.796 -18.104  -9.614
ATOM   4421  HB2 PHE   282       4.123 -18.534  -8.751
ATOM   4422  HB3 PHE   282       4.055 -17.111  -9.570
ATOM   4423  CG  PHE   282       2.339 -18.153  -9.605
ATOM   4424  CD1 PHE   282       1.599 -18.017 -10.386
ATOM   4425  HD1 PHE   282       2.054 -17.884 -11.009
ATOM   4426  CE1 PHE   282       0.260 -18.055 -10.358
ATOM   4427  HE1 PHE   282      -0.298 -17.956 -10.958
ATOM   4428  CZ  PHE   282      -0.350 -18.216  -9.549
ATOM   4429  HZ  PHE   282      -1.374 -18.244  -9.528
ATOM   4430  CE2 PHE   282       0.379 -18.342  -8.767
ATOM   4431  HE2 PHE   282      -0.086 -18.464  -8.146
ATOM   4432  CD2 PHE   282       1.718 -18.306  -8.795
ATOM   4433  HD2 PHE   282       2.268 -18.394  -8.191
ATOM   4434  C   PHE   282       6.035 -18.601 -10.603
ATOM   4435  O   PHE   282       6.635 -17.748 -11.212
ATOM   4436  N   ARG   283       6.664 -19.471  -9.837
ATOM   4437  H   ARG   283       6.111 -20.141  -9.367
ATOM   4438  CA  ARG   283       8.109 -19.501  -9.642
ATOM   4439  HA  ARG   283       8.437 -18.537  -9.296
ATOM   4440  CB  ARG   283       8.466 -20.542  -8.592
ATOM   4441  HB2 ARG   283       7.935 -21.434  -8.772
ATOM   4442  HB3 ARG   283       9.491 -20.767  -8.672
ATOM   4443  CG  ARG   283       8.203 -20.087  -7.190
ATOM   4444  HG2 ARG   283       8.859 -19.312  -6.962
ATOM   4445  HG3 ARG   283       7.232 -19.724  -7.114
ATOM   4446  CD  ARG   283       8.368 -21.185  -6.186
ATOM   4447  HD2 ARG   283       7.755 -21.338  -5.838
ATOM   4448  HD3 ARG   283       8.557 -21.870  -6.437
ATOM   4449  NE  ARG   283       9.047 -21.162  -5.362
ATOM   4450  HE  ARG   283       8.876 -21.223  -5.411
ATOM   4451  CZ  ARG   283       9.864 -21.142  -4.540
ATOM   4452  NH1 ARG   283      10.202 -21.118  -4.327
ATOM   4453 HH11 ARG   283       9.833 -21.163  -4.768
ATOM   4454 HH12 ARG   283      10.827 -21.166  -3.677
ATOM   4455  NH2 ARG   283      10.389 -21.150  -3.894
ATOM   4456 HH21 ARG   283      10.171 -21.180  -4.007
ATOM   4457 HH22 ARG   283      10.998 -21.174  -3.274
ATOM   4458  C   ARG   283       8.867 -19.747 -10.935
ATOM   4459  O   ARG   283       9.829 -19.075 -11.184
ATOM   4460  N   LEU   284       8.410 -20.640 -11.786
ATOM   4461  H   LEU   284       7.630 -21.171 -11.504
ATOM   4462  CA  LEU   284       9.005 -20.902 -13.090
ATOM   4463  HA  LEU   284      10.056 -21.052 -12.948
ATOM   4464  CB  LEU   284       8.404 -22.180 -13.649
ATOM   4465  HB2 LEU   284       8.234 -22.766 -13.070
ATOM   4466  HB3 LEU   284       7.661 -22.070 -13.998
ATOM   4467  CG  LEU   284       8.969 -22.864 -14.492
ATOM   4468  HG  LEU   284       8.817 -22.605 -14.742
ATOM   4469  CD1 LEU   284       9.646 -23.213 -14.775
ATOM   4470 HD11 LEU   284       9.822 -23.435 -14.872
ATOM   4471 HD12 LEU   284       9.773 -23.212 -14.903
ATOM   4472 HD13 LEU   284       9.833 -23.255 -14.769
ATOM   4473  CD2 LEU   284       9.039 -23.624 -14.752
ATOM   4474 HD21 LEU   284       9.041 -23.767 -14.814
ATOM   4475 HD22 LEU   284       9.080 -23.850 -14.848
ATOM   4476 HD23 LEU   284       9.041 -23.816 -14.793
ATOM   4477  C   LEU   284       8.856 -19.721 -14.045
ATOM   4478  O   LEU   284       9.787 -19.385 -14.735
ATOM   4479  N   TYR   285       7.721 -19.048 -14.039
ATOM   4480  H   TYR   285       6.999 -19.373 -13.455
ATOM   4481  CA  TYR   285       7.483 -17.856 -14.841
ATOM   4482  HA  TYR   285       7.713 -18.087 -15.869
ATOM   4483  CB  TYR   285       6.011 -17.471 -14.769
ATOM   4484  HB2 TYR   285       5.436 -18.267 -15.179
ATOM   4485  HB3 TYR   285       5.722 -17.365 -13.749
ATOM   4486  CG  TYR   285       5.653 -16.208 -15.487
ATOM   4487  CD1 TYR   285       5.484 -16.138 -16.666
ATOM   4488  HD1 TYR   285       5.595 -16.979 -17.061
ATOM   4489  CE1 TYR   285       5.176 -14.967 -17.328
ATOM   4490  HE1 TYR   285       5.051 -14.919 -18.226
ATOM   4491  CZ  TYR   285       5.036 -13.862 -16.813
ATOM   4492  OH  TYR   285       4.748 -12.732 -17.440
ATOM   4493  HH  TYR   285       4.656 -12.799 -18.213
ATOM   4494  CE2 TYR   285       5.196 -13.934 -15.636
ATOM   4495  HE2 TYR   285       5.083 -13.089 -15.250
ATOM   4496  CD2 TYR   285       5.503 -15.103 -14.974
ATOM   4497  HD2 TYR   285       5.627 -15.151 -14.072
ATOM   4498  C   TYR   285       8.389 -16.697 -14.433
ATOM   4499  O   TYR   285       9.046 -16.119 -15.278
ATOM   4500  N   TYR   286       8.489 -16.381 -13.149
ATOM   4501  H   TYR   286       7.929 -16.874 -12.494
ATOM   4502  CA  TYR   286       9.316 -15.272 -12.684
ATOM   4503  HA  TYR   286       9.151 -14.447 -13.356
ATOM   4504  CB  TYR   286       8.883 -14.807 -11.303
ATOM   4505  HB2 TYR   286       8.900 -15.637 -10.634
ATOM   4506  HB3 TYR   286       9.587 -14.083 -10.941
ATOM   4507  CG  TYR   286       7.530 -14.173 -11.284
ATOM   4508  CD1 TYR   286       7.277 -13.066 -12.052
ATOM   4509  HD1 TYR   286       8.048 -12.636 -12.610
ATOM   4510  CE1 TYR   286       6.009 -12.528 -12.116
ATOM   4511  HE1 TYR   286       5.813 -11.692 -12.713
ATOM   4512  CZ  TYR   286       4.991 -13.093 -11.401
ATOM   4513  OH  TYR   286       3.761 -12.612 -11.492
ATOM   4514  HH  TYR   286       3.602 -12.104 -11.933
ATOM   4515  CE2 TYR   286       5.252 -14.171 -10.597
ATOM   4516  HE2 TYR   286       4.472 -14.590 -10.050
ATOM   4517  CD2 TYR   286       6.520 -14.706 -10.535
ATOM   4518  HD2 TYR   286       6.711 -15.541  -9.934
ATOM   4519  C   TYR   286      10.812 -15.551 -12.769
ATOM   4520  O   TYR   286      11.557 -14.640 -13.067
ATOM   4521  N   TYR   287      11.261 -16.793 -12.630
ATOM   4522  H   TYR   287      10.625 -17.503 -12.348
ATOM   4523  CA  TYR   287      12.644 -17.174 -12.911
ATOM   4524  HA  TYR   287      13.299 -16.571 -12.302
ATOM   4525  CB  TYR   287      12.851 -18.636 -12.525
ATOM   4526  HB2 TYR   287      12.660 -18.746 -11.480
ATOM   4527  HB3 TYR   287      12.131 -19.237 -13.035
ATOM   4528  CG  TYR   287      14.215 -19.186 -12.802
ATOM   4529  CD1 TYR   287      15.258 -18.908 -12.197
ATOM   4530  HD1 TYR   287      15.091 -18.299 -11.543
ATOM   4531  CE1 TYR   287      16.517 -19.420 -12.450
ATOM   4532  HE1 TYR   287      17.313 -19.205 -11.990
ATOM   4533  CZ  TYR   287      16.738 -20.215 -13.311
ATOM   4534  OH  TYR   287      17.945 -20.704 -13.572
ATOM   4535  HH  TYR   287      18.516 -20.571 -13.332
ATOM   4536  CE2 TYR   287      15.695 -20.500 -13.908
ATOM   4537  HE2 TYR   287      15.867 -21.110 -14.560
ATOM   4538  CD2 TYR   287      14.437 -19.986 -13.656
ATOM   4539  HD2 TYR   287      13.646 -20.206 -14.118
ATOM   4540  C   TYR   287      13.015 -16.910 -14.375
ATOM   4541  O   TYR   287      14.035 -16.308 -14.653
ATOM   4542  N   ASN   288      12.146 -17.265 -15.314
ATOM   4543  H   ASN   288      11.324 -17.744 -15.032
ATOM   4544  CA  ASN   288      12.332 -16.979 -16.729
ATOM   4545  HA  ASN   288      13.316 -17.308 -17.012
ATOM   4546  CB  ASN   288      11.321 -17.794 -17.520
ATOM   4547  HB2 ASN   288      11.254 -18.647 -17.259
ATOM   4548  HB3 ASN   288      10.493 -17.490 -17.445
ATOM   4549  CG  ASN   288      11.499 -17.900 -18.773
ATOM   4550  OD1 ASN   288      12.025 -17.724 -19.242
ATOM   4551  ND2 ASN   288      11.081 -18.185 -19.352
ATOM   4552 HD21 ASN   288      11.200 -18.260 -20.178
ATOM   4553 HD22 ASN   288      10.642 -18.344 -18.977
ATOM   4554  C   ASN   288      12.270 -15.480 -17.047
ATOM   4555  O   ASN   288      13.058 -14.999 -17.836
ATOM   4556  N   LYS   289      11.399 -14.717 -16.396
ATOM   4557  H   LYS   289      10.752 -15.170 -15.797
ATOM   4558  CA  LYS   289      11.309 -13.264 -16.566
ATOM   4559  HA  LYS   289      11.347 -13.057 -17.625
ATOM   4560  CB  LYS   289       9.977 -12.748 -16.021
ATOM   4561  HB2 LYS   289       9.498 -13.258 -15.817
ATOM   4562  HB3 LYS   289       9.987 -12.342 -15.392
ATOM   4563  CG  LYS   289       9.238 -12.078 -16.551
ATOM   4564  HG2 LYS   289       8.626 -12.348 -16.283
ATOM   4565  HG3 LYS   289       9.324 -11.511 -16.125
ATOM   4566  CD  LYS   289       9.155 -11.802 -17.981
ATOM   4567  HD2 LYS   289       9.696 -11.613 -18.244
ATOM   4568  HD3 LYS   289       9.004 -12.283 -18.370
ATOM   4569  CE  LYS   289       8.528 -11.131 -18.526
ATOM   4570  HE2 LYS   289       7.976 -11.297 -18.269
ATOM   4571  HE3 LYS   289       8.649 -10.638 -18.169
ATOM   4572  NZ  LYS   289       8.488 -10.918 -19.842
ATOM   4573  HZ1 LYS   289       8.485 -10.840 -20.159
ATOM   4574  HZ2 LYS   289       8.501 -10.881 -20.180
ATOM   4575  HZ3 LYS   289       8.452 -10.878 -20.170
ATOM   4576  C   LYS   289      12.497 -12.519 -15.969
ATOM   4577  O   LYS   289      12.964 -11.568 -16.561
ATOM   4578  N   PHE   290      13.051 -12.967 -14.853
ATOM   4579  H   PHE   290      12.609 -13.718 -14.371
ATOM   4580  CA  PHE   290      14.269 -12.390 -14.285
ATOM   4581  HA  PHE   290      14.183 -11.315 -14.292
ATOM   4582  CB  PHE   290      14.438 -12.817 -12.830
ATOM   4583  HB2 PHE   290      14.393 -13.880 -12.772
ATOM   4584  HB3 PHE   290      15.419 -12.532 -12.535
ATOM   4585  CG  PHE   290      13.493 -12.258 -11.799
ATOM   4586  CD1 PHE   290      13.751 -12.498 -10.512
ATOM   4587  HD1 PHE   290      14.604 -13.045 -10.278
ATOM   4588  CE1 PHE   290      12.899 -12.040  -9.524
ATOM   4589  HE1 PHE   290      13.101 -12.242  -8.548
ATOM   4590  CZ  PHE   290      11.783 -11.325  -9.813
ATOM   4591  HZ  PHE   290      11.133 -10.974  -9.060
ATOM   4592  CE2 PHE   290      11.523 -11.063 -11.090
ATOM   4593  HE2 PHE   290      10.672 -10.511 -11.313
ATOM   4594  CD2 PHE   290      12.374 -11.521 -12.076
ATOM   4595  HD2 PHE   290      12.149 -11.307 -13.043
ATOM   4596  C   PHE   290      15.503 -12.717 -15.133
ATOM   4597  O   PHE   290      16.374 -11.877 -15.269
ATOM   4598  N   LYS   291      15.547 -13.875 -15.792
ATOM   4599  H   LYS   291      14.843 -14.547 -15.593
ATOM   4600  CA  LYS   291      16.554 -14.203 -16.811
ATOM   4601  HA  LYS   291      17.531 -14.010 -16.396
ATOM   4602  CB  LYS   291      16.472 -15.687 -17.158
ATOM   4603  HB2 LYS   291      16.074 -16.139 -16.680
ATOM   4604  HB3 LYS   291      16.133 -15.854 -17.816
ATOM   4605  CG  LYS   291      17.397 -16.355 -17.264
ATOM   4606  HG2 LYS   291      17.787 -15.939 -17.732
ATOM   4607  HG3 LYS   291      17.720 -16.211 -16.635
ATOM   4608  CD  LYS   291      17.374 -17.784 -17.581
ATOM   4609  HD2 LYS   291      17.548 -18.126 -17.365
ATOM   4610  HD3 LYS   291      17.034 -18.061 -17.606
ATOM   4611  CE  LYS   291      17.597 -18.365 -18.145
ATOM   4612  HE2 LYS   291      17.505 -18.190 -18.208
ATOM   4613  HE3 LYS   291      17.755 -18.157 -18.167
ATOM   4614  NZ  LYS   291      17.726 -19.420 -18.580
ATOM   4615  HZ1 LYS   291      17.752 -19.668 -18.702
ATOM   4616  HZ2 LYS   291      17.777 -19.671 -18.686
ATOM   4617  HZ3 LYS   291      17.744 -19.704 -18.687
ATOM   4618  C   LYS   291      16.450 -13.323 -18.053
ATOM   4619  O   LYS   291      17.462 -12.919 -18.591
ATOM   4620  N   ASP   292      15.252 -12.954 -18.470
ATOM   4621  H   ASP   292      14.465 -13.370 -18.033
ATOM   4622  CA  ASP   292      15.032 -11.998 -19.556
ATOM   4623  HA  ASP   292      15.635 -12.294 -20.399
ATOM   4624  CB  ASP   292      13.575 -12.054 -19.989
ATOM   4625  HB2 ASP   292      13.322 -13.048 -20.245
ATOM   4626  HB3 ASP   292      12.952 -11.765 -19.188
ATOM   4627  CG  ASP   292      13.288 -11.180 -21.160
ATOM   4628  OD1 ASP   292      13.084 -10.742 -21.539
ATOM   4629  OD2 ASP   292      13.245 -10.939 -21.710
ATOM   4630  C   ASP   292      15.459 -10.577 -19.180
ATOM   4631  O   ASP   292      16.067  -9.893 -19.983
ATOM   4632  N   ILE   293      15.236 -10.151 -17.943
ATOM   4633  H   ILE   293      14.691 -10.729 -17.348
ATOM   4634  CA  ILE   293      15.741  -8.879 -17.419
ATOM   4635  HA  ILE   293      15.480  -8.101 -18.121
ATOM   4636  CB  ILE   293      15.064  -8.533 -16.082
ATOM   4637  HB  ILE   293      15.117  -9.378 -15.446
ATOM   4638  CG2 ILE   293      15.743  -7.392 -15.376
ATOM   4639 HG21 ILE   293      15.855  -7.166 -15.049
ATOM   4640 HG22 ILE   293      16.052  -7.174 -15.255
ATOM   4641 HG23 ILE   293      15.823  -7.004 -15.278
ATOM   4642  CG1 ILE   293      13.603  -8.194 -16.297
ATOM   4643 HG12 ILE   293      13.512  -7.379 -16.806
ATOM   4644 HG13 ILE   293      13.176  -8.878 -16.820
ATOM   4645  CD1 ILE   293      12.781  -8.038 -15.174
ATOM   4646 HD11 ILE   293      12.580  -7.993 -14.906
ATOM   4647 HD12 ILE   293      12.571  -8.003 -14.916
ATOM   4648 HD13 ILE   293      12.570  -8.004 -14.899
ATOM   4649  C   ILE   293      17.268  -8.888 -17.342
ATOM   4650  O   ILE   293      17.893  -7.929 -17.760
ATOM   4651  N   ALA   294      17.889  -9.979 -16.906
ATOM   4652  H   ALA   294      17.338 -10.725 -16.544
ATOM   4653  CA  ALA   294      19.336 -10.138 -16.918
ATOM   4654  HA  ALA   294      19.769  -9.336 -16.346
ATOM   4655  CB  ALA   294      19.686 -11.449 -16.231
ATOM   4656  HB1 ALA   294      19.763 -11.738 -16.013
ATOM   4657  HB2 ALA   294      19.735 -11.803 -16.089
ATOM   4658  HB3 ALA   294      19.831 -11.763 -16.087
ATOM   4659  C   ALA   294      19.922 -10.050 -18.332
ATOM   4660  O   ALA   294      20.903  -9.367 -18.546
ATOM   4661  N   SER   295      19.278 -10.657 -19.317
ATOM   4662  H   SER   295      18.508 -11.231 -19.078
ATOM   4663  CA  SER   295      19.646 -10.539 -20.726
ATOM   4664  HA  SER   295      20.690 -10.772 -20.830
ATOM   4665  CB  SER   295      18.871 -11.539 -21.557
ATOM   4666  HB2 SER   295      18.021 -11.430 -21.536
ATOM   4667  HB3 SER   295      19.067 -11.513 -22.395
ATOM   4668  OG  SER   295      19.001 -12.646 -21.296
ATOM   4669  HG  SER   295      18.556 -12.961 -21.123
ATOM   4670  C   SER   295      19.440  -9.134 -21.277
ATOM   4671  O   SER   295      20.242  -8.659 -22.043
ATOM   4672  N   THR   296      18.422  -8.425 -20.836
ATOM   4673  H   THR   296      17.792  -8.878 -20.229
ATOM   4674  CA  THR   296      18.170  -7.026 -21.188
ATOM   4675  HA  THR   296      18.191  -6.935 -22.262
ATOM   4676  CB  THR   296      16.786  -6.582 -20.721
ATOM   4677  HB  THR   296      16.735  -6.620 -19.656
ATOM   4678  CG2 THR   296      16.412  -5.195 -21.168
ATOM   4679 HG21 THR   296      16.377  -4.834 -21.276
ATOM   4680 HG22 THR   296      16.288  -4.888 -21.322
ATOM   4681 HG23 THR   296      16.284  -4.846 -21.215
ATOM   4682  OG1 THR   296      15.812  -7.420 -21.242
ATOM   4683  HG1 THR   296      15.851  -8.114 -20.956
ATOM   4684  C   THR   296      19.246  -6.101 -20.638
ATOM   4685  O   THR   296      19.705  -5.224 -21.341
ATOM   4686  N   LEU   297      19.721  -6.325 -19.423
ATOM   4687  H   LEU   297      19.304  -7.047 -18.887
ATOM   4688  CA  LEU   297      20.818  -5.572 -18.828
ATOM   4689  HA  LEU   297      20.625  -4.524 -18.974
ATOM   4690  CB  LEU   297      20.879  -5.855 -17.330
ATOM   4691  HB2 LEU   297      20.775  -6.728 -17.172
ATOM   4692  HB3 LEU   297      21.691  -5.654 -16.995
ATOM   4693  CG  LEU   297      20.050  -5.269 -16.468
ATOM   4694  HG  LEU   297      19.504  -5.596 -16.803
ATOM   4695  CD1 LEU   297      20.080  -5.370 -15.321
ATOM   4696 HD11 LEU   297      19.996  -5.307 -15.015
ATOM   4697 HD12 LEU   297      20.031  -5.543 -15.071
ATOM   4698 HD13 LEU   297      20.221  -5.345 -15.043
ATOM   4699  CD2 LEU   297      19.909  -4.151 -16.225
ATOM   4700 HD21 LEU   297      19.874  -3.910 -16.143
ATOM   4701 HD22 LEU   297      19.924  -3.846 -16.145
ATOM   4702 HD23 LEU   297      19.813  -3.886 -16.213
ATOM   4703  C   LEU   297      22.159  -5.847 -19.498
ATOM   4704  O   LEU   297      22.979  -4.968 -19.572
ATOM   4705  N   ASN   298      22.368  -7.026 -20.040
ATOM   4706  H   ASN   298      21.685  -7.719 -19.894
ATOM   4707  CA  ASN   298      23.543  -7.360 -20.820
ATOM   4708  HA  ASN   298      24.399  -6.991 -20.305
ATOM   4709  CB  ASN   298      23.657  -8.864 -20.910
ATOM   4710  HB2 ASN   298      23.456  -9.245 -20.272
ATOM   4711  HB3 ASN   298      23.222  -9.250 -21.446
ATOM   4712  CG  ASN   298      24.631  -9.369 -21.136
ATOM   4713  OD1 ASN   298      25.010  -9.354 -21.183
ATOM   4714  ND2 ASN   298      25.077  -9.823 -21.286
ATOM   4715 HD21 ASN   298      25.697 -10.141 -21.437
ATOM   4716 HD22 ASN   298      24.787  -9.834 -21.254
ATOM   4717  C   ASN   298      23.556  -6.708 -22.195
ATOM   4718  O   ASN   298      24.571  -6.343 -22.668
ATOM   4719  N   LYS   299      22.442  -6.513 -22.817
ATOM   4720  H   LYS   299      21.654  -6.875 -22.388
ATOM   4721  CA  LYS   299      22.309  -5.841 -24.098
ATOM   4722  HA  LYS   299      23.191  -6.025 -24.658
ATOM   4723  CB  LYS   299      21.176  -6.439 -24.862
ATOM   4724  HB2 LYS   299      21.067  -6.447 -25.158
ATOM   4725  HB3 LYS   299      21.043  -6.742 -24.962
ATOM   4726  CG  LYS   299      20.377  -6.631 -25.124
ATOM   4727  HG2 LYS   299      20.362  -6.743 -24.855
ATOM   4728  HG3 LYS   299      20.459  -6.223 -25.023
ATOM   4729  CD  LYS   299      19.477  -7.227 -25.895
ATOM   4730  HD2 LYS   299      19.358  -6.989 -26.294
ATOM   4731  HD3 LYS   299      19.548  -7.690 -26.074
ATOM   4732  CE  LYS   299      18.644  -7.512 -25.874
ATOM   4733  HE2 LYS   299      18.758  -7.762 -25.619
ATOM   4734  HE3 LYS   299      18.644  -7.225 -25.592
ATOM   4735  NZ  LYS   299      17.703  -7.825 -26.550
ATOM   4736  HZ1 LYS   299      17.482  -7.864 -26.746
ATOM   4737  HZ2 LYS   299      17.466  -7.923 -26.743
ATOM   4738  HZ3 LYS   299      17.461  -7.907 -26.661
ATOM   4739  C   LYS   299      22.208  -4.331 -24.020
ATOM   4740  O   LYS   299      22.398  -3.678 -25.012
ATOM   4741  N   ALA   300      21.933  -3.765 -22.867
ATOM   4742  H   ALA   300      21.758  -4.350 -22.106
ATOM   4743  CA  ALA   300      21.832  -2.335 -22.674
ATOM   4744  HA  ALA   300      21.170  -1.948 -23.415
ATOM   4745  CB  ALA   300      21.204  -2.060 -21.334
ATOM   4746  HB1 ALA   300      21.022  -1.983 -21.034
ATOM   4747  HB2 ALA   300      21.057  -2.024 -20.999
ATOM   4748  HB3 ALA   300      21.073  -1.962 -21.005
ATOM   4749  C   ALA   300      23.177  -1.638 -22.836
ATOM   4750  O   ALA   300      24.081  -1.863 -22.091
ATOM   4751  N   LYS   301      23.297  -0.780 -23.808
ATOM   4752  H   LYS   301      22.510  -0.686 -24.370
ATOM   4753  CA  LYS   301      24.494  -0.029 -24.174
ATOM   4754  HA  LYS   301      25.261  -0.242 -23.470
ATOM   4755  CB  LYS   301      24.982  -0.493 -25.518
ATOM   4756  HB2 LYS   301      24.976  -0.494 -25.840
ATOM   4757  HB3 LYS   301      25.222  -0.527 -25.761
ATOM   4758  CG  LYS   301      25.182  -0.914 -26.116
ATOM   4759  HG2 LYS   301      24.946  -0.991 -25.953
ATOM   4760  HG3 LYS   301      25.135  -0.764 -26.093
ATOM   4761  CD  LYS   301      25.773  -1.436 -26.984
ATOM   4762  HD2 LYS   301      26.003  -1.375 -27.162
ATOM   4763  HD3 LYS   301      25.839  -1.592 -27.023
ATOM   4764  CE  LYS   301      25.959  -1.827 -27.553
ATOM   4765  HE2 LYS   301      25.802  -1.922 -27.474
ATOM   4766  HE3 LYS   301      25.917  -1.729 -27.535
ATOM   4767  NZ  LYS   301      26.396  -2.205 -28.221
ATOM   4768  HZ1 LYS   301      26.467  -2.302 -28.384
ATOM   4769  HZ2 LYS   301      26.508  -2.310 -28.397
ATOM   4770  HZ3 LYS   301      26.538  -2.287 -28.382
ATOM   4771  C   LYS   301      24.323   1.476 -24.133
ATOM   4772  O   LYS   301      25.290   2.180 -24.180
ATOM   4773  N   SER   302      23.119   1.972 -24.027
ATOM   4774  H   SER   302      22.377   1.337 -24.008
ATOM   4775  CA  SER   302      22.780   3.388 -23.989
ATOM   4776  HA  SER   302      23.668   3.960 -23.818
ATOM   4777  CB  SER   302      22.216   3.815 -25.318
ATOM   4778  HB2 SER   302      21.728   3.545 -25.557
ATOM   4779  HB3 SER   302      21.998   4.388 -25.425
ATOM   4780  OG  SER   302      22.596   3.836 -26.113
ATOM   4781  HG  SER   302      22.419   4.050 -26.557
ATOM   4782  C   SER   302      21.803   3.725 -22.872
ATOM   4783  O   SER   302      21.039   2.887 -22.434
ATOM   4784  N   ILE   303      21.811   4.964 -22.417
ATOM   4785  H   ILE   303      22.458   5.593 -22.822
ATOM   4786  CA  ILE   303      20.914   5.505 -21.401
ATOM   4787  HA  ILE   303      20.035   4.886 -21.375
ATOM   4788  CB  ILE   303      21.572   5.428 -20.020
ATOM   4789  HB  ILE   303      21.876   4.412 -19.881
ATOM   4790  CG2 ILE   303      22.813   6.281 -19.919
ATOM   4791 HG21 ILE   303      23.100   6.520 -19.897
ATOM   4792 HG22 ILE   303      23.122   6.474 -19.853
ATOM   4793 HG23 ILE   303      23.149   6.473 -19.920
ATOM   4794  CG1 ILE   303      20.602   5.755 -18.899
ATOM   4795 HG12 ILE   303      20.515   6.659 -18.785
ATOM   4796 HG13 ILE   303      19.767   5.442 -19.094
ATOM   4797  CD1 ILE   303      20.827   5.279 -17.641
ATOM   4798 HD11 ILE   303      20.846   5.158 -17.328
ATOM   4799 HD12 ILE   303      20.892   5.154 -17.345
ATOM   4800 HD13 ILE   303      20.885   5.187 -17.330
ATOM   4801  C   ILE   303      20.450   6.910 -21.770
ATOM   4802  O   ILE   303      21.186   7.672 -22.336
ATOM   4803  N   VAL   304      19.231   7.262 -21.448
ATOM   4804  H   VAL   304      18.668   6.578 -21.026
ATOM   4805  CA  VAL   304      18.649   8.583 -21.668
ATOM   4806  HA  VAL   304      19.271   9.125 -22.319
ATOM   4807  CB  VAL   304      17.308   8.495 -22.331
ATOM   4808  HB  VAL   304      16.714   8.153 -21.795
ATOM   4809  CG1 VAL   304      16.751   9.578 -22.748
ATOM   4810 HG11 VAL   304      16.710   9.857 -22.892
ATOM   4811 HG12 VAL   304      16.520   9.773 -22.887
ATOM   4812 HG13 VAL   304      16.592   9.895 -22.772
ATOM   4813  CG2 VAL   304      17.274   7.773 -23.359
ATOM   4814 HG21 VAL   304      17.405   7.599 -23.603
ATOM   4815 HG22 VAL   304      17.207   7.492 -23.539
ATOM   4816 HG23 VAL   304      17.173   7.691 -23.687
ATOM   4817  C   VAL   304      18.571   9.349 -20.399
ATOM   4818  O   VAL   304      18.208   8.905 -19.478
ATOM   4819  N   GLY   305      18.895  10.503 -20.353
ATOM   4820  H   GLY   305      19.193  10.797 -21.137
ATOM   4821  CA  GLY   305      18.897  11.372 -19.231
ATOM   4822  HA2 GLY   305      18.432  12.171 -19.489
ATOM   4823  HA3 GLY   305      18.421  10.989 -18.480
ATOM   4824  C   GLY   305      20.151  11.766 -18.703
ATOM   4825  O   GLY   305      21.061  11.319 -19.102
ATOM   4826  N   THR   306      20.200  12.620 -17.800
ATOM   4827  H   THR   306      19.417  12.952 -17.532
ATOM   4828  CA  THR   306      21.334  13.187 -17.242
ATOM   4829  HA  THR   306      22.071  12.832 -17.770
ATOM   4830  CB  THR   306      21.350  14.568 -17.341
ATOM   4831  HB  THR   306      22.068  14.947 -16.832
ATOM   4832  CG2 THR   306      21.426  14.950 -18.598
ATOM   4833 HG21 THR   306      21.478  15.086 -18.914
ATOM   4834 HG22 THR   306      21.455  15.009 -18.890
ATOM   4835 HG23 THR   306      21.418  15.042 -18.906
ATOM   4836  OG1 THR   306      20.384  15.078 -16.909
ATOM   4837  HG1 THR   306      20.305  15.575 -16.893
ATOM   4838  C   THR   306      21.627  12.911 -15.866
ATOM   4839  O   THR   306      22.610  13.175 -15.416
ATOM   4840  N   THR   307      20.802  12.365 -15.185
ATOM   4841  H   THR   307      20.013  12.170 -15.597
ATOM   4842  CA  THR   307      20.935  12.110 -13.827
ATOM   4843  HA  THR   307      21.589  12.762 -13.485
ATOM   4844  CB  THR   307      19.752  12.361 -13.169
ATOM   4845  HB  THR   307      19.806  12.033 -12.331
ATOM   4846  CG2 THR   307      19.414  13.603 -13.122
ATOM   4847 HG21 THR   307      19.320  13.908 -13.090
ATOM   4848 HG22 THR   307      19.343  13.915 -13.097
ATOM   4849 HG23 THR   307      19.334  13.893 -13.122
ATOM   4850  OG1 THR   307      18.851  11.867 -13.638
ATOM   4851  HG1 THR   307      18.295  11.809 -13.271
ATOM   4852  C   THR   307      21.415  10.772 -13.422
ATOM   4853  O   THR   307      21.809  10.566 -12.380
ATOM   4854  N   ALA   308      21.411   9.866 -14.230
ATOM   4855  H   ALA   308      21.065  10.095 -15.061
ATOM   4856  CA  ALA   308      21.889   8.558 -13.994
ATOM   4857  HA  ALA   308      22.334   8.546 -13.070
ATOM   4858  CB  ALA   308      20.763   7.662 -13.957
ATOM   4859  HB1 ALA   308      20.447   7.518 -13.921
ATOM   4860  HB2 ALA   308      20.509   7.424 -14.029
ATOM   4861  HB3 ALA   308      20.522   7.392 -13.886
ATOM   4862  C   ALA   308      22.890   8.081 -14.992
ATOM   4863  O   ALA   308      22.858   8.457 -16.078
ATOM   4864  N   SER   309      23.758   7.221 -14.633
ATOM   4865  H   SER   309      23.741   6.978 -13.731
ATOM   4866  CA  SER   309      24.703   6.535 -15.474
ATOM   4867  HA  SER   309      24.758   7.029 -16.411
ATOM   4868  CB  SER   309      26.065   6.608 -14.871
ATOM   4869  HB2 SER   309      26.693   6.464 -15.449
ATOM   4870  HB3 SER   309      26.226   7.389 -14.560
ATOM   4871  OG  SER   309      26.336   5.876 -13.988
ATOM   4872  HG  SER   309      26.804   6.146 -13.553
ATOM   4873  C   SER   309      24.291   5.104 -15.740
ATOM   4874  O   SER   309      23.577   4.502 -14.960
ATOM   4875  N   LEU   310      24.758   4.529 -16.835
ATOM   4876  H   LEU   310      25.352   5.057 -17.427
ATOM   4877  CA  LEU   310      24.456   3.158 -17.214
ATOM   4878  HA  LEU   310      23.386   3.053 -17.228
ATOM   4879  CB  LEU   310      24.989   2.913 -18.621
ATOM   4880  HB2 LEU   310      24.616   3.656 -19.257
ATOM   4881  HB3 LEU   310      26.027   3.014 -18.608
ATOM   4882  CG  LEU   310      24.674   1.585 -19.234
ATOM   4883  HG  LEU   310      25.069   0.882 -18.646
ATOM   4884  CD1 LEU   310      23.287   1.308 -19.411
ATOM   4885 HD11 LEU   310      22.957   1.129 -19.429
ATOM   4886 HD12 LEU   310      22.937   1.310 -19.385
ATOM   4887 HD13 LEU   310      22.957   1.265 -19.550
ATOM   4888  CD2 LEU   310      25.243   1.449 -20.537
ATOM   4889 HD21 LEU   310      25.323   1.408 -20.883
ATOM   4890 HD22 LEU   310      25.420   1.468 -20.840
ATOM   4891 HD23 LEU   310      25.414   1.364 -20.830
ATOM   4892  C   LEU   310      24.987   2.147 -16.205
ATOM   4893  O   LEU   310      24.296   1.207 -15.872
ATOM   4894  N   GLN   311      26.169   2.363 -15.662
ATOM   4895  H   GLN   311      26.685   3.143 -15.981
ATOM   4896  CA  GLN   311      26.748   1.518 -14.637
ATOM   4897  HA  GLN   311      26.712   0.509 -14.982
ATOM   4898  CB  GLN   311      28.199   1.891 -14.429
ATOM   4899  HB2 GLN   311      28.428   2.479 -14.490
ATOM   4900  HB3 GLN   311      28.477   1.814 -13.873
ATOM   4901  CG  GLN   311      28.999   1.569 -14.864
ATOM   4902  HG2 GLN   311      29.059   1.744 -14.998
ATOM   4903  HG3 GLN   311      29.206   1.473 -14.875
ATOM   4904  CD  GLN   311      29.481   1.146 -15.102
ATOM   4905  OE1 GLN   311      29.340   1.028 -15.311
ATOM   4906  NE2 GLN   311      30.063   0.902 -15.082
ATOM   4907 HE21 GLN   311      30.382   0.627 -15.236
ATOM   4908 HE22 GLN   311      30.200   0.990 -14.917
ATOM   4909  C   GLN   311      25.965   1.557 -13.329
ATOM   4910  O   GLN   311      25.775   0.536 -12.716
ATOM   4911  N   TYR   312      25.447   2.700 -12.933
ATOM   4912  H   TYR   312      25.638   3.503 -13.468
ATOM   4913  CA  TYR   312      24.563   2.829 -11.783
ATOM   4914  HA  TYR   312      25.026   2.360 -10.937
ATOM   4915  CB  TYR   312      24.367   4.293 -11.452
ATOM   4916  HB2 TYR   312      25.307   4.717 -11.210
ATOM   4917  HB3 TYR   312      24.015   4.803 -12.311
ATOM   4918  CG  TYR   312      23.424   4.560 -10.331
ATOM   4919  CD1 TYR   312      22.265   4.882 -10.438
ATOM   4920  HD1 TYR   312      22.040   4.939 -11.311
ATOM   4921  CE1 TYR   312      21.389   5.116  -9.405
ATOM   4922  HE1 TYR   312      20.503   5.357  -9.484
ATOM   4923  CZ  TYR   312      21.669   5.032  -8.257
ATOM   4924  OH  TYR   312      20.822   5.260  -7.266
ATOM   4925  HH  TYR   312      21.033   5.177  -6.646
ATOM   4926  CE2 TYR   312      22.829   4.716  -8.147
ATOM   4927  HE2 TYR   312      23.044   4.651  -7.274
ATOM   4928  CD2 TYR   312      23.704   4.481  -9.182
ATOM   4929  HD2 TYR   312      24.588   4.237  -9.097
ATOM   4930  C   TYR   312      23.235   2.125 -12.005
ATOM   4931  O   TYR   312      22.797   1.373 -11.155
ATOM   4932  N   MET   313      22.626   2.291 -13.166
ATOM   4933  H   MET   313      23.025   2.920 -13.822
ATOM   4934  CA  MET   313      21.363   1.651 -13.484
ATOM   4935  HA  MET   313      20.680   1.860 -12.682
ATOM   4936  CB  MET   313      20.782   2.231 -14.750
ATOM   4937  HB2 MET   313      21.358   2.583 -15.232
ATOM   4938  HB3 MET   313      20.420   1.657 -15.240
ATOM   4939  CG  MET   313      19.885   3.109 -14.720
ATOM   4940  HG2 MET   313      20.252   3.718 -14.916
ATOM   4941  HG3 MET   313      19.518   2.925 -15.319
ATOM   4942  SD  MET   313      18.813   3.520 -13.508
ATOM   4943  CE  MET   313      18.165   3.808 -13.213
ATOM   4944  HE1 MET   313      18.049   3.852 -13.139
ATOM   4945  HE2 MET   313      17.997   3.903 -13.139
ATOM   4946  HE3 MET   313      18.050   3.847 -13.179
ATOM   4947  C   MET   313      21.469   0.141 -13.550
ATOM   4948  O   MET   313      20.597  -0.538 -13.077
ATOM   4949  N   LYS   314      22.563  -0.402 -14.047
ATOM   4950  H   LYS   314      23.234   0.199 -14.445
ATOM   4951  CA  LYS   314      22.858  -1.825 -13.968
ATOM   4952  HA  LYS   314      22.027  -2.375 -14.366
ATOM   4953  CB  LYS   314      24.094  -2.152 -14.796
ATOM   4954  HB2 LYS   314      24.868  -1.468 -14.572
ATOM   4955  HB3 LYS   314      24.426  -3.119 -14.533
ATOM   4956  CG  LYS   314      23.841  -2.136 -16.281
ATOM   4957  HG2 LYS   314      23.143  -2.875 -16.503
ATOM   4958  HG3 LYS   314      23.441  -1.218 -16.564
ATOM   4959  CD  LYS   314      25.076  -2.380 -17.090
ATOM   4960  HD2 LYS   314      25.618  -1.946 -16.963
ATOM   4961  HD3 LYS   314      25.378  -3.016 -17.002
ATOM   4962  CE  LYS   314      25.135  -2.345 -18.200
ATOM   4963  HE2 LYS   314      24.569  -2.732 -18.311
ATOM   4964  HE3 LYS   314      24.876  -1.715 -18.293
ATOM   4965  NZ  LYS   314      26.256  -2.634 -18.990
ATOM   4966  HZ1 LYS   314      26.510  -2.738 -19.214
ATOM   4967  HZ2 LYS   314      26.536  -2.664 -19.194
ATOM   4968  HZ3 LYS   314      26.554  -2.722 -19.146
ATOM   4969  C   LYS   314      22.995  -2.301 -12.528
ATOM   4970  O   LYS   314      22.474  -3.330 -12.196
ATOM   4971  N   ASN   315      23.614  -1.537 -11.662
ATOM   4972  H   ASN   315      24.003  -0.699 -11.996
ATOM   4973  CA  ASN   315      23.791  -1.881 -10.263
ATOM   4974  HA  ASN   315      24.177  -2.880 -10.219
ATOM   4975  CB  ASN   315      24.834  -0.957  -9.666
ATOM   4976  HB2 ASN   315      25.699  -0.953 -10.247
ATOM   4977  HB3 ASN   315      24.487   0.015  -9.635
ATOM   4978  CG  ASN   315      25.216  -1.337  -8.319
ATOM   4979  OD1 ASN   315      25.020  -1.493  -7.662
ATOM   4980  ND2 ASN   315      25.764  -1.505  -7.866
ATOM   4981 HD21 ASN   315      26.009  -1.753  -6.988
ATOM   4982 HD22 ASN   315      25.947  -1.373  -8.397
ATOM   4983  C   ASN   315      22.487  -1.894  -9.461
ATOM   4984  O   ASN   315      22.252  -2.831  -8.724
ATOM   4985  N   VAL   316      21.598  -0.923  -9.630
ATOM   4986  H   VAL   316      21.836  -0.159 -10.218
ATOM   4987  CA  VAL   316      20.326  -0.892  -8.886
ATOM   4988  HA  VAL   316      20.550  -1.145  -7.864
ATOM   4989  CB  VAL   316      19.683   0.489  -8.828
ATOM   4990  HB  VAL   316      18.779   0.402  -8.254
ATOM   4991  CG1 VAL   316      20.565   1.468  -8.107
ATOM   4992 HG11 VAL   316      20.772   1.644  -7.867
ATOM   4993 HG12 VAL   316      20.832   1.704  -7.997
ATOM   4994 HG13 VAL   316      20.715   1.780  -7.922
ATOM   4995  CG2 VAL   316      19.312   1.059 -10.170
ATOM   4996 HG21 VAL   316      19.214   1.193 -10.498
ATOM   4997 HG22 VAL   316      19.212   1.211 -10.485
ATOM   4998 HG23 VAL   316      19.233   1.209 -10.499
ATOM   4999  C   VAL   316      19.330  -1.948  -9.340
ATOM   5000  O   VAL   316      18.572  -2.443  -8.527
ATOM   5001  N   PHE   317      19.364  -2.377 -10.594
ATOM   5002  H   PHE   317      19.958  -1.914 -11.240
ATOM   5003  CA  PHE   317      18.574  -3.517 -11.055
ATOM   5004  HA  PHE   317      17.634  -3.506 -10.522
ATOM   5005  CB  PHE   317      18.244  -3.379 -12.539
ATOM   5006  HB2 PHE   317      19.164  -3.312 -13.090
ATOM   5007  HB3 PHE   317      17.741  -4.274 -12.859
ATOM   5008  CG  PHE   317      17.359  -2.206 -12.892
ATOM   5009  CD1 PHE   317      16.179  -1.970 -12.196
ATOM   5010  HD1 PHE   317      15.880  -2.618 -11.414
ATOM   5011  CE1 PHE   317      15.393  -0.864 -12.493
ATOM   5012  HE1 PHE   317      14.510  -0.674 -11.941
ATOM   5013  CZ  PHE   317      15.769   0.008 -13.495
ATOM   5014  HZ  PHE   317      15.185   0.874 -13.692
ATOM   5015  CE2 PHE   317      16.915  -0.245 -14.226
ATOM   5016  HE2 PHE   317      17.201   0.420 -14.998
ATOM   5017  CD2 PHE   317      17.708  -1.346 -13.924
ATOM   5018  HD2 PHE   317      18.600  -1.515 -14.471
ATOM   5019  C   PHE   317      19.202  -4.865 -10.701
ATOM   5020  O   PHE   317      18.475  -5.788 -10.385
ATOM   5021  N   LYS   318      20.526  -4.975 -10.627
ATOM   5022  H   LYS   318      21.076  -4.211 -10.939
ATOM   5023  CA  LYS   318      21.208  -6.119 -10.011
ATOM   5024  HA  LYS   318      20.908  -7.012 -10.533
ATOM   5025  CB  LYS   318      22.723  -5.960 -10.155
ATOM   5026  HB2 LYS   318      22.958  -5.851 -11.147
ATOM   5027  HB3 LYS   318      23.033  -5.110  -9.672
ATOM   5028  CG  LYS   318      23.527  -7.074  -9.638
ATOM   5029  HG2 LYS   318      23.245  -7.290  -8.729
ATOM   5030  HG3 LYS   318      23.357  -7.853 -10.187
ATOM   5031  CD  LYS   318      24.960  -6.840  -9.613
ATOM   5032  HD2 LYS   318      25.300  -6.827 -10.344
ATOM   5033  HD3 LYS   318      25.130  -6.125  -9.315
ATOM   5034  CE  LYS   318      25.692  -7.617  -8.990
ATOM   5035  HE2 LYS   318      25.346  -7.725  -8.405
ATOM   5036  HE3 LYS   318      25.641  -8.228  -9.286
ATOM   5037  NZ  LYS   318      26.899  -7.428  -8.771
ATOM   5038  HZ1 LYS   318      27.199  -7.356  -8.797
ATOM   5039  HZ2 LYS   318      27.167  -7.316  -8.664
ATOM   5040  HZ3 LYS   318      27.226  -7.471  -8.684
ATOM   5041  C   LYS   318      20.780  -6.306  -8.559
ATOM   5042  O   LYS   318      20.522  -7.418  -8.156
ATOM   5043  N   GLU   319      20.622  -5.232  -7.810
ATOM   5044  H   GLU   319      20.924  -4.366  -8.189
ATOM   5045  CA  GLU   319      20.144  -5.254  -6.430
ATOM   5046  HA  GLU   319      20.671  -6.034  -5.905
ATOM   5047  CB  GLU   319      20.483  -3.930  -5.758
ATOM   5048  HB2 GLU   319      21.220  -3.604  -6.013
ATOM   5049  HB3 GLU   319      19.935  -3.312  -5.926
ATOM   5050  CG  GLU   319      20.589  -3.841  -4.526
ATOM   5051  HG2 GLU   319      20.262  -3.558  -4.456
ATOM   5052  HG3 GLU   319      20.465  -4.188  -4.259
ATOM   5053  CD  GLU   319      21.298  -3.640  -3.747
ATOM   5054  OE1 GLU   319      21.567  -3.588  -3.459
ATOM   5055  OE2 GLU   319      21.590  -3.537  -3.402
ATOM   5056  C   GLU   319      18.654  -5.588  -6.315
ATOM   5057  O   GLU   319      18.291  -6.370  -5.469
ATOM   5058  N   LYS   320      17.788  -5.068  -7.176
ATOM   5059  H   LYS   320      18.138  -4.416  -7.825
ATOM   5060  CA  LYS   320      16.344  -5.366  -7.167
ATOM   5061  HA  LYS   320      15.962  -5.147  -6.181
ATOM   5062  CB  LYS   320      15.595  -4.471  -8.169
ATOM   5063  HB2 LYS   320      15.798  -3.442  -7.937
ATOM   5064  HB3 LYS   320      15.948  -4.667  -9.164
ATOM   5065  CG  LYS   320      14.083  -4.693  -8.121
ATOM   5066  HG2 LYS   320      13.866  -5.692  -8.421
ATOM   5067  HG3 LYS   320      13.757  -4.566  -7.115
ATOM   5068  CD  LYS   320      13.274  -3.755  -9.003
ATOM   5069  HD2 LYS   320      13.423  -2.758  -8.661
ATOM   5070  HD3 LYS   320      13.615  -3.825 -10.011
ATOM   5071  CE  LYS   320      11.792  -4.105  -8.937
ATOM   5072  HE2 LYS   320      11.657  -5.102  -9.260
ATOM   5073  HE3 LYS   320      11.486  -4.050  -7.927
ATOM   5074  NZ  LYS   320      10.950  -3.215  -9.736
ATOM   5075  HZ1 LYS   320      10.749  -2.974  -9.919
ATOM   5076  HZ2 LYS   320      10.748  -2.992  -9.932
ATOM   5077  HZ3 LYS   320      10.734  -2.987  -9.913
ATOM   5078  C   LYS   320      16.054  -6.844  -7.412
ATOM   5079  O   LYS   320      15.240  -7.417  -6.721
ATOM   5080  N   TYR   321      16.726  -7.457  -8.369
ATOM   5081  H   TYR   321      17.364  -6.911  -8.895
ATOM   5082  CA  TYR   321      16.481  -8.832  -8.807
ATOM   5083  HA  TYR   321      15.539  -9.159  -8.392
ATOM   5084  CB  TYR   321      16.311  -8.842 -10.325
ATOM   5085  HB2 TYR   321      17.240  -8.555 -10.778
ATOM   5086  HB3 TYR   321      16.089  -9.843 -10.644
ATOM   5087  CG  TYR   321      15.218  -7.936 -10.841
ATOM   5088  CD1 TYR   321      13.885  -8.269 -10.635
ATOM   5089  HD1 TYR   321      13.644  -9.171 -10.128
ATOM   5090  CE1 TYR   321      12.867  -7.434 -11.098
ATOM   5091  HE1 TYR   321      11.849  -7.700 -10.950
ATOM   5092  CZ  TYR   321      13.184  -6.249 -11.762
ATOM   5093  OH  TYR   321      12.211  -5.439 -12.211
ATOM   5094  HH  TYR   321      11.389  -5.894 -12.238
ATOM   5095  CE2 TYR   321      14.518  -5.907 -11.964
ATOM   5096  HE2 TYR   321      14.748  -5.012 -12.488
ATOM   5097  CD2 TYR   321      15.531  -6.758 -11.514
ATOM   5098  HD2 TYR   321      16.548  -6.514 -11.701
ATOM   5099  C   TYR   321      17.513  -9.851  -8.299
ATOM   5100  O   TYR   321      17.458 -11.005  -8.681
ATOM   5101  N   LEU   322      18.436  -9.440  -7.432
ATOM   5102  H   LEU   322      18.412  -8.483  -7.181
ATOM   5103  CA  LEU   322      19.511 -10.240  -6.838
ATOM   5104  HA  LEU   322      20.216  -9.520  -6.454
ATOM   5105  CB  LEU   322      18.968 -11.027  -5.637
ATOM   5106  HB2 LEU   322      18.305 -10.478  -5.152
ATOM   5107  HB3 LEU   322      18.486 -11.826  -5.954
ATOM   5108  CG  LEU   322      19.885 -11.482  -4.641
ATOM   5109  HG  LEU   322      20.450 -12.003  -5.105
ATOM   5110  CD1 LEU   322      20.553 -10.578  -3.952
ATOM   5111 HD11 LEU   322      20.630 -10.303  -3.798
ATOM   5112 HD12 LEU   322      20.762 -10.440  -3.694
ATOM   5113 HD13 LEU   322      20.776 -10.341  -3.859
ATOM   5114  CD2 LEU   322      19.360 -12.187  -3.630
ATOM   5115 HD21 LEU   322      19.213 -12.226  -3.283
ATOM   5116 HD22 LEU   322      19.118 -12.406  -3.475
ATOM   5117 HD23 LEU   322      19.379 -12.456  -3.400
ATOM   5118  C   LEU   322      20.301 -11.059  -7.867
ATOM   5119  O   LEU   322      20.477 -12.252  -7.735
ATOM   5120  N   LEU   323      20.735 -10.414  -8.933
ATOM   5121  H   LEU   323      20.591  -9.438  -8.944
ATOM   5122  CA  LEU   323      21.409 -11.037 -10.068
ATOM   5123  HA  LEU   323      20.937 -11.983 -10.265
ATOM   5124  CB  LEU   323      21.271 -10.174 -11.324
ATOM   5125  HB2 LEU   323      21.785  -9.254 -11.155
ATOM   5126  HB3 LEU   323      21.764 -10.669 -12.137
ATOM   5127  CG  LEU   323      19.853  -9.854 -11.755
ATOM   5128  HG  LEU   323      19.362  -9.343 -10.957
ATOM   5129  CD1 LEU   323      19.864  -8.942 -12.954
ATOM   5130 HD11 LEU   323      19.813  -8.770 -13.289
ATOM   5131 HD12 LEU   323      19.828  -8.659 -13.185
ATOM   5132 HD13 LEU   323      19.949  -8.723 -13.251
ATOM   5133  CD2 LEU   323      19.062 -11.080 -12.102
ATOM   5134 HD21 LEU   323      18.921 -11.400 -12.245
ATOM   5135 HD22 LEU   323      18.873 -11.410 -12.105
ATOM   5136 HD23 LEU   323      18.804 -11.325 -12.201
ATOM   5137  C   LEU   323      22.871 -11.333  -9.777
ATOM   5138  O   LEU   323      23.515 -10.641  -9.033
ATOM   5139  N   SER   324      23.404 -12.341 -10.405
ATOM   5140  H   SER   324      22.825 -12.836 -11.023
ATOM   5141  CA  SER   324      24.810 -12.689 -10.412
ATOM   5142  HA  SER   324      25.282 -12.299  -9.539
ATOM   5143  CB  SER   324      24.973 -14.173 -10.381
ATOM   5144  HB2 SER   324      24.494 -14.593 -11.168
ATOM   5145  HB3 SER   324      25.959 -14.418 -10.445
ATOM   5146  OG  SER   324      24.490 -14.706  -9.261
ATOM   5147  HG  SER   324      24.297 -15.107  -9.249
ATOM   5148  C   SER   324      25.509 -12.108 -11.618
ATOM   5149  O   SER   324      24.917 -11.819 -12.605
ATOM   5150  N   GLU   325      26.770 -11.941 -11.552
ATOM   5151  H   GLU   325      27.203 -12.196 -10.723
ATOM   5152  CA  GLU   325      27.574 -11.399 -12.606
ATOM   5153  HA  GLU   325      26.997 -11.264 -13.481
ATOM   5154  CB  GLU   325      28.065 -10.092 -12.205
ATOM   5155  HB2 GLU   325      27.890  -9.866 -11.775
ATOM   5156  HB3 GLU   325      28.554 -10.044 -12.089
ATOM   5157  CG  GLU   325      28.122  -9.137 -12.545
ATOM   5158  HG2 GLU   325      28.357  -9.351 -12.997
ATOM   5159  HG3 GLU   325      27.611  -9.133 -12.678
ATOM   5160  CD  GLU   325      28.568  -7.898 -12.094
ATOM   5161  OE1 GLU   325      28.735  -7.384 -11.953
ATOM   5162  OE2 GLU   325      28.770  -7.423 -11.871
ATOM   5163  C   GLU   325      28.680 -12.293 -12.966
ATOM   5164  O   GLU   325      29.227 -12.933 -12.148
ATOM   5165  N   ASP   326      29.023 -12.321 -14.194
ATOM   5166  H   ASP   326      28.533 -11.776 -14.814
ATOM   5167  CA  ASP   326      30.073 -13.048 -14.735
ATOM   5168  HA  ASP   326      30.400 -13.681 -14.001
ATOM   5169  CB  ASP   326      29.607 -13.808 -15.874
ATOM   5170  HB2 ASP   326      28.828 -14.334 -15.549
ATOM   5171  HB3 ASP   326      29.306 -13.201 -16.622
ATOM   5172  CG  ASP   326      30.581 -14.675 -16.446
ATOM   5173  OD1 ASP   326      31.017 -14.950 -16.750
ATOM   5174  OD2 ASP   326      30.936 -15.061 -16.581
ATOM   5175  C   ASP   326      31.168 -12.222 -15.156
ATOM   5176  O   ASP   326      30.984 -11.178 -15.540
ATOM   5177  N   THR   327      32.315 -12.689 -15.133
ATOM   5178  H   THR   327      32.416 -13.551 -14.836
ATOM   5179  CA  THR   327      33.459 -12.008 -15.511
ATOM   5180  HA  THR   327      33.485 -11.191 -14.937
ATOM   5181  CB  THR   327      34.621 -12.752 -15.216
ATOM   5182  HB  THR   327      35.281 -12.480 -15.607
ATOM   5183  CG2 THR   327      34.963 -12.847 -14.092
ATOM   5184 HG21 THR   327      35.031 -12.860 -13.827
ATOM   5185 HG22 THR   327      35.052 -12.873 -13.820
ATOM   5186 HG23 THR   327      35.074 -12.870 -13.810
ATOM   5187  OG1 THR   327      34.590 -13.736 -15.472
ATOM   5188  HG1 THR   327      35.017 -14.045 -15.425
ATOM   5189  C   THR   327      33.527 -11.577 -16.932
ATOM   5190  O   THR   327      34.203 -10.726 -17.245
ATOM   5191  N   SER   328      32.786 -12.094 -17.786
ATOM   5192  H   SER   328      32.280 -12.807 -17.476
ATOM   5193  CA  SER   328      32.610 -11.659 -19.131
ATOM   5194  HA  SER   328      33.513 -11.397 -19.530
ATOM   5195  CB  SER   328      32.130 -12.710 -19.952
ATOM   5196  HB2 SER   328      32.047 -12.429 -20.896
ATOM   5197  HB3 SER   328      32.737 -13.455 -19.952
ATOM   5198  OG  SER   328      31.026 -13.096 -19.527
ATOM   5199  HG  SER   328      31.086 -13.593 -18.813
ATOM   5200  C   SER   328      31.755 -10.516 -19.269
ATOM   5201  O   SER   328      31.560 -10.073 -20.331
ATOM   5202  N   GLY   329      31.236 -10.030 -18.214
ATOM   5203  H   GLY   329      31.438 -10.431 -17.375
ATOM   5204  CA  GLY   329      30.386  -8.966 -18.188
ATOM   5205  HA2 GLY   329      30.462  -8.522 -17.267
ATOM   5206  HA3 GLY   329      30.663  -8.321 -18.923
ATOM   5207  C   GLY   329      29.012  -9.264 -18.372
ATOM   5208  O   GLY   329      28.291  -8.508 -18.664
ATOM   5209  N   LYS   330      28.643 -10.362 -18.224
ATOM   5210  H   LYS   330      29.287 -10.913 -17.974
ATOM   5211  CA  LYS   330      27.354 -10.815 -18.352
ATOM   5212  HA  LYS   330      26.826 -10.140 -18.879
ATOM   5213  CB  LYS   330      27.386 -12.012 -19.131
ATOM   5214  HB2 LYS   330      27.796 -12.478 -18.857
ATOM   5215  HB3 LYS   330      26.775 -12.346 -19.172
ATOM   5216  CG  LYS   330      27.659 -12.151 -20.236
ATOM   5217  HG2 LYS   330      27.388 -11.783 -20.465
ATOM   5218  HG3 LYS   330      28.154 -11.941 -20.268
ATOM   5219  CD  LYS   330      27.627 -13.089 -20.995
ATOM   5220  HD2 LYS   330      27.678 -13.376 -20.815
ATOM   5221  HD3 LYS   330      27.334 -13.239 -21.174
ATOM   5222  CE  LYS   330      27.922 -13.423 -21.763
ATOM   5223  HE2 LYS   330      27.923 -13.391 -21.905
ATOM   5224  HE3 LYS   330      27.963 -13.263 -21.742
ATOM   5225  NZ  LYS   330      28.148 -13.993 -22.338
ATOM   5226  HZ1 LYS   330      28.194 -14.152 -22.476
ATOM   5227  HZ2 LYS   330      28.203 -14.121 -22.501
ATOM   5228  HZ3 LYS   330      28.218 -14.129 -22.467
ATOM   5229  C   LYS   330      26.654 -10.980 -17.039
ATOM   5230  O   LYS   330      27.228 -11.218 -16.081
ATOM   5231  N   PHE   331      25.409 -10.890 -17.005
ATOM   5232  H   PHE   331      25.019 -10.711 -17.831
ATOM   5233  CA  PHE   331      24.550 -11.126 -15.869
ATOM   5234  HA  PHE   331      25.139 -11.117 -14.976
ATOM   5235  CB  PHE   331      23.524 -10.025 -15.750
ATOM   5236  HB2 PHE   331      23.011  -9.951 -16.638
ATOM   5237  HB3 PHE   331      22.844 -10.297 -15.030
ATOM   5238  CG  PHE   331      24.008  -8.688 -15.394
ATOM   5239  CD1 PHE   331      24.192  -8.093 -15.067
ATOM   5240  HD1 PHE   331      23.994  -8.584 -15.070
ATOM   5241  CE1 PHE   331      24.642  -6.859 -14.740
ATOM   5242  HE1 PHE   331      24.791  -6.409 -14.496
ATOM   5243  CZ  PHE   331      24.910  -6.218 -14.734
ATOM   5244  HZ  PHE   331      25.267  -5.281 -14.479
ATOM   5245  CE2 PHE   331      24.722  -6.804 -15.059
ATOM   5246  HE2 PHE   331      24.933  -6.313 -15.057
ATOM   5247  CD2 PHE   331      24.270  -8.036 -15.387
ATOM   5248  HD2 PHE   331      24.134  -8.484 -15.633
ATOM   5249  C   PHE   331      23.878 -12.479 -15.952
ATOM   5250  O   PHE   331      23.591 -12.949 -17.019
ATOM   5251  N   SER   332      23.602 -13.092 -14.825
ATOM   5252  H   SER   332      23.869 -12.646 -13.992
ATOM   5253  CA  SER   332      22.997 -14.402 -14.697
ATOM   5254  HA  SER   332      22.437 -14.609 -15.573
ATOM   5255  CB  SER   332      24.069 -15.442 -14.587
ATOM   5256  HB2 SER   332      24.295 -15.647 -14.334
ATOM   5257  HB3 SER   332      24.177 -15.852 -14.665
ATOM   5258  OG  SER   332      24.641 -15.646 -14.724
ATOM   5259  HG  SER   332      25.163 -15.777 -14.723
ATOM   5260  C   SER   332      22.050 -14.508 -13.513
ATOM   5261  O   SER   332      22.093 -13.723 -12.610
ATOM   5262  N   VAL   333      21.205 -15.501 -13.506
ATOM   5263  H   VAL   333      21.236 -16.103 -14.273
ATOM   5264  CA  VAL   333      20.308 -15.863 -12.415
ATOM   5265  HA  VAL   333      20.394 -15.133 -11.639
ATOM   5266  CB  VAL   333      18.860 -15.869 -12.858
ATOM   5267  HB  VAL   333      18.506 -16.327 -12.852
ATOM   5268  CG1 VAL   333      18.144 -15.420 -12.552
ATOM   5269 HG11 VAL   333      17.927 -15.186 -12.446
ATOM   5270 HG12 VAL   333      17.834 -15.354 -12.507
ATOM   5271 HG13 VAL   333      18.131 -15.394 -12.468
ATOM   5272  CG2 VAL   333      18.506 -15.681 -13.608
ATOM   5273 HG21 VAL   333      18.453 -15.637 -13.613
ATOM   5274 HG22 VAL   333      18.494 -15.600 -13.808
ATOM   5275 HG23 VAL   333      18.295 -15.677 -13.948
ATOM   5276  C   VAL   333      20.693 -17.193 -11.811
ATOM   5277  O   VAL   333      21.027 -18.064 -12.461
ATOM   5278  N   ASP   334      20.628 -17.364 -10.563
ATOM   5279  H   ASP   334      20.352 -16.607 -10.089
ATOM   5280  CA  ASP   334      20.850 -18.589  -9.814
ATOM   5281  HA  ASP   334      21.150 -19.368 -10.491
ATOM   5282  CB  ASP   334      21.990 -18.370  -8.842
ATOM   5283  HB2 ASP   334      22.872 -18.139  -9.391
ATOM   5284  HB3 ASP   334      21.771 -17.538  -8.219
ATOM   5285  CG  ASP   334      22.249 -19.564  -7.979
ATOM   5286  OD1 ASP   334      22.379 -20.080  -7.696
ATOM   5287  OD2 ASP   334      22.294 -20.000  -7.592
ATOM   5288  C   ASP   334      19.574 -19.041  -9.109
ATOM   5289  O   ASP   334      18.877 -18.243  -8.512
ATOM   5290  N   LYS   335      19.266 -20.326  -9.161
ATOM   5291  H   LYS   335      19.889 -20.927  -9.638
ATOM   5292  CA  LYS   335      18.021 -20.893  -8.650
ATOM   5293  HA  LYS   335      17.205 -20.342  -9.068
ATOM   5294  CB  LYS   335      17.897 -22.334  -9.105
ATOM   5295  HB2 LYS   335      18.564 -22.696  -9.230
ATOM   5296  HB3 LYS   335      17.549 -22.832  -8.607
ATOM   5297  CG  LYS   335      17.323 -22.626 -10.062
ATOM   5298  HG2 LYS   335      16.704 -22.292  -9.949
ATOM   5299  HG3 LYS   335      17.646 -22.186 -10.542
ATOM   5300  CD  LYS   335      17.144 -23.974 -10.532
ATOM   5301  HD2 LYS   335      17.546 -24.291 -10.658
ATOM   5302  HD3 LYS   335      16.928 -24.365 -10.240
ATOM   5303  CE  LYS   335      16.706 -24.342 -11.236
ATOM   5304  HE2 LYS   335      16.319 -24.105 -11.185
ATOM   5305  HE3 LYS   335      16.898 -24.062 -11.492
ATOM   5306  NZ  LYS   335      16.541 -25.365 -11.640
ATOM   5307  HZ1 LYS   335      16.580 -25.612 -11.784
ATOM   5308  HZ2 LYS   335      16.478 -25.652 -11.646
ATOM   5309  HZ3 LYS   335      16.442 -25.592 -11.790
ATOM   5310  C   LYS   335      17.865 -20.781  -7.142
ATOM   5311  O   LYS   335      16.768 -20.583  -6.679
ATOM   5312  N   LEU   336      18.930 -20.855  -6.377
ATOM   5313  H   LEU   336      19.800 -20.965  -6.821
ATOM   5314  CA  LEU   336      18.901 -20.716  -4.928
ATOM   5315  HA  LEU   336      18.014 -21.194  -4.564
ATOM   5316  CB  LEU   336      20.093 -21.441  -4.337
ATOM   5317  HB2 LEU   336      20.290 -22.160  -4.722
ATOM   5318  HB3 LEU   336      20.802 -21.015  -4.399
ATOM   5319  CG  LEU   336      20.125 -21.788  -3.167
ATOM   5320  HG  LEU   336      20.062 -21.113  -3.033
ATOM   5321  CD1 LEU   336      19.527 -22.506  -2.636
ATOM   5322 HD11 LEU   336      19.425 -22.602  -2.438
ATOM   5323 HD12 LEU   336      19.298 -22.636  -2.504
ATOM   5324 HD13 LEU   336      19.422 -22.800  -2.566
ATOM   5325  CD2 LEU   336      20.902 -22.365  -2.666
ATOM   5326 HD21 LEU   336      21.070 -22.545  -2.478
ATOM   5327 HD22 LEU   336      21.097 -22.511  -2.583
ATOM   5328 HD23 LEU   336      21.109 -22.450  -2.568
ATOM   5329  C   LEU   336      18.820 -19.260  -4.495
ATOM   5330  O   LEU   336      18.104 -18.952  -3.569
ATOM   5331  N   LYS   337      19.473 -18.347  -5.198
ATOM   5332  H   LYS   337      20.065 -18.669  -5.920
ATOM   5333  CA  LYS   337      19.319 -16.907  -4.988
ATOM   5334  HA  LYS   337      19.424 -16.699  -3.937
ATOM   5335  CB  LYS   337      20.399 -16.146  -5.738
ATOM   5336  HB2 LYS   337      20.592 -16.532  -6.501
ATOM   5337  HB3 LYS   337      20.145 -15.323  -5.951
ATOM   5338  CG  LYS   337      21.557 -15.945  -5.159
ATOM   5339  HG2 LYS   337      21.387 -15.559  -4.461
ATOM   5340  HG3 LYS   337      21.791 -16.716  -4.947
ATOM   5341  CD  LYS   337      22.637 -15.228  -5.813
ATOM   5342  HD2 LYS   337      22.843 -15.462  -6.345
ATOM   5343  HD3 LYS   337      22.506 -14.657  -5.995
ATOM   5344  CE  LYS   337      23.618 -14.981  -5.480
ATOM   5345  HE2 LYS   337      23.467 -14.761  -5.073
ATOM   5346  HE3 LYS   337      23.733 -15.444  -5.264
ATOM   5347  NZ  LYS   337      24.595 -14.434  -5.963
ATOM   5348  HZ1 LYS   337      24.850 -14.315  -6.043
ATOM   5349  HZ2 LYS   337      24.823 -14.315  -6.093
ATOM   5350  HZ3 LYS   337      24.839 -14.267  -6.103
ATOM   5351  C   LYS   337      17.932 -16.419  -5.364
ATOM   5352  O   LYS   337      17.379 -15.604  -4.660
ATOM   5353  N   PHE   338      17.331 -16.966  -6.402
ATOM   5354  H   PHE   338      17.857 -17.586  -6.967
ATOM   5355  CA  PHE   338      15.941 -16.712  -6.753
ATOM   5356  HA  PHE   338      15.797 -15.647  -6.834
ATOM   5357  CB  PHE   338      15.626 -17.324  -8.111
ATOM   5358  HB2 PHE   338      16.226 -16.845  -8.857
ATOM   5359  HB3 PHE   338      15.891 -18.360  -8.100
ATOM   5360  CG  PHE   338      14.182 -17.198  -8.500
ATOM   5361  CD1 PHE   338      13.695 -16.014  -9.002
ATOM   5362  HD1 PHE   338      14.355 -15.213  -9.152
ATOM   5363  CE1 PHE   338      12.343 -15.870  -9.279
ATOM   5364  HE1 PHE   338      11.971 -14.964  -9.657
ATOM   5365  CZ  PHE   338      11.478 -16.908  -9.051
ATOM   5366  HZ  PHE   338      10.443 -16.798  -9.248
ATOM   5367  CE2 PHE   338      11.962 -18.094  -8.562
ATOM   5368  HE2 PHE   338      11.300 -18.887  -8.387
ATOM   5369  CD2 PHE   338      13.311 -18.241  -8.293
ATOM   5370  HD2 PHE   338      13.671 -19.146  -7.900
ATOM   5371  C   PHE   338      14.974 -17.207  -5.680
ATOM   5372  O   PHE   338      14.085 -16.479  -5.293
ATOM   5373  N   ASP   339      15.169 -18.403  -5.145
ATOM   5374  H   ASP   339      15.893 -18.972  -5.513
ATOM   5375  CA  ASP   339      14.336 -18.950  -4.083
ATOM   5376  HA  ASP   339      13.318 -18.958  -4.421
ATOM   5377  CB  ASP   339      14.761 -20.383  -3.810
ATOM   5378  HB2 ASP   339      14.701 -20.945  -4.706
ATOM   5379  HB3 ASP   339      15.766 -20.407  -3.490
ATOM   5380  CG  ASP   339      13.909 -21.044  -2.785
ATOM   5381  OD1 ASP   339      13.734 -21.284  -2.274
ATOM   5382  OD2 ASP   339      13.411 -21.348  -2.498
ATOM   5383  C   ASP   339      14.375 -18.108  -2.811
ATOM   5384  O   ASP   339      13.347 -17.831  -2.230
ATOM   5385  N   LYS   340      15.544 -17.630  -2.422
ATOM   5386  H   LYS   340      16.337 -17.909  -2.942
ATOM   5387  CA  LYS   340      15.729 -16.717  -1.300
ATOM   5388  HA  LYS   340      15.251 -17.137  -0.435
ATOM   5389  CB  LYS   340      17.211 -16.567  -1.010
ATOM   5390  HB2 LYS   340      17.703 -16.869  -1.417
ATOM   5391  HB3 LYS   340      17.490 -15.946  -1.022
ATOM   5392  CG  LYS   340      17.668 -16.851  -0.144
ATOM   5393  HG2 LYS   340      17.419 -16.628   0.222
ATOM   5394  HG3 LYS   340      17.415 -17.274  -0.159
ATOM   5395  CD  LYS   340      18.826 -16.854   0.250
ATOM   5396  HD2 LYS   340      19.141 -17.018   0.063
ATOM   5397  HD3 LYS   340      18.986 -16.482   0.203
ATOM   5398  CE  LYS   340      19.334 -17.133   0.961
ATOM   5399  HE2 LYS   340      19.218 -17.097   1.011
ATOM   5400  HE3 LYS   340      19.270 -17.288   1.012
ATOM   5401  NZ  LYS   340      20.051 -17.242   1.511
ATOM   5402  HZ1 LYS   340      20.229 -17.274   1.642
ATOM   5403  HZ2 LYS   340      20.221 -17.247   1.634
ATOM   5404  HZ3 LYS   340      20.238 -17.286   1.672
ATOM   5405  C   LYS   340      15.064 -15.372  -1.534
ATOM   5406  O   LYS   340      14.423 -14.878  -0.654
ATOM   5407  N   LEU   341      15.158 -14.809  -2.714
ATOM   5408  H   LEU   341      15.703 -15.273  -3.384
ATOM   5409  CA  LEU   341      14.507 -13.558  -3.080
ATOM   5410  HA  LEU   341      14.739 -12.832  -2.321
ATOM   5411  CB  LEU   341      15.078 -13.065  -4.406
ATOM   5412  HB2 LEU   341      16.138 -12.962  -4.307
ATOM   5413  HB3 LEU   341      14.901 -13.807  -5.149
ATOM   5414  CG  LEU   341      14.507 -11.748  -4.897
ATOM   5415  HG  LEU   341      13.593 -11.805  -5.006
ATOM   5416  CD1 LEU   341      14.719 -10.706  -4.137
ATOM   5417 HD11 LEU   341      14.695 -10.376  -3.984
ATOM   5418 HD12 LEU   341      14.760 -10.489  -3.898
ATOM   5419 HD13 LEU   341      14.843 -10.478  -3.975
ATOM   5420  CD2 LEU   341      14.958 -11.359  -6.084
ATOM   5421 HD21 LEU   341      15.025 -11.355  -6.340
ATOM   5422 HD22 LEU   341      15.058 -11.249  -6.371
ATOM   5423 HD23 LEU   341      15.109 -11.193  -6.402
ATOM   5424  C   LEU   341      12.986 -13.691  -3.123
ATOM   5425  O   LEU   341      12.292 -12.864  -2.564
ATOM   5426  N   TYR   342      12.456 -14.741  -3.732
ATOM   5427  H   TYR   342      13.069 -15.386  -4.179
ATOM   5428  CA  TYR   342      11.020 -14.959  -3.837
ATOM   5429  HA  TYR   342      10.578 -14.076  -4.270
ATOM   5430  CB  TYR   342      10.745 -16.125  -4.781
ATOM   5431  HB2 TYR   342      11.307 -15.980  -5.679
ATOM   5432  HB3 TYR   342      11.095 -17.034  -4.337
ATOM   5433  CG  TYR   342       9.296 -16.276  -5.161
ATOM   5434  CD1 TYR   342       8.734 -15.583  -6.008
ATOM   5435  HD1 TYR   342       9.334 -14.958  -6.393
ATOM   5436  CE1 TYR   342       7.390 -15.699  -6.347
ATOM   5437  HE1 TYR   342       6.961 -15.160  -6.983
ATOM   5438  CZ  TYR   342       6.600 -16.515  -5.839
ATOM   5439  OH  TYR   342       5.299 -16.621  -6.138
ATOM   5440  HH  TYR   342       5.018 -16.051  -6.648
ATOM   5441  CE2 TYR   342       7.163 -17.214  -4.998
ATOM   5442  HE2 TYR   342       6.555 -17.829  -4.609
ATOM   5443  CD2 TYR   342       8.505 -17.091  -4.658
ATOM   5444  HD2 TYR   342       8.922 -17.612  -4.001
ATOM   5445  C   TYR   342      10.373 -15.147  -2.466
ATOM   5446  O   TYR   342       9.338 -14.560  -2.202
ATOM   5447  N   LYS   343      11.014 -15.866  -1.550
ATOM   5448  H   LYS   343      11.851 -16.325  -1.826
ATOM   5449  CA  LYS   343      10.577 -15.993  -0.157
ATOM   5450  HA  LYS   343       9.547 -16.298  -0.148
ATOM   5451  CB  LYS   343      11.397 -17.068   0.539
ATOM   5452  HB2 LYS   343      12.057 -17.294   0.236
ATOM   5453  HB3 LYS   343      11.640 -16.911   1.216
ATOM   5454  CG  LYS   343      10.999 -18.065   0.745
ATOM   5455  HG2 LYS   343      10.600 -17.948   0.970
ATOM   5456  HG3 LYS   343      10.785 -18.199   0.317
ATOM   5457  CD  LYS   343      11.437 -19.047   1.239
ATOM   5458  HD2 LYS   343      11.810 -19.135   1.149
ATOM   5459  HD3 LYS   343      11.547 -18.968   1.611
ATOM   5460  CE  LYS   343      11.224 -20.017   1.348
ATOM   5461  HE2 LYS   343      11.131 -20.159   1.367
ATOM   5462  HE3 LYS   343      11.168 -19.970   1.248
ATOM   5463  NZ  LYS   343      11.219 -20.825   1.562
ATOM   5464  HZ1 LYS   343      11.179 -21.040   1.554
ATOM   5465  HZ2 LYS   343      11.264 -21.041   1.595
ATOM   5466  HZ3 LYS   343      11.206 -20.987   1.689
ATOM   5467  C   LYS   343      10.625 -14.674   0.598
ATOM   5468  O   LYS   343       9.689 -14.353   1.284
ATOM   5469  N   MET   344      11.657 -13.871   0.418
ATOM   5470  H   MET   344      12.386 -14.194  -0.160
ATOM   5471  CA  MET   344      11.776 -12.543   1.015
ATOM   5472  HA  MET   344      11.591 -12.637   2.066
ATOM   5473  CB  MET   344      13.186 -12.019   0.849
ATOM   5474  HB2 MET   344      13.663 -12.342   0.533
ATOM   5475  HB3 MET   344      13.304 -11.475   0.533
ATOM   5476  CG  MET   344      13.823 -11.775   1.545
ATOM   5477  HG2 MET   344      13.626 -11.722   1.619
ATOM   5478  HG3 MET   344      13.908 -11.904   1.751
ATOM   5479  SD  MET   344      14.776 -11.372   1.941
ATOM   5480  CE  MET   344      15.320 -11.155   2.078
ATOM   5481  HE1 MET   344      15.426 -11.077   2.116
ATOM   5482  HE2 MET   344      15.432 -11.145   2.120
ATOM   5483  HE3 MET   344      15.438 -11.106   2.086
ATOM   5484  C   MET   344      10.748 -11.551   0.484
ATOM   5485  O   MET   344      10.403 -10.680   1.145
ATOM   5486  N   LEU   345      10.227 -11.698  -0.682
ATOM   5487  H   LEU   345      10.602 -12.401  -1.207
ATOM   5488  CA  LEU   345       9.210 -10.840  -1.273
ATOM   5489  HA  LEU   345       9.231  -9.882  -0.783
ATOM   5490  CB  LEU   345       9.533 -10.620  -2.748
ATOM   5491  HB2 LEU   345       9.587 -11.576  -3.222
ATOM   5492  HB3 LEU   345       8.717 -10.086  -3.188
ATOM   5493  CG  LEU   345      10.807  -9.849  -3.062
ATOM   5494  HG  LEU   345      11.642 -10.337  -2.621
ATOM   5495  CD1 LEU   345      11.020  -9.804  -4.549
ATOM   5496 HD11 LEU   345      11.440  -9.764  -4.845
ATOM   5497 HD12 LEU   345      10.922 -10.125  -4.955
ATOM   5498 HD13 LEU   345      10.865  -9.493  -4.916
ATOM   5499  CD2 LEU   345      10.773  -8.441  -2.563
ATOM   5500 HD21 LEU   345      10.874  -8.164  -2.281
ATOM   5501 HD22 LEU   345      10.871  -8.031  -2.600
ATOM   5502 HD23 LEU   345      10.573  -8.096  -2.439
ATOM   5503  C   LEU   345       7.778 -11.343  -1.096
ATOM   5504  O   LEU   345       6.891 -10.594  -1.317
ATOM   5505  N   THR   346       7.530 -12.574  -0.716
ATOM   5506  H   THR   346       8.300 -13.139  -0.570
ATOM   5507  CA  THR   346       6.183 -13.171  -0.661
ATOM   5508  HA  THR   346       5.453 -12.393  -0.794
ATOM   5509  CB  THR   346       5.957 -14.160  -1.795
ATOM   5510  HB  THR   346       4.948 -14.520  -1.723
ATOM   5511  CG2 THR   346       6.136 -13.579  -3.175
ATOM   5512 HG21 THR   346       6.081 -13.423  -3.508
ATOM   5513 HG22 THR   346       6.231 -13.376  -3.488
ATOM   5514 HG23 THR   346       6.201 -13.524  -3.544
ATOM   5515  OG1 THR   346       6.812 -15.249  -1.696
ATOM   5516  HG1 THR   346       7.656 -14.974  -1.971
ATOM   5517  C   THR   346       5.800 -13.843   0.646
ATOM   5518  O   THR   346       4.658 -14.146   0.820
ATOM   5519  N   GLU   347       6.704 -14.096   1.570
ATOM   5520  H   GLU   347       7.621 -13.836   1.384
ATOM   5521  CA  GLU   347       6.437 -14.869   2.780
ATOM   5522  HA  GLU   347       5.397 -14.888   2.935
ATOM   5523  CB  GLU   347       6.877 -16.280   2.586
ATOM   5524  HB2 GLU   347       6.981 -16.542   2.317
ATOM   5525  HB3 GLU   347       7.127 -16.444   2.685
ATOM   5526  CG  GLU   347       6.822 -17.150   2.614
ATOM   5527  HG2 GLU   347       6.741 -17.000   2.723
ATOM   5528  HG3 GLU   347       6.709 -16.968   2.579
ATOM   5529  CD  GLU   347       7.027 -18.474   2.540
ATOM   5530  OE1 GLU   347       7.188 -19.012   2.431
ATOM   5531  OE2 GLU   347       7.024 -18.994   2.593
ATOM   5532  C   GLU   347       6.994 -14.310   4.073
ATOM   5533  O   GLU   347       6.683 -14.769   5.070
ATOM   5534  N   ILE   348       7.790 -13.324   4.096
ATOM   5535  H   ILE   348       8.000 -12.964   3.254
ATOM   5536  CA  ILE   348       8.355 -12.741   5.310
ATOM   5537  HA  ILE   348       8.326 -13.496   6.060
ATOM   5538  CB  ILE   348       9.815 -12.373   5.121
ATOM   5539  HB  ILE   348      10.073 -12.494   4.625
ATOM   5540  CG2 ILE   348      10.222 -11.585   5.146
ATOM   5541 HG21 ILE   348      10.068 -11.249   5.159
ATOM   5542 HG22 ILE   348      10.419 -11.381   5.299
ATOM   5543 HG23 ILE   348      10.491 -11.541   4.989
ATOM   5544  CG1 ILE   348      10.575 -12.653   5.555
ATOM   5545 HG12 ILE   348      10.560 -12.514   5.416
ATOM   5546 HG13 ILE   348      10.597 -12.633   5.721
ATOM   5547  CD1 ILE   348      11.354 -13.154   5.942
ATOM   5548 HD11 ILE   348      11.530 -13.287   6.030
ATOM   5549 HD12 ILE   348      11.560 -13.288   6.031
ATOM   5550 HD13 ILE   348      11.547 -13.258   6.052
ATOM   5551  C   ILE   348       7.525 -11.601   5.860
ATOM   5552  O   ILE   348       7.320 -11.510   7.017
ATOM   5553  N   TYR   349       6.992 -10.769   5.053
ATOM   5554  H   TYR   349       7.178 -10.903   4.113
ATOM   5555  CA  TYR   349       6.078  -9.725   5.436
ATOM   5556  HA  TYR   349       6.144  -9.606   6.475
ATOM   5557  CB  TYR   349       6.471  -8.425   4.847
ATOM   5558  HB2 TYR   349       5.811  -8.141   4.530
ATOM   5559  HB3 TYR   349       6.682  -7.904   5.428
ATOM   5560  CG  TYR   349       7.432  -8.107   3.970
ATOM   5561  CD1 TYR   349       8.553  -7.769   4.356
ATOM   5562  HD1 TYR   349       8.736  -7.759   5.273
ATOM   5563  CE1 TYR   349       9.439  -7.437   3.546
ATOM   5564  HE1 TYR   349      10.297  -7.183   3.837
ATOM   5565  CZ  TYR   349       9.204  -7.436   2.342
ATOM   5566  OH  TYR   349      10.052  -7.103   1.566
ATOM   5567  HH  TYR   349       9.851  -7.135   0.875
ATOM   5568  CE2 TYR   349       8.081  -7.768   1.953
ATOM   5569  HE2 TYR   349       7.899  -7.767   1.035
ATOM   5570  CD2 TYR   349       7.199  -8.099   2.764
ATOM   5571  HD2 TYR   349       6.341  -8.345   2.459
ATOM   5572  C   TYR   349       4.634 -10.088   5.148
ATOM   5573  O   TYR   349       4.225 -10.166   4.122
ATOM   5574  N   THR   350       3.854 -10.302   6.071
ATOM   5575  H   THR   350       4.263 -10.255   6.885
ATOM   5576  CA  THR   350       2.417 -10.572   6.022
ATOM   5577  HA  THR   350       2.024 -10.243   5.083
ATOM   5578  CB  THR   350       2.103 -12.047   6.161
ATOM   5579  HB  THR   350       1.043 -12.171   6.123
ATOM   5580  CG2 THR   350       2.701 -12.891   5.093
ATOM   5581 HG21 THR   350       2.734 -13.127   4.785
ATOM   5582 HG22 THR   350       2.898 -13.003   4.784
ATOM   5583 HG23 THR   350       2.882 -13.160   4.924
ATOM   5584  OG1 THR   350       2.545 -12.532   7.362
ATOM   5585  HG1 THR   350       2.821 -13.232   7.322
ATOM   5586  C   THR   350       1.689  -9.810   7.114
ATOM   5587  O   THR   350       2.299  -9.425   8.093
ATOM   5588  N   GLH   351       0.383  -9.607   6.985
ATOM   5589  H   GLH   351      -0.063  -9.923   6.156
ATOM   5590  CA  GLH   351      -0.425  -8.936   8.001
ATOM   5591  HA  GLH   351      -0.027  -7.944   8.137
ATOM   5592  CB  GLH   351      -1.869  -8.815   7.523
ATOM   5593  HB2 GLH   351      -1.879  -8.640   6.532
ATOM   5594  HB3 GLH   351      -2.357  -9.684   7.682
ATOM   5595  CG  GLH   351      -2.648  -7.751   8.160
ATOM   5596  HG2 GLH   351      -2.285  -7.618   9.095
ATOM   5597  HG3 GLH   351      -2.503  -6.892   7.666
ATOM   5598  CD  GLH   351      -4.110  -7.999   8.259
ATOM   5599  OE1 GLH   351      -4.636  -8.443   9.217
ATOM   5600  OE2 GLH   351      -4.840  -7.694   7.223
ATOM   5601  HE2 GLH   351      -4.348  -7.437   6.478
ATOM   5602  C   GLH   351      -0.341  -9.651   9.354
ATOM   5603  O   GLH   351      -0.168  -9.001  10.370
ATOM   5604  N   ASP   352      -0.374 -10.979   9.368
ATOM   5605  H   ASP   352      -0.555 -11.449   8.509
ATOM   5606  CA  ASP   352      -0.230 -11.798  10.569
ATOM   5607  HA  ASP   352      -1.007 -11.530  11.262
ATOM   5608  CB  ASP   352      -0.417 -13.256  10.180
ATOM   5609  HB2 ASP   352      -1.367 -13.383   9.712
ATOM   5610  HB3 ASP   352       0.326 -13.534   9.471
ATOM   5611  CG  ASP   352      -0.343 -14.175  11.363
ATOM   5612  OD1 ASP   352      -1.148 -14.241  12.106
ATOM   5613  OD2 ASP   352       0.513 -14.840  11.557
ATOM   5614  C   ASP   352       1.107 -11.595  11.285
ATOM   5615  O   ASP   352       1.138 -11.497  12.500
ATOM   5616  N   ASN   353       2.205 -11.471  10.549
ATOM   5617  H   ASN   353       2.122 -11.539   9.563
ATOM   5618  CA  ASN   353       3.523 -11.229  11.122
ATOM   5619  HA  ASN   353       3.642 -11.894  11.965
ATOM   5620  CB  ASN   353       4.590 -11.583  10.084
ATOM   5621  HB2 ASN   353       4.317 -12.271   9.538
ATOM   5622  HB3 ASN   353       4.789 -10.886   9.510
ATOM   5623  CG  ASN   353       5.774 -12.001  10.525
ATOM   5624  OD1 ASN   353       5.894 -12.209  11.541
ATOM   5625  ND2 ASN   353       6.696 -12.167   9.768
ATOM   5626 HD21 ASN   353       7.470 -12.450  10.048
ATOM   5627 HD22 ASN   353       6.624 -12.033   8.925
ATOM   5628  C   ASN   353       3.658  -9.802  11.669
ATOM   5629  O   ASN   353       4.224  -9.608  12.727
ATOM   5630  N   PHE   354       3.063  -8.806  11.019
ATOM   5631  H   PHE   354       2.605  -9.013  10.162
ATOM   5632  CA  PHE   354       2.998  -7.443  11.541
ATOM   5633  HA  PHE   354       3.998  -7.141  11.815
ATOM   5634  CB  PHE   354       2.494  -6.475  10.472
ATOM   5635  HB2 PHE   354       1.851  -6.955   9.816
ATOM   5636  HB3 PHE   354       1.944  -5.726  10.924
ATOM   5637  CG  PHE   354       3.548  -5.817   9.700
ATOM   5638  CD1 PHE   354       4.263  -4.852  10.252
ATOM   5639  HD1 PHE   354       4.057  -4.577  11.213
ATOM   5640  CE1 PHE   354       5.253  -4.252   9.555
ATOM   5641  HE1 PHE   354       5.795  -3.521   9.987
ATOM   5642  CZ  PHE   354       5.533  -4.614   8.301
ATOM   5643  HZ  PHE   354       6.293  -4.165   7.764
ATOM   5644  CE2 PHE   354       4.825  -5.574   7.749
ATOM   5645  HE2 PHE   354       5.040  -5.849   6.791
ATOM   5646  CD2 PHE   354       3.834  -6.175   8.446
ATOM   5647  HD2 PHE   354       3.290  -6.909   8.018
ATOM   5648  C   PHE   354       2.171  -7.337  12.818
ATOM   5649  O   PHE   354       2.592  -6.683  13.754
ATOM   5650  N   VAL   355       1.044  -8.028  12.911
ATOM   5651  H   VAL   355       0.736  -8.527  12.106
ATOM   5652  CA  VAL   355       0.229  -8.098  14.129
ATOM   5653  HA  VAL   355      -0.037  -7.097  14.414
ATOM   5654  CB  VAL   355      -1.062  -8.864  13.853
ATOM   5655  HB  VAL   355      -0.850  -9.664  13.412
ATOM   5656  CG1 VAL   355      -1.816  -9.211  14.921
ATOM   5657 HG11 VAL   355      -2.018  -9.302  15.171
ATOM   5658 HG12 VAL   355      -1.956  -9.326  15.173
ATOM   5659 HG13 VAL   355      -2.036  -9.286  15.194
ATOM   5660  CG2 VAL   355      -1.967  -8.203  13.047
ATOM   5661 HG21 VAL   355      -2.212  -8.028  12.852
ATOM   5662 HG22 VAL   355      -2.158  -8.051  12.824
ATOM   5663 HG23 VAL   355      -2.199  -8.066  12.855
ATOM   5664  C   VAL   355       1.008  -8.680  15.303
ATOM   5665  O   VAL   355       0.927  -8.158  16.402
ATOM   5666  N   LYS   356       1.834  -9.692  15.068
ATOM   5667  H   LYS   356       1.837 -10.072  14.150
ATOM   5668  CA  LYS   356       2.734 -10.275  16.067
ATOM   5669  HA  LYS   356       2.177 -10.443  16.971
ATOM   5670  CB  LYS   356       3.238 -11.620  15.567
ATOM   5671  HB2 LYS   356       3.358 -11.692  14.754
ATOM   5672  HB3 LYS   356       3.961 -11.830  15.859
ATOM   5673  CG  LYS   356       2.614 -12.607  15.786
ATOM   5674  HG2 LYS   356       2.631 -12.711  16.468
ATOM   5675  HG3 LYS   356       1.964 -12.374  15.685
ATOM   5676  CD  LYS   356       2.852 -13.780  15.225
ATOM   5677  HD2 LYS   356       2.976 -13.724  14.726
ATOM   5678  HD3 LYS   356       3.281 -14.076  15.366
ATOM   5679  CE  LYS   356       2.329 -14.628  15.166
ATOM   5680  HE2 LYS   356       2.399 -14.917  15.343
ATOM   5681  HE3 LYS   356       2.037 -14.456  15.397
ATOM   5682  NZ  LYS   356       2.116 -15.288  14.578
ATOM   5683  HZ1 LYS   356       2.038 -15.468  14.435
ATOM   5684  HZ2 LYS   356       2.053 -15.420  14.459
ATOM   5685  HZ3 LYS   356       2.088 -15.460  14.396
ATOM   5686  C   LYS   356       3.878  -9.354  16.459
ATOM   5687  O   LYS   356       4.240  -9.326  17.603
ATOM   5688  N   PHE   357       4.410  -8.556  15.561
ATOM   5689  H   PHE   357       4.100  -8.658  14.636
ATOM   5690  CA  PHE   357       5.439  -7.564  15.863
ATOM   5691  HA  PHE   357       6.171  -8.023  16.507
ATOM   5692  CB  PHE   357       6.159  -7.135  14.589
ATOM   5693  HB2 PHE   357       5.717  -7.483  13.786
ATOM   5694  HB3 PHE   357       6.132  -6.164  14.485
ATOM   5695  CG  PHE   357       7.508  -7.495  14.490
ATOM   5696  CD1 PHE   357       7.928  -8.083  14.140
ATOM   5697  HD1 PHE   357       7.294  -8.278  13.935
ATOM   5698  CE1 PHE   357       9.176  -8.424  14.064
ATOM   5699  HE1 PHE   357       9.491  -8.878  13.798
ATOM   5700  CZ  PHE   357      10.013  -8.182  14.340
ATOM   5701  HZ  PHE   357      10.966  -8.450  14.289
ATOM   5702  CE2 PHE   357       9.600  -7.596  14.695
ATOM   5703  HE2 PHE   357      10.238  -7.416  14.916
ATOM   5704  CD2 PHE   357       8.352  -7.253  14.769
ATOM   5705  HD2 PHE   357       8.041  -6.811  15.052
ATOM   5706  C   PHE   357       4.897  -6.362  16.632
ATOM   5707  O   PHE   357       5.541  -5.896  17.538
ATOM   5708  N   PHE   358       3.702  -5.888  16.332
ATOM   5709  H   PHE   358       3.248  -6.264  15.537
ATOM   5710  CA  PHE   358       3.039  -4.810  17.062
ATOM   5711  HA  PHE   358       3.777  -4.075  17.341
ATOM   5712  CB  PHE   358       2.009  -4.131  16.161
ATOM   5713  HB2 PHE   358       1.319  -4.873  15.831
ATOM   5714  HB3 PHE   358       1.456  -3.426  16.746
ATOM   5715  CG  PHE   358       2.513  -3.377  14.967
ATOM   5716  CD1 PHE   358       2.884  -2.813  14.617
ATOM   5717  HD1 PHE   358       2.851  -2.934  15.189
ATOM   5718  CE1 PHE   358       3.297  -2.088  13.517
ATOM   5719  HE1 PHE   358       3.587  -1.668  13.252
ATOM   5720  CZ  PHE   358       3.342  -1.915  12.765
ATOM   5721  HZ  PHE   358       3.666  -1.364  11.925
ATOM   5722  CE2 PHE   358       2.965  -2.460  13.111
ATOM   5723  HE2 PHE   358       2.995  -2.321  12.535
ATOM   5724  CD2 PHE   358       2.552  -3.186  14.211
ATOM   5725  HD2 PHE   358       2.262  -3.594  14.475
ATOM   5726  C   PHE   358       2.376  -5.260  18.367
ATOM   5727  O   PHE   358       2.081  -4.428  19.197
ATOM   5728  N   LYS   359       2.133  -6.550  18.557
ATOM   5729  H   LYS   359       2.391  -7.155  17.823
ATOM   5730  CA  LYS   359       1.403  -7.138  19.686
ATOM   5731  HA  LYS   359       1.212  -8.159  19.422
ATOM   5732  CB  LYS   359       2.272  -7.165  20.940
ATOM   5733  HB2 LYS   359       2.668  -6.452  21.097
ATOM   5734  HB3 LYS   359       1.849  -7.296  21.657
ATOM   5735  CG  LYS   359       3.175  -7.984  21.054
ATOM   5736  HG2 LYS   359       3.052  -8.367  20.789
ATOM   5737  HG3 LYS   359       3.574  -7.875  20.820
ATOM   5738  CD  LYS   359       3.712  -8.426  21.865
ATOM   5739  HD2 LYS   359       3.787  -8.174  22.149
ATOM   5740  HD3 LYS   359       3.441  -8.534  22.029
ATOM   5741  CE  LYS   359       4.519  -9.071  22.072
ATOM   5742  HE2 LYS   359       4.607  -9.149  22.041
ATOM   5743  HE3 LYS   359       4.646  -9.185  22.084
ATOM   5744  NZ  LYS   359       5.008  -9.441  22.299
ATOM   5745  HZ1 LYS   359       5.136  -9.531  22.351
ATOM   5746  HZ2 LYS   359       5.118  -9.524  22.344
ATOM   5747  HZ3 LYS   359       5.136  -9.546  22.374
ATOM   5748  C   LYS   359       0.016  -6.533  19.893
ATOM   5749  O   LYS   359      -0.348  -6.164  20.958
ATOM   5750  N   VAL   360      -0.752  -6.413  18.849
ATOM   5751  H   VAL   360      -0.385  -6.778  18.029
ATOM   5752  CA  VAL   360      -2.127  -5.889  18.806
ATOM   5753  HA  VAL   360      -2.368  -5.441  19.758
ATOM   5754  CB  VAL   360      -2.285  -4.795  17.745
ATOM   5755  HB  VAL   360      -3.189  -4.503  17.749
ATOM   5756  CG1 VAL   360      -1.550  -3.663  17.972
ATOM   5757 HG11 VAL   360      -1.422  -3.443  18.085
ATOM   5758 HG12 VAL   360      -1.314  -3.324  17.953
ATOM   5759 HG13 VAL   360      -1.389  -3.390  18.049
ATOM   5760  CG2 VAL   360      -2.022  -5.131  16.439
ATOM   5761 HG21 VAL   360      -1.961  -5.219  16.087
ATOM   5762 HG22 VAL   360      -2.003  -5.230  16.136
ATOM   5763 HG23 VAL   360      -1.936  -5.178  16.133
ATOM   5764  C   VAL   360      -3.142  -7.003  18.587
ATOM   5765  O   VAL   360      -2.791  -8.072  18.132
ATOM   5766  N   LEU   361      -4.407  -6.752  18.876
ATOM   5767  H   LEU   361      -4.634  -5.860  19.245
ATOM   5768  CA  LEU   361      -5.508  -7.640  18.519
ATOM   5769  HA  LEU   361      -5.161  -8.659  18.618
ATOM   5770  CB  LEU   361      -6.659  -7.434  19.506
ATOM   5771  HB2 LEU   361      -6.266  -7.477  20.497
ATOM   5772  HB3 LEU   361      -7.052  -6.454  19.362
ATOM   5773  CG  LEU   361      -7.802  -8.436  19.412
ATOM   5774  HG  LEU   361      -8.165  -8.458  18.418
ATOM   5775  CD1 LEU   361      -7.405  -9.820  19.794
ATOM   5776 HD11 LEU   361      -7.286 -10.178  19.806
ATOM   5777 HD12 LEU   361      -7.258 -10.129  19.939
ATOM   5778 HD13 LEU   361      -7.394 -10.178  19.906
ATOM   5779  CD2 LEU   361      -8.933  -8.024  20.305
ATOM   5780 HD21 LEU   361      -9.224  -7.981  20.543
ATOM   5781 HD22 LEU   361      -9.171  -7.878  20.549
ATOM   5782 HD23 LEU   361      -9.241  -7.901  20.460
ATOM   5783  C   LEU   361      -5.935  -7.425  17.065
ATOM   5784  O   LEU   361      -5.984  -6.306  16.593
ATOM   5785  N   ASN   362      -6.274  -8.493  16.368
ATOM   5786  H   ASN   362      -6.195  -9.372  16.810
ATOM   5787  CA  ASN   362      -6.799  -8.495  15.013
ATOM   5788  HA  ASN   362      -7.279  -7.559  14.818
ATOM   5789  CB  ASN   362      -5.628  -8.649  14.060
ATOM   5790  HB2 ASN   362      -4.857  -7.971  14.346
ATOM   5791  HB3 ASN   362      -5.246  -9.634  14.136
ATOM   5792  CG  ASN   362      -5.957  -8.361  12.632
ATOM   5793  OD1 ASN   362      -6.740  -7.572  12.317
ATOM   5794  ND2 ASN   362      -5.393  -8.998  11.728
ATOM   5795 HD21 ASN   362      -5.522  -8.747  10.792
ATOM   5796 HD22 ASN   362      -4.775  -9.687  11.962
ATOM   5797  C   ASN   362      -7.842  -9.597  14.828
ATOM   5798  O   ASN   362      -8.028 -10.420  15.699
ATOM   5799  N   ARG   363      -8.496  -9.644  13.682
ATOM   5800  H   ARG   363      -8.299  -8.933  13.030
ATOM   5801  CA  ARG   363      -9.335 -10.754  13.253
ATOM   5802  HA  ARG   363     -10.105 -10.876  13.976
ATOM   5803  CB  ARG   363      -9.987 -10.430  11.928
ATOM   5804  HB2 ARG   363      -9.998 -10.787  11.526
ATOM   5805  HB3 ARG   363     -10.518 -10.340  11.891
ATOM   5806  CG  ARG   363      -9.964  -9.762  11.191
ATOM   5807  HG2 ARG   363     -10.000  -9.425  11.483
ATOM   5808  HG3 ARG   363      -9.500  -9.852  11.247
ATOM   5809  CD  ARG   363     -10.570  -9.432   9.971
ATOM   5810  HD2 ARG   363     -11.078 -10.158   9.761
ATOM   5811  HD3 ARG   363     -11.134  -8.729  10.136
ATOM   5812  NE  ARG   363      -9.762  -9.075   8.882
ATOM   5813  HE  ARG   363      -9.013  -8.519   9.049
ATOM   5814  CZ  ARG   363      -9.929  -9.376   7.699
ATOM   5815  NH1 ARG   363     -10.852 -10.078   7.329
ATOM   5816 HH11 ARG   363     -11.513 -10.380   7.936
ATOM   5817 HH12 ARG   363     -10.988 -10.243   6.428
ATOM   5818  NH2 ARG   363      -9.144  -8.969   6.851
ATOM   5819 HH21 ARG   363      -8.450  -8.391   7.085
ATOM   5820 HH22 ARG   363      -9.279  -9.157   5.954
ATOM   5821  C   ARG   363      -8.576 -12.064  13.200
ATOM   5822  O   ARG   363      -7.443 -12.092  12.825
ATOM   5823  N   LYS   364      -9.194 -13.152  13.564
ATOM   5824  H   LYS   364     -10.133 -13.047  13.803
ATOM   5825  CA  LYS   364      -8.589 -14.477  13.656
ATOM   5826  HA  LYS   364      -7.579 -14.375  13.974
ATOM   5827  CB  LYS   364      -9.312 -15.280  14.688
ATOM   5828  HB2 LYS   364     -10.100 -15.270  14.616
ATOM   5829  HB3 LYS   364      -9.137 -16.051  14.652
ATOM   5830  CG  LYS   364      -9.201 -15.087  15.864
ATOM   5831  HG2 LYS   364      -8.679 -15.058  15.979
ATOM   5832  HG3 LYS   364      -9.349 -14.572  15.887
ATOM   5833  CD  LYS   364      -9.600 -15.645  16.856
ATOM   5834  HD2 LYS   364     -10.095 -15.712  16.797
ATOM   5835  HD3 LYS   364      -9.424 -16.116  16.810
ATOM   5836  CE  LYS   364      -9.562 -15.490  17.994
ATOM   5837  HE2 LYS   364      -9.739 -15.729  18.223
ATOM   5838  HE3 LYS   364      -9.190 -15.480  18.143
ATOM   5839  NZ  LYS   364      -9.782 -15.058  18.603
ATOM   5840  HZ1 LYS   364      -9.775 -14.931  18.858
ATOM   5841  HZ2 LYS   364      -9.850 -14.919  18.669
ATOM   5842  HZ3 LYS   364      -9.892 -14.998  18.745
ATOM   5843  C   LYS   364      -8.522 -15.217  12.345
ATOM   5844  O   LYS   364      -7.699 -16.051  12.188
ATOM   5845  N   THR   365      -9.371 -14.911  11.410
ATOM   5846  H   THR   365     -10.037 -14.241  11.635
ATOM   5847  CA  THR   365      -9.415 -15.450  10.062
ATOM   5848  HA  THR   365      -8.440 -15.797   9.812
ATOM   5849  CB  THR   365     -10.358 -16.634   9.968
ATOM   5850  HB  THR   365     -10.024 -17.351  10.474
ATOM   5851  CG2 THR   365     -11.608 -16.463  10.385
ATOM   5852 HG21 THR   365     -11.925 -16.468  10.494
ATOM   5853 HG22 THR   365     -11.897 -16.408  10.519
ATOM   5854 HG23 THR   365     -11.920 -16.406  10.458
ATOM   5855  OG1 THR   365     -10.532 -17.091   8.827
ATOM   5856  HG1 THR   365     -10.012 -17.499   8.723
ATOM   5857  C   THR   365      -9.787 -14.387   9.059
ATOM   5858  O   THR   365     -10.436 -13.437   9.389
ATOM   5859  N   TYR   366      -9.409 -14.555   7.821
ATOM   5860  H   TYR   366      -8.856 -15.335   7.623
ATOM   5861  CA  TYR   366      -9.874 -13.746   6.716
ATOM   5862  HA  TYR   366      -9.799 -12.729   7.010
ATOM   5863  CB  TYR   366      -8.974 -13.953   5.536
ATOM   5864  HB2 TYR   366      -7.966 -13.834   5.850
ATOM   5865  HB3 TYR   366      -9.086 -14.936   5.191
ATOM   5866  CG  TYR   366      -9.222 -13.028   4.417
ATOM   5867  CD1 TYR   366      -8.675 -11.782   4.415
ATOM   5868  HD1 TYR   366      -8.036 -11.505   5.174
ATOM   5869  CE1 TYR   366      -8.965 -10.897   3.429
ATOM   5870  HE1 TYR   366      -8.546  -9.948   3.427
ATOM   5871  CZ  TYR   366      -9.808 -11.259   2.437
ATOM   5872  OH  TYR   366     -10.135 -10.407   1.509
ATOM   5873  HH  TYR   366      -9.727  -9.598   1.607
ATOM   5874  CE2 TYR   366     -10.332 -12.511   2.421
ATOM   5875  HE2 TYR   366     -10.973 -12.781   1.666
ATOM   5876  CD2 TYR   366     -10.034 -13.395   3.403
ATOM   5877  HD2 TYR   366     -10.453 -14.345   3.396
ATOM   5878  C   TYR   366     -11.327 -14.023   6.343
ATOM   5879  O   TYR   366     -11.975 -13.197   5.766
ATOM   5880  N   LEU   367     -11.859 -15.172   6.691
ATOM   5881  H   LEU   367     -11.289 -15.779   7.209
ATOM   5882  CA  LEU   367     -13.177 -15.662   6.317
ATOM   5883  HA  LEU   367     -13.437 -15.223   5.376
ATOM   5884  CB  LEU   367     -13.122 -17.168   6.112
ATOM   5885  HB2 LEU   367     -12.881 -17.621   7.029
ATOM   5886  HB3 LEU   367     -14.083 -17.500   5.844
ATOM   5887  CG  LEU   367     -12.169 -17.673   5.072
ATOM   5888  HG  LEU   367     -11.497 -17.551   5.238
ATOM   5889  CD1 LEU   367     -12.123 -18.720   4.826
ATOM   5890 HD11 LEU   367     -12.063 -18.995   4.752
ATOM   5891 HD12 LEU   367     -12.126 -19.024   4.773
ATOM   5892 HD13 LEU   367     -12.129 -18.908   4.787
ATOM   5893  CD2 LEU   367     -12.159 -17.384   4.020
ATOM   5894 HD21 LEU   367     -12.218 -17.336   3.798
ATOM   5895 HD22 LEU   367     -12.158 -17.302   3.717
ATOM   5896 HD23 LEU   367     -12.082 -17.302   3.779
ATOM   5897  C   LEU   367     -14.282 -15.221   7.277
ATOM   5898  O   LEU   367     -15.174 -15.958   7.585
ATOM   5899  N   ASN   368     -14.227 -14.013   7.755
ATOM   5900  H   ASN   368     -13.486 -13.458   7.433
ATOM   5901  CA  ASN   368     -15.241 -13.351   8.551
ATOM   5902  HA  ASN   368     -15.949 -14.081   8.892
ATOM   5903  CB  ASN   368     -14.587 -12.763   9.790
ATOM   5904  HB2 ASN   368     -15.328 -12.531  10.495
ATOM   5905  HB3 ASN   368     -13.971 -13.475  10.241
ATOM   5906  CG  ASN   368     -13.791 -11.551   9.578
ATOM   5907  OD1 ASN   368     -13.183 -11.293   8.605
ATOM   5908  ND2 ASN   368     -13.764 -10.767  10.486
ATOM   5909 HD21 ASN   368     -13.324  -9.965  10.313
ATOM   5910 HD22 ASN   368     -14.222 -10.969  11.326
ATOM   5911  C   ASN   368     -16.042 -12.356   7.720
ATOM   5912  O   ASN   368     -15.895 -12.298   6.514
ATOM   5913  N   PHE   369     -16.906 -11.584   8.348
ATOM   5914  H   PHE   369     -16.990 -11.672   9.329
ATOM   5915  CA  PHE   369     -17.698 -10.542   7.710
ATOM   5916  HA  PHE   369     -17.378 -10.427   6.689
ATOM   5917  CB  PHE   369     -19.162 -10.955   7.684
ATOM   5918  HB2 PHE   369     -19.472 -11.206   8.677
ATOM   5919  HB3 PHE   369     -19.750 -10.117   7.369
ATOM   5920  CG  PHE   369     -19.473 -12.103   6.764
ATOM   5921  CD1 PHE   369     -19.737 -11.876   5.434
ATOM   5922  HD1 PHE   369     -19.713 -10.892   5.066
ATOM   5923  CE1 PHE   369     -20.039 -12.931   4.582
ATOM   5924  HE1 PHE   369     -20.237 -12.752   3.566
ATOM   5925  CZ  PHE   369     -20.092 -14.216   5.059
ATOM   5926  HZ  PHE   369     -20.330 -15.020   4.407
ATOM   5927  CE2 PHE   369     -19.825 -14.449   6.386
ATOM   5928  HE2 PHE   369     -19.859 -15.434   6.753
ATOM   5929  CD2 PHE   369     -19.512 -13.396   7.236
ATOM   5930  HD2 PHE   369     -19.311 -13.576   8.253
ATOM   5931  C   PHE   369     -17.501  -9.187   8.377
ATOM   5932  O   PHE   369     -17.176  -9.104   9.534
ATOM   5933  N   ASP   370     -17.699  -8.118   7.641
ATOM   5934  H   ASP   370     -17.979  -8.257   6.712
ATOM   5935  CA  ASP   370     -17.578  -6.743   8.106
ATOM   5936  HA  ASP   370     -16.662  -6.665   8.610
ATOM   5937  CB  ASP   370     -17.546  -5.779   6.970
ATOM   5938  HB2 ASP   370     -18.319  -5.512   6.839
ATOM   5939  HB3 ASP   370     -17.094  -5.094   7.150
ATOM   5940  CG  ASP   370     -17.083  -6.062   5.775
ATOM   5941  OD1 ASP   370     -16.502  -5.804   5.627
ATOM   5942  OD2 ASP   370     -17.305  -6.574   4.977
ATOM   5943  C   ASP   370     -18.667  -6.353   9.073
ATOM   5944  O   ASP   370     -19.796  -6.737   8.909
ATOM   5945  N   LYS   371     -18.335  -5.583  10.085
ATOM   5946  H   LYS   371     -17.404  -5.299  10.132
ATOM   5947  CA  LYS   371     -19.216  -5.214  11.173
ATOM   5948  HA  LYS   371     -20.167  -5.668  11.012
ATOM   5949  CB  LYS   371     -18.677  -5.740  12.487
ATOM   5950  HB2 LYS   371     -17.793  -5.207  12.731
ATOM   5951  HB3 LYS   371     -19.391  -5.521  13.241
ATOM   5952  CG  LYS   371     -18.362  -7.229  12.546
ATOM   5953  HG2 LYS   371     -17.660  -7.440  11.920
ATOM   5954  HG3 LYS   371     -18.022  -7.443  13.422
ATOM   5955  CD  LYS   371     -19.413  -8.148  12.308
ATOM   5956  HD2 LYS   371     -20.067  -8.021  12.989
ATOM   5957  HD3 LYS   371     -19.805  -7.890  11.470
ATOM   5958  CE  LYS   371     -19.027  -9.600  12.252
ATOM   5959  HE2 LYS   371     -18.354  -9.746  11.559
ATOM   5960  HE3 LYS   371     -18.621  -9.852  13.101
ATOM   5961  NZ  LYS   371     -20.058 -10.454  11.983
ATOM   5962  HZ1 LYS   371     -20.309 -10.611  11.930
ATOM   5963  HZ2 LYS   371     -20.349 -10.666  11.901
ATOM   5964  HZ3 LYS   371     -20.307 -10.725  11.917
ATOM   5965  C   LYS   371     -19.495  -3.718  11.249
ATOM   5966  O   LYS   371     -20.645  -3.325  11.282
ATOM   5967  N   ALA   372     -18.461  -2.889  11.268
ATOM   5968  H   ALA   372     -17.553  -3.280  11.173
ATOM   5969  CA  ALA   372     -18.555  -1.440  11.389
ATOM   5970  HA  ALA   372     -19.357  -1.088  10.769
ATOM   5971  CB  ALA   372     -18.862  -1.096  12.835
ATOM   5972  HB1 ALA   372     -18.883  -0.934  13.186
ATOM   5973  HB2 ALA   372     -19.031  -1.005  13.161
ATOM   5974  HB3 ALA   372     -18.902  -1.097  13.211
ATOM   5975  C   ALA   372     -17.278  -0.721  10.949
ATOM   5976  O   ALA   372     -16.216  -1.306  10.892
ATOM   5977  N   VAL   373     -17.376   0.575  10.710
ATOM   5978  H   VAL   373     -18.283   0.972  10.772
ATOM   5979  CA  VAL   373     -16.259   1.511  10.544
ATOM   5980  HA  VAL   373     -15.343   0.991  10.790
ATOM   5981  CB  VAL   373     -16.129   1.960   9.082
ATOM   5982  HB  VAL   373     -16.058   1.080   8.484
ATOM   5983  CG1 VAL   373     -17.318   2.737   8.580
ATOM   5984 HG11 VAL   373     -17.611   2.904   8.432
ATOM   5985 HG12 VAL   373     -17.617   2.909   8.481
ATOM   5986 HG13 VAL   373     -17.595   2.955   8.447
ATOM   5987  CG2 VAL   373     -14.882   2.759   8.815
ATOM   5988 HG21 VAL   373     -14.565   2.982   8.908
ATOM   5989 HG22 VAL   373     -14.498   2.807   8.678
ATOM   5990 HG23 VAL   373     -14.656   3.054   8.633
ATOM   5991  C   VAL   373     -16.394   2.666  11.533
ATOM   5992  O   VAL   373     -17.488   3.142  11.803
ATOM   5993  N   PHE   374     -15.280   3.104  12.090
ATOM   5994  H   PHE   374     -14.427   2.677  11.806
ATOM   5995  CA  PHE   374     -15.184   4.108  13.145
ATOM   5996  HA  PHE   374     -16.166   4.511  13.349
ATOM   5997  CB  PHE   374     -14.659   3.462  14.426
ATOM   5998  HB2 PHE   374     -13.680   3.076  14.242
ATOM   5999  HB3 PHE   374     -14.555   4.223  15.171
ATOM   6000  CG  PHE   374     -15.510   2.359  14.997
ATOM   6001  CD1 PHE   374     -16.520   2.642  15.879
ATOM   6002  HD1 PHE   374     -16.691   3.639  16.157
ATOM   6003  CE1 PHE   374     -17.300   1.626  16.413
ATOM   6004  HE1 PHE   374     -18.061   1.844  17.097
ATOM   6005  CZ  PHE   374     -17.077   0.323  16.064
ATOM   6006  HZ  PHE   374     -17.670  -0.455  16.476
ATOM   6007  CE2 PHE   374     -16.063   0.033  15.194
ATOM   6008  HE2 PHE   374     -15.880  -0.969  14.951
ATOM   6009  CD2 PHE   374     -15.278   1.046  14.662
ATOM   6010  HD2 PHE   374     -14.499   0.815  13.999
ATOM   6011  C   PHE   374     -14.279   5.266  12.734
ATOM   6012  O   PHE   374     -13.298   5.065  12.055
ATOM   6013  N   LYS   375     -14.583   6.465  13.194
ATOM   6014  H   LYS   375     -15.379   6.520  13.779
ATOM   6015  CA  LYS   375     -13.752   7.663  13.097
ATOM   6016  HA  LYS   375     -13.107   7.567  12.236
ATOM   6017  CB  LYS   375     -14.648   8.879  12.881
ATOM   6018  HB2 LYS   375     -15.251   8.717  12.101
ATOM   6019  HB3 LYS   375     -15.240   9.018  13.670
ATOM   6020  CG  LYS   375     -13.982  10.118  12.624
ATOM   6021  HG2 LYS   375     -13.529  10.310  13.167
ATOM   6022  HG3 LYS   375     -13.543  10.065  12.050
ATOM   6023  CD  LYS   375     -14.541  11.178  12.395
ATOM   6024  HD2 LYS   375     -14.900  11.078  11.894
ATOM   6025  HD3 LYS   375     -14.978  11.235  12.837
ATOM   6026  CE  LYS   375     -14.022  12.297  12.237
ATOM   6027  HE2 LYS   375     -13.878  12.380  12.167
ATOM   6028  HE3 LYS   375     -13.976  12.482  12.176
ATOM   6029  NZ  LYS   375     -13.780  13.027  12.252
ATOM   6030  HZ1 LYS   375     -13.759  13.242  12.241
ATOM   6031  HZ2 LYS   375     -13.699  13.203  12.307
ATOM   6032  HZ3 LYS   375     -13.692  13.186  12.214
ATOM   6033  C   LYS   375     -12.857   7.785  14.323
ATOM   6034  O   LYS   375     -13.302   7.549  15.431
ATOM   6035  N   ILE   376     -11.606   8.144  14.110
ATOM   6036  H   ILE   376     -11.357   8.343  13.168
ATOM   6037  CA  ILE   376     -10.518   8.214  15.095
ATOM   6038  HA  ILE   376     -10.942   8.321  16.082
ATOM   6039  CB  ILE   376      -9.674   6.922  15.069
ATOM   6040  HB  ILE   376      -8.814   7.075  15.697
ATOM   6041  CG2 ILE   376     -10.448   5.766  15.678
ATOM   6042 HG21 ILE   376     -10.677   5.571  15.950
ATOM   6043 HG22 ILE   376     -10.722   5.474  15.713
ATOM   6044 HG23 ILE   376     -10.505   5.410  15.842
ATOM   6045  CG1 ILE   376      -9.173   6.560  13.673
ATOM   6046 HG12 ILE   376      -9.807   6.185  13.181
ATOM   6047 HG13 ILE   376      -8.921   7.278  13.227
ATOM   6048  CD1 ILE   376      -8.139   5.739  13.475
ATOM   6049 HD11 ILE   376      -7.929   5.509  13.488
ATOM   6050 HD12 ILE   376      -7.895   5.519  13.338
ATOM   6051 HD13 ILE   376      -7.839   5.601  13.432
ATOM   6052  C   ILE   376      -9.631   9.441  14.861
ATOM   6053  O   ILE   376      -9.658  10.034  13.808
ATOM   6054  N   ASN   377      -8.808   9.802  15.825
ATOM   6055  H   ASN   377      -8.890   9.341  16.691
ATOM   6056  CA  ASN   377      -7.700  10.726  15.671
ATOM   6057  HA  ASN   377      -7.520  10.879  14.627
ATOM   6058  CB  ASN   377      -8.073  12.061  16.269
ATOM   6059  HB2 ASN   377      -8.988  12.395  15.832
ATOM   6060  HB3 ASN   377      -8.225  11.952  17.311
ATOM   6061  CG  ASN   377      -7.047  13.123  16.060
ATOM   6062  OD1 ASN   377      -6.059  12.979  15.488
ATOM   6063  ND2 ASN   377      -7.249  14.229  16.522
ATOM   6064 HD21 ASN   377      -6.598  14.936  16.361
ATOM   6065 HD22 ASN   377      -8.053  14.361  16.987
ATOM   6066  C   ASN   377      -6.428  10.146  16.284
ATOM   6067  O   ASN   377      -6.381   9.894  17.456
ATOM   6068  N   ILE   378      -5.398   9.931  15.503
ATOM   6069  H   ILE   378      -5.505  10.171  14.560
ATOM   6070  CA  ILE   378      -4.144   9.304  15.932
ATOM   6071  HA  ILE   378      -4.312   8.871  16.900
ATOM   6072  CB  ILE   378      -3.755   8.139  15.020
ATOM   6073  HB  ILE   378      -2.848   7.717  15.404
ATOM   6074  CG2 ILE   378      -4.801   7.056  15.100
ATOM   6075 HG21 ILE   378      -4.974   6.716  15.129
ATOM   6076 HG22 ILE   378      -5.083   6.835  15.208
ATOM   6077 HG23 ILE   378      -5.094   6.810  15.030
ATOM   6078  CG1 ILE   378      -3.498   8.510  13.584
ATOM   6079 HG12 ILE   378      -3.883   8.196  13.111
ATOM   6080 HG13 ILE   378      -3.611   9.147  13.438
ATOM   6081  CD1 ILE   378      -2.560   8.420  12.929
ATOM   6082 HD11 ILE   378      -2.358   8.425  12.741
ATOM   6083 HD12 ILE   378      -2.307   8.403  12.782
ATOM   6084 HD13 ILE   378      -2.343   8.371  12.766
ATOM   6085  C   ILE   378      -2.990  10.276  16.167
ATOM   6086  O   ILE   378      -1.935   9.871  16.623
ATOM   6087  N   VAL   379      -3.161  11.559  15.885
ATOM   6088  H   VAL   379      -4.044  11.847  15.535
ATOM   6089  CA  VAL   379      -2.119  12.574  16.067
ATOM   6090  HA  VAL   379      -1.211  12.166  15.651
ATOM   6091  CB  VAL   379      -2.413  13.845  15.258
ATOM   6092  HB  VAL   379      -3.342  14.262  15.562
ATOM   6093  CG1 VAL   379      -1.352  14.898  15.429
ATOM   6094 HG11 VAL   379      -1.133  15.210  15.417
ATOM   6095 HG12 VAL   379      -1.112  15.170  15.550
ATOM   6096 HG13 VAL   379      -1.047  15.103  15.447
ATOM   6097  CG2 VAL   379      -2.497  13.533  13.786
ATOM   6098 HG21 VAL   379      -2.648  13.564  13.415
ATOM   6099 HG22 VAL   379      -2.372  13.515  13.396
ATOM   6100 HG23 VAL   379      -2.547  13.307  13.468
ATOM   6101  C   VAL   379      -1.793  12.848  17.539
ATOM   6102  O   VAL   379      -0.617  12.835  17.857
ATOM   6103  N   PRO   380      -2.743  13.011  18.469
ATOM   6104  CD  PRO   380      -4.157  13.166  18.258
ATOM   6105  HD2 PRO   380      -4.608  12.239  18.108
ATOM   6106  HD3 PRO   380      -4.364  13.796  17.451
ATOM   6107  CG  PRO   380      -4.705  13.774  19.481
ATOM   6108  HG2 PRO   380      -5.507  13.343  19.734
ATOM   6109  HG3 PRO   380      -4.865  14.696  19.344
ATOM   6110  CB  PRO   380      -3.747  13.635  20.517
ATOM   6111  HB2 PRO   380      -3.681  14.489  20.994
ATOM   6112  HB3 PRO   380      -4.061  12.945  21.136
ATOM   6113  CA  PRO   380      -2.439  13.244  19.871
ATOM   6114  HA  PRO   380      -1.771  14.078  19.938
ATOM   6115  C   PRO   380      -1.799  12.049  20.569
ATOM   6116  O   PRO   380      -2.286  10.941  20.492
ATOM   6117  N   LYS   381      -0.737  12.283  21.320
ATOM   6118  H   LYS   381      -0.421  13.212  21.362
ATOM   6119  CA  LYS   381      -0.028  11.278  22.117
ATOM   6120  HA  LYS   381       0.187  10.441  21.488
ATOM   6121  CB  LYS   381       1.290  11.841  22.595
ATOM   6122  HB2 LYS   381       1.642  11.908  22.547
ATOM   6123  HB3 LYS   381       1.473  12.099  22.691
ATOM   6124  CG  LYS   381       1.920  11.954  22.997
ATOM   6125  HG2 LYS   381       1.643  11.931  23.051
ATOM   6126  HG3 LYS   381       1.721  11.722  22.947
ATOM   6127  CD  LYS   381       3.210  12.421  23.395
ATOM   6128  HD2 LYS   381       3.481  12.463  23.432
ATOM   6129  HD3 LYS   381       3.455  12.587  23.431
ATOM   6130  CE  LYS   381       3.789  12.602  23.694
ATOM   6131  HE2 LYS   381       3.651  12.545  23.736
ATOM   6132  HE3 LYS   381       3.679  12.425  23.582
ATOM   6133  NZ  LYS   381       4.664  13.077  24.073
ATOM   6134  HZ1 LYS   381       4.862  13.209  24.216
ATOM   6135  HZ2 LYS   381       4.914  13.146  24.160
ATOM   6136  HZ3 LYS   381       4.866  13.227  24.126
ATOM   6137  C   LYS   381      -0.846  10.720  23.266
ATOM   6138  O   LYS   381      -0.613   9.622  23.681
ATOM   6139  N   VAL   382      -1.844  11.437  23.736
ATOM   6140  H   VAL   382      -1.929  12.351  23.390
ATOM   6141  CA  VAL   382      -2.814  10.972  24.729
ATOM   6142  HA  VAL   382      -2.287  10.392  25.459
ATOM   6143  CB  VAL   382      -3.456  12.127  25.482
ATOM   6144  HB  VAL   382      -4.135  11.721  26.188
ATOM   6145  CG1 VAL   382      -2.443  12.909  26.253
ATOM   6146 HG11 VAL   382      -2.197  13.088  26.455
ATOM   6147 HG12 VAL   382      -2.193  13.104  26.440
ATOM   6148 HG13 VAL   382      -2.210  13.107  26.450
ATOM   6149  CG2 VAL   382      -4.221  13.061  24.607
ATOM   6150 HG21 VAL   382      -4.399  13.270  24.370
ATOM   6151 HG22 VAL   382      -4.453  13.289  24.411
ATOM   6152 HG23 VAL   382      -4.393  13.322  24.420
ATOM   6153  C   VAL   382      -3.876  10.035  24.171
ATOM   6154  O   VAL   382      -4.640   9.497  24.922
ATOM   6155  N   ASN   383      -3.928   9.814  22.874
ATOM   6156  H   ASN   383      -3.280  10.289  22.313
ATOM   6157  CA  ASN   383      -4.856   8.897  22.224
ATOM   6158  HA  ASN   383      -5.521   8.480  22.958
ATOM   6159  CB  ASN   383      -5.693   9.672  21.223
ATOM   6160  HB2 ASN   383      -5.649  10.406  21.334
ATOM   6161  HB3 ASN   383      -5.530   9.611  20.437
ATOM   6162  CG  ASN   383      -6.839   9.527  21.106
ATOM   6163  OD1 ASN   383      -7.359   9.400  21.926
ATOM   6164  ND2 ASN   383      -7.277   9.538  20.090
ATOM   6165 HD21 ASN   383      -8.039   9.427  20.022
ATOM   6166 HD22 ASN   383      -6.896   9.654  19.390
ATOM   6167  C   ASN   383      -4.167   7.707  21.564
ATOM   6168  O   ASN   383      -4.665   6.604  21.653
ATOM   6169  N   TYR   384      -3.037   7.917  20.904
ATOM   6170  H   TYR   384      -2.677   8.841  20.866
ATOM   6171  CA  TYR   384      -2.330   6.895  20.135
ATOM   6172  HA  TYR   384      -2.536   5.924  20.561
ATOM   6173  CB  TYR   384      -2.868   6.920  18.708
ATOM   6174  HB2 TYR   384      -3.938   6.816  18.750
ATOM   6175  HB3 TYR   384      -2.666   7.891  18.294
ATOM   6176  CG  TYR   384      -2.338   5.870  17.755
ATOM   6177  CD1 TYR   384      -1.247   6.146  16.934
ATOM   6178  HD1 TYR   384      -0.748   7.082  17.023
ATOM   6179  CE1 TYR   384      -0.849   5.226  15.957
ATOM   6180  HE1 TYR   384      -0.038   5.443  15.307
ATOM   6181  CZ  TYR   384      -1.533   4.018  15.802
ATOM   6182  OH  TYR   384      -1.167   3.157  14.833
ATOM   6183  HH  TYR   384      -1.663   2.356  14.824
ATOM   6184  CE2 TYR   384      -2.598   3.721  16.649
ATOM   6185  HE2 TYR   384      -3.114   2.796  16.541
ATOM   6186  CD2 TYR   384      -2.997   4.649  17.619
ATOM   6187  HD2 TYR   384      -3.829   4.434  18.243
ATOM   6188  C   TYR   384      -0.818   7.130  20.159
ATOM   6189  O   TYR   384      -0.364   8.242  19.973
ATOM   6190  N   THR   385      -0.028   6.094  20.359
ATOM   6191  H   THR   385      -0.453   5.211  20.485
ATOM   6192  CA  THR   385       1.430   6.168  20.511
ATOM   6193  HA  THR   385       1.752   7.167  20.275
ATOM   6194  CB  THR   385       1.859   5.906  21.941
ATOM   6195  HB  THR   385       2.777   6.046  22.036
ATOM   6196  CG2 THR   385       1.311   6.666  22.905
ATOM   6197 HG21 THR   385       1.212   6.853  23.159
ATOM   6198 HG22 THR   385       1.175   6.882  23.121
ATOM   6199 HG23 THR   385       1.158   6.832  23.138
ATOM   6200  OG1 THR   385       1.665   4.764  22.308
ATOM   6201  HG1 THR   385       1.506   4.700  22.782
ATOM   6202  C   THR   385       2.181   5.242  19.569
ATOM   6203  O   THR   385       1.653   4.261  19.090
ATOM   6204  N   ILE   386       3.446   5.535  19.315
ATOM   6205  H   ILE   386       3.825   6.335  19.756
ATOM   6206  CA  ILE   386       4.301   4.788  18.396
ATOM   6207  HA  ILE   386       3.791   4.722  17.457
ATOM   6208  CB  ILE   386       5.617   5.543  18.175
ATOM   6209  HB  ILE   386       5.977   5.645  18.860
ATOM   6210  CG2 ILE   386       6.452   5.066  17.529
ATOM   6211 HG21 ILE   386       6.693   5.002  17.456
ATOM   6212 HG22 ILE   386       6.670   4.820  17.371
ATOM   6213 HG23 ILE   386       6.634   5.028  17.295
ATOM   6214  CG1 ILE   386       5.685   6.675  17.714
ATOM   6215 HG12 ILE   386       5.357   7.260  18.226
ATOM   6216 HG13 ILE   386       6.391   6.804  17.695
ATOM   6217  CD1 ILE   386       5.287   6.926  16.621
ATOM   6218 HD11 ILE   386       5.212   6.975  16.323
ATOM   6219 HD12 ILE   386       5.155   6.990  16.415
ATOM   6220 HD13 ILE   386       5.213   7.020  16.328
ATOM   6221  C   ILE   386       4.533   3.352  18.841
ATOM   6222  O   ILE   386       4.573   2.472  18.014
ATOM   6223  N   TYR   387       4.642   3.097  20.126
ATOM   6224  H   TYR   387       4.601   3.858  20.745
ATOM   6225  CA  TYR   387       4.979   1.796  20.674
ATOM   6226  HA  TYR   387       5.475   1.238  19.924
ATOM   6227  CB  TYR   387       5.958   1.965  21.787
ATOM   6228  HB2 TYR   387       5.557   2.365  22.559
ATOM   6229  HB3 TYR   387       6.266   1.106  22.100
ATOM   6230  CG  TYR   387       7.061   2.689  21.505
ATOM   6231  CD1 TYR   387       7.548   3.062  21.386
ATOM   6232  HD1 TYR   387       7.147   2.833  21.505
ATOM   6233  CE1 TYR   387       8.554   3.736  21.108
ATOM   6234  HE1 TYR   387       8.919   4.020  21.017
ATOM   6235  CZ  TYR   387       9.081   4.038  20.951
ATOM   6236  OH  TYR   387      10.049   4.687  20.684
ATOM   6237  HH  TYR   387      10.281   4.888  20.620
ATOM   6238  CE2 TYR   387       8.602   3.662  21.078
ATOM   6239  HE2 TYR   387       9.010   3.893  20.960
ATOM   6240  CD2 TYR   387       7.596   2.988  21.353
ATOM   6241  HD2 TYR   387       7.233   2.705  21.445
ATOM   6242  C   TYR   387       3.795   0.946  21.106
ATOM   6243  O   TYR   387       3.908  -0.232  21.116
ATOM   6244  N   ASP   388       2.659   1.505  21.427
ATOM   6245  H   ASP   388       2.629   2.477  21.415
ATOM   6246  CA  ASP   388       1.485   0.778  21.919
ATOM   6247  HA  ASP   388       1.704  -0.272  21.960
ATOM   6248  CB  ASP   388       1.156   1.216  23.329
ATOM   6249  HB2 ASP   388       0.903   2.244  23.328
ATOM   6250  HB3 ASP   388       0.302   0.678  23.653
ATOM   6251  CG  ASP   388       2.246   0.979  24.319
ATOM   6252  OD1 ASP   388       2.672   1.577  24.862
ATOM   6253  OD2 ASP   388       2.677   0.197  24.581
ATOM   6254  C   ASP   388       0.236   0.913  21.052
ATOM   6255  O   ASP   388      -0.717   0.190  21.248
ATOM   6256  N   GLY   389       0.206   1.834  20.109
ATOM   6257  H   GLY   389       0.993   2.419  20.000
ATOM   6258  CA  GLY   389      -1.005   2.194  19.392
ATOM   6259  HA2 GLY   389      -0.765   2.921  18.642
ATOM   6260  HA3 GLY   389      -1.412   1.330  18.907
ATOM   6261  C   GLY   389      -2.040   2.788  20.330
ATOM   6262  O   GLY   389      -1.730   3.709  21.058
ATOM   6263  N   PHE   390      -3.255   2.258  20.347
ATOM   6264  H   PHE   390      -3.437   1.493  19.743
ATOM   6265  CA  PHE   390      -4.316   2.674  21.266
ATOM   6266  HA  PHE   390      -4.289   3.749  21.360
ATOM   6267  CB  PHE   390      -5.678   2.281  20.697
ATOM   6268  HB2 PHE   390      -5.731   1.210  20.646
ATOM   6269  HB3 PHE   390      -6.432   2.602  21.393
ATOM   6270  CG  PHE   390      -6.051   2.860  19.356
ATOM   6271  CD1 PHE   390      -6.277   4.225  19.217
ATOM   6272  HD1 PHE   390      -6.156   4.869  20.054
ATOM   6273  CE1 PHE   390      -6.655   4.755  17.986
ATOM   6274  HE1 PHE   390      -6.814   5.799  17.882
ATOM   6275  CZ  PHE   390      -6.830   3.918  16.896
ATOM   6276  HZ  PHE   390      -7.121   4.318  15.955
ATOM   6277  CE2 PHE   390      -6.631   2.554  17.033
ATOM   6278  HE2 PHE   390      -6.791   1.907  16.207
ATOM   6279  CD2 PHE   390      -6.232   2.026  18.257
ATOM   6280  HD2 PHE   390      -6.076   0.981  18.354
ATOM   6281  C   PHE   390      -4.182   2.097  22.684
ATOM   6282  O   PHE   390      -4.813   2.600  23.601
ATOM   6283  N   ASN   391      -3.391   1.047  22.887
ATOM   6284  H   ASN   391      -2.850   0.725  22.117
ATOM   6285  CA  ASN   391      -3.303   0.283  24.135
ATOM   6286  HA  ASN   391      -4.265   0.316  24.625
ATOM   6287  CB  ASN   391      -3.018  -1.189  23.809
ATOM   6288  HB2 ASN   391      -2.058  -1.264  23.339
ATOM   6289  HB3 ASN   391      -2.977  -1.749  24.723
ATOM   6290  CG  ASN   391      -4.053  -1.853  22.931
ATOM   6291  OD1 ASN   391      -5.218  -1.768  23.120
ATOM   6292  ND2 ASN   391      -3.657  -2.543  21.945
ATOM   6293 HD21 ASN   391      -4.321  -2.974  21.349
ATOM   6294 HD22 ASN   391      -2.701  -2.640  21.805
ATOM   6295  C   ASN   391      -2.306   0.903  25.131
ATOM   6296  O   ASN   391      -1.385   0.256  25.586
ATOM   6297  N   LEU   392      -2.449   2.182  25.417
ATOM   6298  H   LEU   392      -3.238   2.629  25.018
ATOM   6299  CA  LEU   392      -1.467   3.024  26.092
ATOM   6300  HA  LEU   392      -0.600   3.055  25.485
ATOM   6301  CB  LEU   392      -1.993   4.422  26.203
ATOM   6302  HB2 LEU   392      -2.603   4.414  26.533
ATOM   6303  HB3 LEU   392      -1.590   4.837  26.614
ATOM   6304  CG  LEU   392      -2.222   5.314  25.392
ATOM   6305  HG  LEU   392      -2.130   5.085  25.337
ATOM   6306  CD1 LEU   392      -2.610   5.963  24.980
ATOM   6307 HD11 LEU   392      -2.644   6.082  24.938
ATOM   6308 HD12 LEU   392      -2.699   6.097  24.847
ATOM   6309 HD13 LEU   392      -2.767   6.189  24.852
ATOM   6310  CD2 LEU   392      -2.208   5.942  25.064
ATOM   6311 HD21 LEU   392      -2.306   6.150  24.970
ATOM   6312 HD22 LEU   392      -2.142   6.092  25.012
ATOM   6313 HD23 LEU   392      -2.166   6.044  24.966
ATOM   6314  C   LEU   392      -1.023   2.511  27.453
ATOM   6315  O   LEU   392      -1.829   2.314  28.333
ATOM   6316  N   ARG   393       0.271   2.344  27.642
ATOM   6317  H   ARG   393       0.855   2.533  26.880
ATOM   6318  CA  ARG   393       0.885   1.854  28.866
ATOM   6319  HA  ARG   393       0.415   0.925  29.094
ATOM   6320  CB  ARG   393       2.357   1.567  28.642
ATOM   6321  HB2 ARG   393       2.732   1.220  29.309
ATOM   6322  HB3 ARG   393       2.472   0.995  28.040
ATOM   6323  CG  ARG   393       3.179   2.453  28.339
ATOM   6324  HG2 ARG   393       2.768   2.906  27.733
ATOM   6325  HG3 ARG   393       3.192   2.946  29.011
ATOM   6326  CD  ARG   393       4.564   2.073  27.963
ATOM   6327  HD2 ARG   393       5.136   2.914  27.941
ATOM   6328  HD3 ARG   393       4.944   1.455  28.677
ATOM   6329  NE  ARG   393       4.636   1.439  26.707
ATOM   6330  HE  ARG   393       3.850   1.438  26.159
ATOM   6331  CZ  ARG   393       5.602   0.847  26.212
ATOM   6332  NH1 ARG   393       6.708   0.806  26.752
ATOM   6333 HH11 ARG   393       6.859   1.244  27.571
ATOM   6334 HH12 ARG   393       7.401   0.350  26.330
ATOM   6335  NH2 ARG   393       5.460   0.267  25.137
ATOM   6336 HH21 ARG   393       4.591   0.244  24.740
ATOM   6337 HH22 ARG   393       6.178  -0.210  24.774
ATOM   6338  C   ARG   393       0.652   2.747  30.056
ATOM   6339  O   ARG   393       0.489   3.929  29.921
ATOM   6340  N   ASN   394       0.646   2.167  31.228
ATOM   6341  H   ASN   394       0.838   1.205  31.241
ATOM   6342  CA  ASN   394       0.301   2.783  32.492
ATOM   6343  HA  ASN   394       0.266   1.988  33.192
ATOM   6344  CB  ASN   394       1.425   3.694  32.929
ATOM   6345  HB2 ASN   394       2.276   3.347  32.687
ATOM   6346  HB3 ASN   394       1.372   4.539  32.515
ATOM   6347  CG  ASN   394       1.516   3.947  34.248
ATOM   6348  OD1 ASN   394       1.234   3.584  34.898
ATOM   6349  ND2 ASN   394       1.934   4.567  34.688
ATOM   6350 HD21 ASN   394       2.003   4.731  35.548
ATOM   6351 HD22 ASN   394       2.178   4.863  34.169
ATOM   6352  C   ASN   394      -1.101   3.381  32.552
ATOM   6353  O   ASN   394      -1.349   4.262  33.260
ATOM   6354  N   THR   395      -2.030   2.892  31.810
ATOM   6355  H   THR   395      -1.763   2.176  31.260
ATOM   6356  CA  THR   395      -3.452   3.221  31.846
ATOM   6357  HA  THR   395      -3.662   3.763  32.744
ATOM   6358  CB  THR   395      -3.882   4.090  30.675
ATOM   6359  HB  THR   395      -4.841   4.455  30.891
ATOM   6360  CG2 THR   395      -3.025   5.260  30.370
ATOM   6361 HG21 THR   395      -2.832   5.536  30.299
ATOM   6362 HG22 THR   395      -2.821   5.556  30.304
ATOM   6363 HG23 THR   395      -2.821   5.552  30.286
ATOM   6364  OG1 THR   395      -3.995   3.368  29.534
ATOM   6365  HG1 THR   395      -3.156   3.141  29.215
ATOM   6366  C   THR   395      -4.307   1.969  31.871
ATOM   6367  O   THR   395      -3.823   0.892  31.635
ATOM   6368  N   ASN   396      -5.601   2.092  32.080
ATOM   6369  H   ASN   396      -5.944   2.981  32.298
ATOM   6370  CA  ASN   396      -6.560   1.007  31.947
ATOM   6371  HA  ASN   396      -6.234   0.202  32.561
ATOM   6372  CB  ASN   396      -7.891   1.481  32.474
ATOM   6373  HB2 ASN   396      -8.017   1.495  33.113
ATOM   6374  HB3 ASN   396      -8.096   2.080  32.376
ATOM   6375  CG  ASN   396      -8.799   1.126  32.311
ATOM   6376  OD1 ASN   396      -8.691   0.895  32.360
ATOM   6377  ND2 ASN   396      -9.717   1.073  32.121
ATOM   6378 HD21 ASN   396     -10.315   0.844  32.028
ATOM   6379 HD22 ASN   396      -9.825   1.272  32.099
ATOM   6380  C   ASN   396      -6.680   0.449  30.528
ATOM   6381  O   ASN   396      -7.209  -0.614  30.341
ATOM   6382  N   LEU   397      -6.172   1.134  29.527
ATOM   6383  H   LEU   397      -5.730   1.987  29.743
ATOM   6384  CA  LEU   397      -6.204   0.728  28.127
ATOM   6385  HA  LEU   397      -7.160   0.273  27.928
ATOM   6386  CB  LEU   397      -6.091   1.959  27.227
ATOM   6387  HB2 LEU   397      -5.115   2.382  27.344
ATOM   6388  HB3 LEU   397      -6.158   1.637  26.207
ATOM   6389  CG  LEU   397      -7.126   3.054  27.448
ATOM   6390  HG  LEU   397      -7.006   3.453  28.284
ATOM   6391  CD1 LEU   397      -7.030   4.044  26.560
ATOM   6392 HD11 LEU   397      -7.054   4.295  26.333
ATOM   6393 HD12 LEU   397      -6.996   4.303  26.373
ATOM   6394 HD13 LEU   397      -6.965   4.266  26.341
ATOM   6395  CD2 LEU   397      -8.429   2.705  27.400
ATOM   6396 HD21 LEU   397      -8.747   2.552  27.433
ATOM   6397 HD22 LEU   397      -8.782   2.686  27.455
ATOM   6398 HD23 LEU   397      -8.721   2.642  27.293
ATOM   6399  C   LEU   397      -5.149  -0.319  27.767
ATOM   6400  O   LEU   397      -5.263  -0.956  26.744
ATOM   6401  N   ALA   398      -4.140  -0.517  28.597
ATOM   6402  H   ALA   398      -4.095   0.052  29.399
ATOM   6403  CA  ALA   398      -3.047  -1.436  28.370
ATOM   6404  HA  ALA   398      -2.753  -1.340  27.361
ATOM   6405  CB  ALA   398      -1.887  -1.033  29.224
ATOM   6406  HB1 ALA   398      -1.604  -0.971  29.442
ATOM   6407  HB2 ALA   398      -1.583  -0.929  29.396
ATOM   6408  HB3 ALA   398      -1.626  -0.907  29.442
ATOM   6409  C   ALA   398      -3.373  -2.889  28.598
ATOM   6410  O   ALA   398      -2.738  -3.711  28.085
ATOM   6411  N   ALA   399      -4.343  -3.223  29.362
ATOM   6412  H   ALA   399      -4.841  -2.512  29.730
ATOM   6413  CA  ALA   399      -4.760  -4.569  29.660
ATOM   6414  HA  ALA   399      -3.951  -5.213  29.519
ATOM   6415  CB  ALA   399      -5.131  -4.629  31.079
ATOM   6416  HB1 ALA   399      -5.267  -4.619  31.415
ATOM   6417  HB2 ALA   399      -5.219  -4.697  31.414
ATOM   6418  HB3 ALA   399      -5.177  -4.620  31.435
ATOM   6419  C   ALA   399      -5.875  -5.064  28.769
ATOM   6420  O   ALA   399      -6.692  -4.291  28.338
ATOM   6421  N   ASN   400      -5.921  -6.356  28.505
ATOM   6422  H   ASN   400      -5.205  -6.912  28.886
ATOM   6423  CA  ASN   400      -6.974  -7.052  27.781
ATOM   6424  HA  ASN   400      -6.560  -7.994  27.505
ATOM   6425  CB  ASN   400      -8.104  -7.328  28.745
ATOM   6426  HB2 ASN   400      -7.780  -7.483  29.602
ATOM   6427  HB3 ASN   400      -8.692  -6.606  28.826
ATOM   6428  CG  ASN   400      -8.886  -8.367  28.493
ATOM   6429  OD1 ASN   400      -8.612  -9.118  28.003
ATOM   6430  ND2 ASN   400      -9.876  -8.461  28.842
ATOM   6431 HD21 ASN   400     -10.384  -9.143  28.685
ATOM   6432 HD22 ASN   400     -10.107  -7.857  29.249
ATOM   6433  C   ASN   400      -7.418  -6.414  26.454
ATOM   6434  O   ASN   400      -8.574  -6.497  26.076
ATOM   6435  N   PHE   401      -6.511  -5.745  25.757
ATOM   6436  H   PHE   401      -5.583  -5.752  26.105
ATOM   6437  CA  PHE   401      -6.764  -4.932  24.570
ATOM   6438  HA  PHE   401      -5.867  -4.360  24.411
ATOM   6439  CB  PHE   401      -6.927  -5.819  23.337
ATOM   6440  HB2 PHE   401      -7.846  -6.351  23.410
ATOM   6441  HB3 PHE   401      -6.998  -5.197  22.471
ATOM   6442  CG  PHE   401      -5.812  -6.794  23.106
ATOM   6443  CD1 PHE   401      -4.592  -6.360  22.636
ATOM   6444  HD1 PHE   401      -4.441  -5.338  22.452
ATOM   6445  CE1 PHE   401      -3.572  -7.260  22.402
ATOM   6446  HE1 PHE   401      -2.643  -6.926  22.045
ATOM   6447  CZ  PHE   401      -3.766  -8.597  22.626
ATOM   6448  HZ  PHE   401      -2.989  -9.284  22.437
ATOM   6449  CE2 PHE   401      -4.978  -9.035  23.097
ATOM   6450  HE2 PHE   401      -5.129 -10.058  23.268
ATOM   6451  CD2 PHE   401      -5.998  -8.136  23.341
ATOM   6452  HD2 PHE   401      -6.926  -8.479  23.699
ATOM   6453  C   PHE   401      -7.862  -3.871  24.736
ATOM   6454  O   PHE   401      -8.555  -3.527  23.789
ATOM   6455  N   ASN   402      -8.023  -3.322  25.937
ATOM   6456  H   ASN   402      -7.447  -3.657  26.676
ATOM   6457  CA  ASN   402      -9.016  -2.307  26.267
ATOM   6458  HA  ASN   402     -10.002  -2.709  26.086
ATOM   6459  CB  ASN   402      -8.885  -1.955  27.751
ATOM   6460  HB2 ASN   402      -7.847  -1.849  28.004
ATOM   6461  HB3 ASN   402      -9.360  -1.010  27.931
ATOM   6462  CG  ASN   402      -9.501  -2.934  28.710
ATOM   6463  OD1 ASN   402     -10.238  -3.811  28.387
ATOM   6464  ND2 ASN   402      -9.244  -2.777  29.936
ATOM   6465 HD21 ASN   402      -9.619  -3.410  30.578
ATOM   6466 HD22 ASN   402      -8.608  -2.081  30.184
ATOM   6467  C   ASN   402      -8.901  -1.040  25.408
ATOM   6468  O   ASN   402      -9.901  -0.407  25.145
ATOM   6469  N   GLY   403      -7.712  -0.691  24.931
ATOM   6470  H   GLY   403      -6.922  -1.225  25.204
ATOM   6471  CA  GLY   403      -7.499   0.401  23.989
ATOM   6472  HA2 GLY   403      -7.903   1.312  24.391
ATOM   6473  HA3 GLY   403      -6.442   0.532  23.855
ATOM   6474  C   GLY   403      -8.111   0.176  22.613
ATOM   6475  O   GLY   403      -8.523   1.127  21.984
ATOM   6476  N   GLN   404      -8.230  -1.061  22.161
ATOM   6477  H   GLN   404      -7.861  -1.785  22.728
ATOM   6478  CA  GLN   404      -8.903  -1.445  20.919
ATOM   6479  HA  GLN   404      -8.868  -0.613  20.230
ATOM   6480  CB  GLN   404      -8.156  -2.613  20.274
ATOM   6481  HB2 GLN   404      -7.998  -3.383  21.001
ATOM   6482  HB3 GLN   404      -8.756  -3.023  19.487
ATOM   6483  CG  GLN   404      -6.822  -2.197  19.682
ATOM   6484  HG2 GLN   404      -6.987  -1.453  18.936
ATOM   6485  HG3 GLN   404      -6.198  -1.780  20.444
ATOM   6486  CD  GLN   404      -6.106  -3.367  19.051
ATOM   6487  OE1 GLN   404      -5.193  -3.931  19.605
ATOM   6488  NE2 GLN   404      -6.517  -3.784  17.891
ATOM   6489 HE21 GLN   404      -6.101  -4.591  17.489
ATOM   6490 HE22 GLN   404      -7.306  -3.358  17.468
ATOM   6491  C   GLN   404     -10.391  -1.778  21.101
ATOM   6492  O   GLN   404     -11.092  -1.931  20.122
ATOM   6493  N   ASN   405     -10.886  -1.894  22.322
ATOM   6494  H   ASN   405     -10.269  -1.750  23.079
ATOM   6495  CA  ASN   405     -12.281  -2.180  22.626
ATOM   6496  HA  ASN   405     -12.638  -2.935  21.939
ATOM   6497  CB  ASN   405     -12.356  -2.762  24.035
ATOM   6498  HB2 ASN   405     -11.693  -3.602  24.103
ATOM   6499  HB3 ASN   405     -12.025  -2.029  24.744
ATOM   6500  CG  ASN   405     -13.737  -3.204  24.431
ATOM   6501  OD1 ASN   405     -14.681  -2.562  24.348
ATOM   6502  ND2 ASN   405     -13.900  -4.288  24.900
ATOM   6503 HD21 ASN   405     -14.797  -4.555  25.205
ATOM   6504 HD22 ASN   405     -13.131  -4.798  24.987
ATOM   6505  C   ASN   405     -13.145  -0.926  22.444
ATOM   6506  O   ASN   405     -12.926   0.086  23.083
ATOM   6507  N   THR   406     -14.150  -0.996  21.591
ATOM   6508  H   THR   406     -14.338  -1.869  21.158
ATOM   6509  CA  THR   406     -14.951   0.154  21.170
ATOM   6510  HA  THR   406     -14.287   0.994  21.066
ATOM   6511  CB  THR   406     -15.588  -0.075  19.804
ATOM   6512  HB  THR   406     -16.129   0.805  19.523
ATOM   6513  CG2 THR   406     -14.558  -0.359  18.735
ATOM   6514 HG21 THR   406     -14.312  -0.420  18.457
ATOM   6515 HG22 THR   406     -14.300  -0.413  18.476
ATOM   6516 HG23 THR   406     -14.310  -0.434  18.479
ATOM   6517  OG1 THR   406     -16.467  -1.148  19.841
ATOM   6518  HG1 THR   406     -16.402  -1.615  19.120
ATOM   6519  C   THR   406     -15.994   0.590  22.183
ATOM   6520  O   THR   406     -16.522   1.665  22.072
ATOM   6521  N   GLU   407     -16.264  -0.194  23.199
ATOM   6522  H   GLU   407     -15.812  -1.067  23.219
ATOM   6523  CA  GLU   407     -17.136   0.150  24.314
ATOM   6524  HA  GLU   407     -17.832   0.896  23.997
ATOM   6525  CB  GLU   407     -17.931  -1.063  24.729
ATOM   6526  HB2 GLU   407     -17.797  -1.611  24.613
ATOM   6527  HB3 GLU   407     -18.044  -1.227  25.279
ATOM   6528  CG  GLU   407     -18.775  -1.323  24.572
ATOM   6529  HG2 GLU   407     -18.869  -0.937  24.608
ATOM   6530  HG3 GLU   407     -18.664  -1.242  24.190
ATOM   6531  CD  GLU   407     -19.642  -2.219  24.883
ATOM   6532  OE1 GLU   407     -19.946  -2.626  25.063
ATOM   6533  OE2 GLU   407     -20.033  -2.530  24.946
ATOM   6534  C   GLU   407     -16.377   0.735  25.497
ATOM   6535  O   GLU   407     -16.878   1.572  26.172
ATOM   6536  N   ILE   408     -15.161   0.338  25.739
ATOM   6537  H   ILE   408     -14.822  -0.360  25.158
ATOM   6538  CA  ILE   408     -14.309   0.848  26.818
ATOM   6539  HA  ILE   408     -14.937   1.137  27.646
ATOM   6540  CB  ILE   408     -13.365  -0.246  27.335
ATOM   6541  HB  ILE   408     -12.890  -0.640  26.574
ATOM   6542  CG2 ILE   408     -12.368   0.213  28.226
ATOM   6543 HG21 ILE   408     -11.981   0.353  28.307
ATOM   6544 HG22 ILE   408     -12.270   0.455  28.485
ATOM   6545 HG23 ILE   408     -12.098   0.160  28.537
ATOM   6546  CG1 ILE   408     -14.053  -1.293  27.976
ATOM   6547 HG12 ILE   408     -14.475  -1.122  28.387
ATOM   6548 HG13 ILE   408     -14.452  -1.636  27.606
ATOM   6549  CD1 ILE   408     -13.682  -2.161  28.550
ATOM   6550 HD11 ILE   408     -13.622  -2.454  28.676
ATOM   6551 HD12 ILE   408     -13.539  -2.328  28.691
ATOM   6552 HD13 ILE   408     -13.634  -2.347  28.702
ATOM   6553  C   ILE   408     -13.576   2.112  26.386
ATOM   6554  O   ILE   408     -13.561   3.073  27.111
ATOM   6555  N   ASN   409     -13.038   2.161  25.184
ATOM   6556  H   ASN   409     -13.075   1.342  24.633
ATOM   6557  CA  ASN   409     -12.375   3.326  24.610
ATOM   6558  HA  ASN   409     -12.094   3.976  25.423
ATOM   6559  CB  ASN   409     -11.079   2.874  23.934
ATOM   6560  HB2 ASN   409     -10.597   2.141  24.548
ATOM   6561  HB3 ASN   409     -11.304   2.410  22.994
ATOM   6562  CG  ASN   409     -10.082   3.983  23.710
ATOM   6563  OD1 ASN   409     -10.175   5.066  24.236
ATOM   6564  ND2 ASN   409      -9.067   3.734  22.947
ATOM   6565 HD21 ASN   409      -8.342   4.410  22.899
ATOM   6566 HD22 ASN   409      -8.951   2.830  22.549
ATOM   6567  C   ASN   409     -13.323   4.152  23.726
ATOM   6568  O   ASN   409     -12.971   4.622  22.659
ATOM   6569  N   ASN   410     -14.560   4.314  24.158
ATOM   6570  H   ASN   410     -14.779   3.934  25.043
ATOM   6571  CA  ASN   410     -15.626   4.962  23.420
ATOM   6572  HA  ASN   410     -15.708   4.476  22.475
ATOM   6573  CB  ASN   410     -16.923   4.751  24.175
ATOM   6574  HB2 ASN   410     -17.309   4.276  24.074
ATOM   6575  HB3 ASN   410     -16.930   4.662  24.759
ATOM   6576  CG  ASN   410     -17.726   5.273  24.278
ATOM   6577  OD1 ASN   410     -17.863   5.824  24.280
ATOM   6578  ND2 ASN   410     -18.277   5.118  24.365
ATOM   6579 HD21 ASN   410     -18.801   5.460  24.434
ATOM   6580 HD22 ASN   410     -18.178   4.666  24.365
ATOM   6581  C   ASN   410     -15.376   6.430  23.117
ATOM   6582  O   ASN   410     -15.870   6.932  22.163
ATOM   6583  N   MET   411     -14.570   7.111  23.879
ATOM   6584  H   MET   411     -14.220   6.657  24.664
ATOM   6585  CA  MET   411     -14.146   8.472  23.624
ATOM   6586  HA  MET   411     -14.997   9.032  23.351
ATOM   6587  CB  MET   411     -13.607   9.069  24.881
ATOM   6588  HB2 MET   411     -13.384   9.188  25.155
ATOM   6589  HB3 MET   411     -13.522   9.313  25.117
ATOM   6590  CG  MET   411     -13.487   9.229  25.477
ATOM   6591  HG2 MET   411     -13.218   9.218  25.273
ATOM   6592  HG3 MET   411     -13.463   9.492  25.749
ATOM   6593  SD  MET   411     -13.767   9.057  26.121
ATOM   6594  CE  MET   411     -13.533   9.277  26.755
ATOM   6595  HE1 MET   411     -13.459   9.316  26.883
ATOM   6596  HE2 MET   411     -13.497   9.330  26.876
ATOM   6597  HE3 MET   411     -13.500   9.319  26.893
ATOM   6598  C   MET   411     -13.166   8.619  22.468
ATOM   6599  O   MET   411     -13.030   9.659  21.916
ATOM   6600  N   ASN   412     -12.513   7.580  22.064
ATOM   6601  H   ASN   412     -12.653   6.759  22.570
ATOM   6602  CA  ASN   412     -11.677   7.530  20.880
ATOM   6603  HA  ASN   412     -11.287   8.508  20.675
ATOM   6604  CB  ASN   412     -10.511   6.609  21.168
ATOM   6605  HB2 ASN   412      -9.948   6.993  21.979
ATOM   6606  HB3 ASN   412     -10.875   5.658  21.454
ATOM   6607  CG  ASN   412      -9.592   6.427  20.015
ATOM   6608  OD1 ASN   412      -9.187   7.246  19.365
ATOM   6609  ND2 ASN   412      -9.241   5.355  19.721
ATOM   6610 HD21 ASN   412      -8.617   5.231  18.986
ATOM   6611 HD22 ASN   412      -9.576   4.681  20.236
ATOM   6612  C   ASN   412     -12.452   7.098  19.643
ATOM   6613  O   ASN   412     -12.334   7.697  18.627
ATOM   6614  N   PHE   413     -13.254   6.077  19.727
ATOM   6615  H   PHE   413     -13.331   5.654  20.596
ATOM   6616  CA  PHE   413     -13.961   5.477  18.606
ATOM   6617  HA  PHE   413     -13.418   5.690  17.698
ATOM   6618  CB  PHE   413     -13.989   3.962  18.776
ATOM   6619  HB2 PHE   413     -14.505   3.724  19.680
ATOM   6620  HB3 PHE   413     -14.552   3.541  17.976
ATOM   6621  CG  PHE   413     -12.651   3.283  18.784
ATOM   6622  CD1 PHE   413     -11.908   3.161  17.850
ATOM   6623  HD1 PHE   413     -12.284   3.552  17.128
ATOM   6624  CE1 PHE   413     -10.674   2.526  17.858
ATOM   6625  HE1 PHE   413     -10.106   2.437  17.146
ATOM   6626  CZ  PHE   413     -10.190   1.988  18.790
ATOM   6627  HZ  PHE   413      -9.252   1.493  18.795
ATOM   6628  CE2 PHE   413     -10.939   2.093  19.717
ATOM   6629  HE2 PHE   413     -10.583   1.664  20.427
ATOM   6630  CD2 PHE   413     -12.159   2.750  19.718
ATOM   6631  HD2 PHE   413     -12.721   2.831  20.435
ATOM   6632  C   PHE   413     -15.366   6.046  18.429
ATOM   6633  O   PHE   413     -16.252   5.683  19.040
ATOM   6634  N   THR   414     -15.589   6.898  17.564
ATOM   6635  H   THR   414     -14.818   7.177  17.105
ATOM   6636  CA  THR   414     -16.902   7.384  17.165
ATOM   6637  HA  THR   414     -17.577   7.252  17.980
ATOM   6638  CB  THR   414     -16.863   8.851  16.836
ATOM   6639  HB  THR   414     -16.499   9.005  16.142
ATOM   6640  CG2 THR   414     -17.863   9.478  16.737
ATOM   6641 HG21 THR   414     -18.129   9.591  16.705
ATOM   6642 HG22 THR   414     -18.089   9.647  16.742
ATOM   6643 HG23 THR   414     -18.101   9.665  16.676
ATOM   6644  OG1 THR   414     -16.349   9.512  17.526
ATOM   6645  HG1 THR   414     -16.092   9.702  17.577
ATOM   6646  C   THR   414     -17.423   6.594  15.986
ATOM   6647  O   THR   414     -16.743   6.424  15.017
ATOM   6648  N   LYS   415     -18.617   6.089  16.044
ATOM   6649  H   LYS   415     -19.132   6.266  16.847
ATOM   6650  CA  LYS   415     -19.208   5.280  14.991
ATOM   6651  HA  LYS   415     -18.506   4.569  14.699
ATOM   6652  CB  LYS   415     -20.374   4.557  15.518
ATOM   6653  HB2 LYS   415     -20.347   4.661  16.166
ATOM   6654  HB3 LYS   415     -21.154   4.667  15.346
ATOM   6655  CG  LYS   415     -20.518   3.532  15.400
ATOM   6656  HG2 LYS   415     -20.584   3.505  14.811
ATOM   6657  HG3 LYS   415     -19.835   3.405  15.524
ATOM   6658  CD  LYS   415     -21.495   2.704  15.889
ATOM   6659  HD2 LYS   415     -22.045   2.959  15.910
ATOM   6660  HD3 LYS   415     -21.613   2.232  15.514
ATOM   6661  CE  LYS   415     -21.559   2.158  16.838
ATOM   6662  HE2 LYS   415     -21.164   2.022  16.832
ATOM   6663  HE3 LYS   415     -21.481   2.447  17.144
ATOM   6664  NZ  LYS   415     -22.229   1.438  17.358
ATOM   6665  HZ1 LYS   415     -22.431   1.251  17.508
ATOM   6666  HZ2 LYS   415     -22.370   1.228  17.465
ATOM   6667  HZ3 LYS   415     -22.378   1.298  17.500
ATOM   6668  C   LYS   415     -19.555   6.072  13.765
ATOM   6669  O   LYS   415     -20.126   7.050  13.861
ATOM   6670  N   LEU   416     -19.220   5.642  12.614
ATOM   6671  H   LEU   416     -18.772   4.826  12.625
ATOM   6672  CA  LEU   416     -19.478   6.280  11.342
ATOM   6673  HA  LEU   416     -19.880   7.258  11.521
ATOM   6674  CB  LEU   416     -18.158   6.458  10.612
ATOM   6675  HB2 LEU   416     -17.492   6.855  11.207
ATOM   6676  HB3 LEU   416     -17.815   5.584  10.369
ATOM   6677  CG  LEU   416     -18.128   7.245   9.430
ATOM   6678  HG  LEU   416     -18.682   6.899   8.961
ATOM   6679  CD1 LEU   416     -18.306   8.442   9.455
ATOM   6680 HD11 LEU   416     -18.461   8.699   9.471
ATOM   6681 HD12 LEU   416     -18.292   8.776   9.517
ATOM   6682 HD13 LEU   416     -18.306   8.734   9.379
ATOM   6683  CD2 LEU   416     -17.108   7.313   8.816
ATOM   6684 HD21 LEU   416     -16.830   7.351   8.640
ATOM   6685 HD22 LEU   416     -16.884   7.308   8.655
ATOM   6686 HD23 LEU   416     -16.872   7.325   8.688
ATOM   6687  C   LEU   416     -20.525   5.521  10.531
ATOM   6688  O   LEU   416     -21.470   6.126  10.076
ATOM   6689  N   LYS   417     -20.393   4.207  10.385
ATOM   6690  H   LYS   417     -19.597   3.782  10.793
ATOM   6691  CA  LYS   417     -21.388   3.326   9.761
ATOM   6692  HA  LYS   417     -22.368   3.711   9.997
ATOM   6693  CB  LYS   417     -21.224   3.344   8.240
ATOM   6694  HB2 LYS   417     -20.910   4.088   7.969
ATOM   6695  HB3 LYS   417     -20.666   2.756   7.946
ATOM   6696  CG  LYS   417     -22.232   3.168   7.447
ATOM   6697  HG2 LYS   417     -22.381   2.458   7.615
ATOM   6698  HG3 LYS   417     -22.788   3.597   7.718
ATOM   6699  CD  LYS   417     -22.285   3.393   6.054
ATOM   6700  HD2 LYS   417     -22.211   4.181   5.912
ATOM   6701  HD3 LYS   417     -21.644   3.032   5.733
ATOM   6702  CE  LYS   417     -23.328   3.048   5.302
ATOM   6703  HE2 LYS   417     -23.352   2.364   5.323
ATOM   6704  HE3 LYS   417     -23.878   3.257   5.649
ATOM   6705  NZ  LYS   417     -23.583   3.339   4.113
ATOM   6706  HZ1 LYS   417     -23.628   3.397   3.795
ATOM   6707  HZ2 LYS   417     -23.700   3.393   3.806
ATOM   6708  HZ3 LYS   417     -23.617   3.449   3.850
ATOM   6709  C   LYS   417     -21.314   1.910  10.320
ATOM   6710  O   LYS   417     -20.249   1.414  10.593
ATOM   6711  N   ASN   418     -22.442   1.254  10.454
ATOM   6712  H   ASN   418     -23.260   1.745  10.220
ATOM   6713  CA  ASN   418     -22.606  -0.143  10.825
ATOM   6714  HA  ASN   418     -21.667  -0.541  11.131
ATOM   6715  CB  ASN   418     -23.544  -0.214  11.999
ATOM   6716  HB2 ASN   418     -23.197   0.239  12.722
ATOM   6717  HB3 ASN   418     -24.341   0.200  11.803
ATOM   6718  CG  ASN   418     -23.896  -1.427  12.487
ATOM   6719  OD1 ASN   418     -23.960  -1.900  12.550
ATOM   6720  ND2 ASN   418     -24.122  -1.976  12.815
ATOM   6721 HD21 ASN   418     -24.345  -2.776  13.108
ATOM   6722 HD22 ASN   418     -24.100  -1.591  12.794
ATOM   6723  C   ASN   418     -23.091  -0.974   9.648
ATOM   6724  O   ASN   418     -23.855  -0.497   8.847
ATOM   6725  N   PHE   419     -22.663  -2.213   9.551
ATOM   6726  H   PHE   419     -22.039  -2.540  10.238
ATOM   6727  CA  PHE   419     -22.938  -3.097   8.430
ATOM   6728  HA  PHE   419     -23.535  -2.571   7.714
ATOM   6729  CB  PHE   419     -21.636  -3.456   7.736
ATOM   6730  HB2 PHE   419     -21.144  -4.164   8.335
ATOM   6731  HB3 PHE   419     -21.856  -3.922   6.818
ATOM   6732  CG  PHE   419     -20.693  -2.337   7.448
ATOM   6733  CD1 PHE   419     -21.105  -1.225   6.766
ATOM   6734  HD1 PHE   419     -22.090  -1.159   6.426
ATOM   6735  CE1 PHE   419     -20.233  -0.193   6.526
ATOM   6736  HE1 PHE   419     -20.545   0.651   5.996
ATOM   6737  CZ  PHE   419     -18.946  -0.269   6.957
ATOM   6738  HZ  PHE   419     -18.279   0.516   6.755
ATOM   6739  CE2 PHE   419     -18.524  -1.378   7.627
ATOM   6740  HE2 PHE   419     -17.532  -1.446   7.942
ATOM   6741  CD2 PHE   419     -19.396  -2.409   7.867
ATOM   6742  HD2 PHE   419     -19.061  -3.262   8.368
ATOM   6743  C   PHE   419     -23.739  -4.337   8.798
ATOM   6744  O   PHE   419     -24.079  -5.082   7.975
ATOM   6745  N   THR   420     -24.065  -4.571  10.021
ATOM   6746  H   THR   420     -23.762  -3.935  10.661
ATOM   6747  CA  THR   420     -24.819  -5.725  10.506
ATOM   6748  HA  THR   420     -24.698  -6.500   9.858
ATOM   6749  CB  THR   420     -24.362  -6.212  11.797
ATOM   6750  HB  THR   420     -25.002  -6.646  12.199
ATOM   6751  CG2 THR   420     -23.447  -6.989  11.691
ATOM   6752 HG21 THR   420     -23.238  -7.130  11.671
ATOM   6753 HG22 THR   420     -23.231  -7.206  11.675
ATOM   6754 HG23 THR   420     -23.219  -7.210  11.657
ATOM   6755  OG1 THR   420     -23.935  -5.416  12.634
ATOM   6756  HG1 THR   420     -23.679  -5.812  13.337
ATOM   6757  C   THR   420     -26.238  -5.499  10.573
ATOM   6758  O   THR   420     -26.933  -5.673  10.604
ATOM   6759  N   GLY   421     -26.686  -5.113  10.554
ATOM   6760  H   GLY   421     -26.076  -4.990  10.537
ATOM   6761  CA  GLY   421     -27.998  -4.847  10.564
ATOM   6762  HA2 GLY   421     -28.373  -5.350  10.820
ATOM   6763  HA3 GLY   421     -28.259  -4.317  10.935
ATOM   6764  C   GLY   421     -28.565  -4.588   9.755
ATOM   6765  O   GLY   421     -29.604  -4.451   9.701
ATOM   6766  N   LEU   422     -27.899  -4.541   9.125
ATOM   6767  H   LEU   422     -27.058  -4.664   9.213
ATOM   6768  CA  LEU   422     -28.302  -4.315   8.311
ATOM   6769  HA  LEU   422     -29.035  -3.891   8.292
ATOM   6770  CB  LEU   422     -27.419  -3.978   7.923
ATOM   6771  HB2 LEU   422     -27.145  -3.992   7.964
ATOM   6772  HB3 LEU   422     -27.205  -4.013   7.748
ATOM   6773  CG  LEU   422     -27.176  -3.568   7.703
ATOM   6774  HG  LEU   422     -27.307  -3.782   7.863
ATOM   6775  CD1 LEU   422     -26.792  -3.250   7.393
ATOM   6776 HD11 LEU   422     -26.636  -3.117   7.239
ATOM   6777 HD12 LEU   422     -26.675  -3.137   7.333
ATOM   6778 HD13 LEU   422     -26.790  -3.268   7.381
ATOM   6779  CD2 LEU   422     -27.089  -3.166   7.555
ATOM   6780 HD21 LEU   422     -27.048  -3.118   7.414
ATOM   6781 HD22 LEU   422     -27.070  -2.982   7.515
ATOM   6782 HD23 LEU   422     -27.089  -3.108   7.633
ATOM   6783  C   LEU   422     -28.665  -4.936   7.869
ATOM   6784  O   LEU   422     -29.127  -4.830   7.255
ATOM   6785  N   PHE   423     -28.487  -5.578   8.179
ATOM   6786  H   PHE   423     -28.098  -5.626   8.679
ATOM   6787  CA  PHE   423     -28.818  -6.228   7.836
ATOM   6788  HA  PHE   423     -28.878  -6.098   7.206
ATOM   6789  CB  PHE   423     -28.097  -6.912   7.918
ATOM   6790  HB2 PHE   423     -27.687  -7.033   8.251
ATOM   6791  HB3 PHE   423     -28.430  -7.292   7.982
ATOM   6792  CG  PHE   423     -27.480  -6.969   7.481
ATOM   6793  CD1 PHE   423     -26.877  -6.949   7.177
ATOM   6794  HD1 PHE   423     -26.854  -6.885   7.249
ATOM   6795  CE1 PHE   423     -26.303  -7.008   6.774
ATOM   6796  HE1 PHE   423     -25.846  -6.993   6.543
ATOM   6797  CZ  PHE   423     -26.323  -7.092   6.673
ATOM   6798  HZ  PHE   423     -25.881  -7.139   6.366
ATOM   6799  CE2 PHE   423     -26.919  -7.115   6.976
ATOM   6800  HE2 PHE   423     -26.932  -7.181   6.900
ATOM   6801  CD2 PHE   423     -27.498  -7.054   7.377
ATOM   6802  HD2 PHE   423     -27.952  -7.074   7.605
ATOM   6803  C   PHE   423     -29.791  -6.411   8.197
ATOM   6804  O   PHE   423     -30.226  -6.680   8.366
ATOM   6805  N   GLU   424     -30.139  -6.268   8.308
ATOM   6806  H   GLU   424     -29.748  -6.058   8.164
ATOM   6807  CA  GLU   424     -31.060  -6.405   8.618
ATOM   6808  HA  GLU   424     -31.371  -6.641   8.839
ATOM   6809  CB  GLU   424     -31.297  -6.253   8.856
ATOM   6810  HB2 GLU   424     -31.135  -6.299   8.866
ATOM   6811  HB3 GLU   424     -31.387  -6.137   8.902
ATOM   6812  CG  GLU   424     -31.633  -6.200   9.029
ATOM   6813  HG2 GLU   424     -31.704  -6.230   8.950
ATOM   6814  HG3 GLU   424     -31.551  -6.305   9.017
ATOM   6815  CD  GLU   424     -31.984  -5.963   9.319
ATOM   6816  OE1 GLU   424     -32.104  -5.849   9.450
ATOM   6817  OE2 GLU   424     -32.149  -5.892   9.421
ATOM   6818  C   GLU   424     -31.397  -6.400   8.435
ATOM   6819  O   GLU   424     -31.897  -6.506   8.378
ATOM   6820  N   PHE   425     -31.130  -6.280   8.339
ATOM   6821  H   PHE   425     -30.722  -6.198   8.386
ATOM   6822  CA  PHE   425     -31.389  -6.262   8.162
ATOM   6823  HA  PHE   425     -31.622  -6.200   8.037
ATOM   6824  CB  PHE   425     -31.224  -6.280   8.142
ATOM   6825  HB2 PHE   425     -31.218  -6.140   8.469
ATOM   6826  HB3 PHE   425     -31.209  -6.488   7.935
ATOM   6827  CG  PHE   425     -31.091  -6.207   7.970
ATOM   6828  CD1 PHE   425     -30.936  -6.135   8.101
ATOM   6829  HD1 PHE   425     -30.911  -6.132   8.323
ATOM   6830  CE1 PHE   425     -30.813  -6.069   7.945
ATOM   6831  HE1 PHE   425     -30.696  -6.012   8.047
ATOM   6832  CZ  PHE   425     -30.845  -6.075   7.654
ATOM   6833  HZ  PHE   425     -30.754  -6.024   7.535
ATOM   6834  CE2 PHE   425     -30.998  -6.145   7.523
ATOM   6835  HE2 PHE   425     -31.022  -6.150   7.302
ATOM   6836  CD2 PHE   425     -31.120  -6.212   7.680
ATOM   6837  HD2 PHE   425     -31.237  -6.266   7.575
ATOM   6838  C   PHE   425     -31.519  -6.297   8.159
ATOM   6839  O   PHE   425     -31.385  -6.234   8.268
TER
ATOM   6840  Zn  ZNB   426      -5.650  -7.111   1.017
ATOM   6841  D1  ZNB   426      -6.252  -6.494   0.784
ATOM   6842  D2  ZNB   426      -4.955  -7.086   0.452
ATOM   6843  D3  ZNB   426      -5.369  -6.988   1.854
ATOM   6844  D4  ZNB   426      -6.038  -7.935   0.947
TER
ATOM   6845  N4  AHP   427     -15.560  -0.736  -7.465
ATOM   6846  H57 AHP   427     -15.629  -0.697  -7.564
ATOM   6847  H58 AHP   427     -15.659  -0.693  -7.660
ATOM   6848  H59 AHP   427     -15.572  -0.740  -7.639
ATOM   6849  C43 AHP   427     -15.304  -0.845  -6.808
ATOM   6850  H53 AHP   427     -15.523  -0.821  -6.636
ATOM   6851  H54 AHP   427     -15.102  -1.100  -6.937
ATOM   6852  C41 AHP   427     -15.008  -0.645  -6.173
ATOM   6853  H49 AHP   427     -15.387  -0.508  -6.086
ATOM   6854  H50 AHP   427     -14.858  -0.514  -6.291
ATOM   6855  C37 AHP   427     -14.413  -0.805  -5.497
ATOM   6856  H43 AHP   427     -14.520  -0.813  -5.382
ATOM   6857  H44 AHP   427     -14.249  -0.863  -5.579
ATOM   6858  C31 AHP   427     -13.916  -0.875  -4.875
ATOM   6859  H35 AHP   427     -14.067  -1.085  -5.034
ATOM   6860  H36 AHP   427     -14.229  -0.884  -4.907
ATOM   6861  C25 AHP   427     -12.802  -0.639  -4.013
ATOM   6862  H27 AHP   427     -12.073  -0.584  -4.527
ATOM   6863  H28 AHP   427     -12.892   0.159  -3.609
ATOM   6864  C20 AHP   427     -12.549  -1.551  -2.998
ATOM   6865  H21 AHP   427     -12.405  -2.381  -3.440
ATOM   6866  H22 AHP   427     -13.346  -1.626  -2.495
ATOM   6867  C15 AHP   427     -11.408  -1.205  -2.079
ATOM   6868  H14 AHP   427     -10.512  -1.188  -2.650
ATOM   6869  H15 AHP   427     -11.555  -0.221  -1.709
ATOM   6870  N2  AHP   427     -11.266  -2.120  -0.959
ATOM   6871  C16 AHP   427     -10.442  -3.299  -1.211
ATOM   6872  C21 AHP   427     -11.193  -4.481  -1.670
ATOM   6873  C26 AHP   427     -12.191  -5.045  -0.904
ATOM   6874  C32 AHP   427     -12.393  -6.057  -0.326
ATOM   6875  C38 AHP   427     -13.382  -6.518   0.543
ATOM   6876  C42 AHP   427     -13.752  -7.346   1.207
ATOM   6877  C44 AHP   427     -14.735  -7.749   1.947
ATOM   6878  N5  AHP   427     -15.293  -8.188   2.600
ATOM   6879  H60 AHP   427     -15.444  -8.244   2.735
ATOM   6880  H61 AHP   427     -15.433  -8.313   2.751
ATOM   6881  H62 AHP   427     -15.434  -8.309   2.794
ATOM   6882  H55 AHP   427     -14.869  -7.624   2.065
ATOM   6883  H56 AHP   427     -14.898  -7.834   1.872
ATOM   6884  H51 AHP   427     -13.384  -7.316   1.447
ATOM   6885  H52 AHP   427     -13.676  -7.684   0.913
ATOM   6886  H45 AHP   427     -13.416  -6.229   0.872
ATOM   6887  H46 AHP   427     -13.805  -6.540   0.370
ATOM   6888  H37 AHP   427     -11.819  -6.075  -0.072
ATOM   6889  H38 AHP   427     -12.389  -6.448  -0.797
ATOM   6890  H29 AHP   427     -12.315  -4.662  -0.497
ATOM   6891  H30 AHP   427     -12.681  -5.114  -1.202
ATOM   6892  H23 AHP   427     -10.600  -5.189  -1.825
ATOM   6893  H24 AHP   427     -11.563  -4.279  -2.472
ATOM   6894  H16 AHP   427      -9.751  -3.085  -1.947
ATOM   6895  H17 AHP   427      -9.892  -3.598  -0.391
ATOM   6896  C7  AHP   428     -11.926  -1.884   0.186
ATOM   6897  O1  AHP   428     -13.017  -1.352   0.145
ATOM   6898  C2  AHP   428     -11.302  -2.360   1.469
ATOM   6899  C5  AHP   428      -9.968  -2.518   1.780
ATOM   6900  C4  AHP   428      -9.844  -2.937   3.071
ATOM   6901  C11 AHP   428      -8.569  -3.225   3.794
ATOM   6902  C17 AHP   428      -7.346  -3.590   2.975
ATOM   6903  C22 AHP   428      -7.443  -4.886   2.269
ATOM   6904  N3  AHP   428      -6.728  -5.001   1.169
ATOM   6905  O4  AHP   428      -7.021  -5.959   0.246
ATOM   6906  H26 AHP   428      -6.326  -4.156   0.841
ATOM   6907  O3  AHP   428      -8.053  -5.811   2.726
ATOM   6908  H18 AHP   428      -6.493  -3.649   3.618
ATOM   6909  H19 AHP   428      -7.162  -2.820   2.259
ATOM   6910  H10 AHP   428      -8.741  -4.004   4.498
ATOM   6911  H11 AHP   428      -8.331  -2.353   4.354
ATOM   6912  H3  AHP   428      -9.153  -2.304   1.133
ATOM   6913  N1  AHP   428     -12.022  -2.652   2.610
ATOM   6914  C3  AHP   428     -13.470  -2.940   2.654
ATOM   6915  C6  AHP   428     -14.307  -1.974   3.418
ATOM   6916  C9  AHP   428     -15.176  -2.318   4.196
ATOM   6917  C13 AHP   428     -16.001  -1.449   4.863
ATOM   6918  C19 AHP   428     -15.971  -0.230   4.743
ATOM   6919  C14 AHP   428     -15.107   0.119   3.973
ATOM   6920  C10 AHP   428     -14.272  -0.749   3.315
ATOM   6921  H7  AHP   428     -13.609  -0.477   2.728
ATOM   6922  H13 AHP   428     -15.079   1.051   3.880
ATOM   6923  H20 AHP   428     -16.609   0.435   5.240
ATOM   6924  H12 AHP   428     -16.659  -1.724   5.453
ATOM   6925  H6  AHP   428     -15.214  -3.251   4.279
ATOM   6926  H1  AHP   428     -13.858  -2.995   1.671
ATOM   6927  H2  AHP   428     -13.622  -3.904   3.069
ATOM   6928  C1  AHP   428     -11.120  -3.024   3.584
ATOM   6929  C8  AHP   428     -11.545  -3.552   4.930
ATOM   6930  H4  AHP   428     -10.777  -3.335   5.642
ATOM   6931  H5  AHP   428     -12.421  -3.024   5.255
ATOM   6932  C12 AHP   428     -11.800  -5.052   4.924
ATOM   6933  H8  AHP   428     -12.516  -5.246   4.193
ATOM   6934  H9  AHP   428     -10.923  -5.531   4.595
ATOM   6935  C18 AHP   428     -12.264  -5.709   6.194
ATOM   6936  C24 AHP   428     -11.312  -5.639   7.329
ATOM   6937  C28 AHP   428      -9.979  -5.649   7.144
ATOM   6938  C35 AHP   428      -9.122  -5.575   8.182
ATOM   6939  C40 AHP   428      -9.582  -5.514   9.428
ATOM   6940  C36 AHP   428     -10.901  -5.521   9.633
ATOM   6941  C29 AHP   428     -11.757  -5.579   8.593
ATOM   6942  H33 AHP   428     -12.766  -5.578   8.775
ATOM   6943  H42 AHP   428     -11.260  -5.472  10.587
ATOM   6944  H48 AHP   428      -8.925  -5.466  10.220
ATOM   6945  H41 AHP   428      -8.111  -5.566   8.022
ATOM   6946  H32 AHP   428      -9.595  -5.712   6.202
ATOM   6947  O2  AHP   428     -13.389  -4.973   6.493
ATOM   6948  H25 AHP   428     -14.033  -5.191   6.097
ATOM   6949  C23 AHP   428     -12.641  -7.166   6.015
ATOM   6950  C27 AHP   428     -13.594  -7.742   6.807
ATOM   6951  H31 AHP   428     -14.037  -7.180   7.560
ATOM   6952  C34 AHP   428     -13.998  -9.044   6.614
ATOM   6953  H40 AHP   428     -14.719  -9.465   7.231
ATOM   6954  C39 AHP   428     -13.453  -9.803   5.635
ATOM   6955  H47 AHP   428     -13.756 -10.803   5.495
ATOM   6956  C33 AHP   428     -12.499  -9.255   4.847
ATOM   6957  H39 AHP   428     -12.085  -9.837   4.093
ATOM   6958  C30 AHP   428     -12.090  -7.952   5.039
ATOM   6959  H34 AHP   428     -11.354  -7.568   4.416
