# Supplementary material for: Potent New Small-Molecule Inhibitor of Botulinum Neurotoxin Serotype A Endopeptidase Developed by Synthesis-Based Computer-Aided Molecular Design
Source: PLoS One. 2009 Nov 10;4(11):e7730. doi: 10.1371/journal.pone.0007730 (PMC2771286; doi:10.1371/journal.pone.0007730)
Supplement: Dataset S2 — The representative conformation of AHP-bound BoNTAe in Cluster 3 of the second-round MMDSs. (0.60 MB TXT) [file pone.0007730.s013.txt]

TITLE    The representative conformation of AHP-bound BoNTAe 
TITLE    in Cluster 3 of the second-round MMDSs.
ATOM      1  N   MET     1      52.433  38.905  39.317  0.00  0.00
ATOM      2  H   MET     1      51.568  38.731  38.826  0.00  0.00
ATOM      3  CA  MET     1      53.316  39.916  38.743  0.00  0.00
ATOM      4  HA  MET     1      54.219  40.093  39.328  0.00  0.00
ATOM      5  CB  MET     1      53.575  39.472  37.372  0.00  0.00
ATOM      6  HB2 MET     1      52.643  39.448  36.809  0.00  0.00
ATOM      7  HB3 MET     1      54.220  40.225  36.919  0.00  0.00
ATOM      8  CG  MET     1      54.373  38.183  37.185  0.00  0.00
ATOM      9  HG2 MET     1      55.332  38.464  37.621  0.00  0.00
ATOM     10  HG3 MET     1      53.981  37.451  37.891  0.00  0.00
ATOM     11  SD  MET     1      54.667  37.599  35.436  0.00  0.00
ATOM     12  CE  MET     1      55.398  39.083  34.816  0.00  0.00
ATOM     13  HE1 MET     1      56.261  39.289  35.450  0.00  0.00
ATOM     14  HE2 MET     1      55.564  38.958  33.746  0.00  0.00
ATOM     15  HE3 MET     1      54.693  39.901  34.964  0.00  0.00
ATOM     16  C   MET     1      52.683  41.277  38.826  0.00  0.00
ATOM     17  O   MET     1      51.456  41.339  38.720  0.00  0.00
ATOM     18  N   GLN     2      53.457  42.338  38.666  0.00  0.00
ATOM     19  H   GLN     2      54.451  42.184  38.561  0.00  0.00
ATOM     20  CA  GLN     2      53.029  43.684  38.103  0.00  0.00
ATOM     21  HA  GLN     2      52.247  44.062  38.760  0.00  0.00
ATOM     22  CB  GLN     2      54.244  44.694  38.157  0.00  0.00
ATOM     23  HB2 GLN     2      54.950  44.460  37.360  0.00  0.00
ATOM     24  HB3 GLN     2      53.988  45.726  37.918  0.00  0.00
ATOM     25  CG  GLN     2      54.882  44.710  39.513  0.00  0.00
ATOM     26  HG2 GLN     2      54.195  44.994  40.312  0.00  0.00
ATOM     27  HG3 GLN     2      55.244  43.704  39.722  0.00  0.00
ATOM     28  CD  GLN     2      56.172  45.635  39.506  0.00  0.00
ATOM     29  OE1 GLN     2      56.422  46.515  38.736  0.00  0.00
ATOM     30  NE2 GLN     2      57.070  45.468  40.503  0.00  0.00
ATOM     31 1HE2 GLN     2      57.981  45.905  40.497  0.00  0.00
ATOM     32 2HE2 GLN     2      56.845  44.775  41.201  0.00  0.00
ATOM     33  C   GLN     2      52.503  43.606  36.718  0.00  0.00
ATOM     34  O   GLN     2      53.053  42.821  35.887  0.00  0.00
ATOM     35  N   PHE     3      51.300  44.200  36.515  0.00  0.00
ATOM     36  H   PHE     3      51.020  44.687  37.354  0.00  0.00
ATOM     37  CA  PHE     3      50.643  44.279  35.179  0.00  0.00
ATOM     38  HA  PHE     3      51.090  43.607  34.447  0.00  0.00
ATOM     39  CB  PHE     3      49.105  44.029  35.322  0.00  0.00
ATOM     40  HB2 PHE     3      48.819  43.135  35.877  0.00  0.00
ATOM     41  HB3 PHE     3      48.798  44.861  35.956  0.00  0.00
ATOM     42  CG  PHE     3      48.182  44.104  34.090  0.00  0.00
ATOM     43  CD1 PHE     3      47.326  45.167  33.876  0.00  0.00
ATOM     44  HD1 PHE     3      47.405  46.035  34.512  0.00  0.00
ATOM     45  CE1 PHE     3      46.326  45.212  32.837  0.00  0.00
ATOM     46  HE1 PHE     3      45.572  45.983  32.902  0.00  0.00
ATOM     47  CZ  PHE     3      46.379  44.132  31.887  0.00  0.00
ATOM     48  HZ  PHE     3      45.645  44.015  31.103  0.00  0.00
ATOM     49  CE2 PHE     3      47.310  43.050  32.079  0.00  0.00
ATOM     50  HE2 PHE     3      47.278  42.205  31.408  0.00  0.00
ATOM     51  CD2 PHE     3      48.198  43.080  33.203  0.00  0.00
ATOM     52  HD2 PHE     3      48.785  42.183  33.334  0.00  0.00
ATOM     53  C   PHE     3      50.853  45.657  34.492  0.00  0.00
ATOM     54  O   PHE     3      50.654  45.838  33.299  0.00  0.00
ATOM     55  N   VAL     4      51.301  46.591  35.354  0.00  0.00
ATOM     56  H   VAL     4      51.617  46.145  36.204  0.00  0.00
ATOM     57  CA  VAL     4      51.536  47.995  35.047  0.00  0.00
ATOM     58  HA  VAL     4      51.705  48.171  33.984  0.00  0.00
ATOM     59  CB  VAL     4      50.303  48.880  35.483  0.00  0.00
ATOM     60  HB  VAL     4      50.614  49.922  35.411  0.00  0.00
ATOM     61  CG1 VAL     4      49.154  48.717  34.505  0.00  0.00
ATOM     62 1HG1 VAL     4      48.763  47.710  34.352  0.00  0.00
ATOM     63 2HG1 VAL     4      48.353  49.379  34.840  0.00  0.00
ATOM     64 3HG1 VAL     4      49.331  49.061  33.486  0.00  0.00
ATOM     65  CG2 VAL     4      49.803  48.589  36.904  0.00  0.00
ATOM     66 1HG2 VAL     4      49.143  49.429  37.120  0.00  0.00
ATOM     67 2HG2 VAL     4      49.252  47.650  36.903  0.00  0.00
ATOM     68 3HG2 VAL     4      50.609  48.592  37.638  0.00  0.00
ATOM     69  C   VAL     4      52.705  48.517  35.827  0.00  0.00
ATOM     70  O   VAL     4      53.321  47.772  36.597  0.00  0.00
ATOM     71  N   ASN     5      53.138  49.752  35.453  0.00  0.00
ATOM     72  H   ASN     5      52.674  50.176  34.662  0.00  0.00
ATOM     73  CA  ASN     5      54.133  50.626  35.930  0.00  0.00
ATOM     74  HA  ASN     5      54.548  50.335  36.894  0.00  0.00
ATOM     75  CB  ASN     5      55.292  50.674  34.921  0.00  0.00
ATOM     76  HB2 ASN     5      55.527  49.717  34.455  0.00  0.00
ATOM     77  HB3 ASN     5      55.009  51.292  34.069  0.00  0.00
ATOM     78  CG  ASN     5      56.614  51.208  35.374  0.00  0.00
ATOM     79  OD1 ASN     5      56.986  51.127  36.541  0.00  0.00
ATOM     80  ND2 ASN     5      57.409  51.779  34.467  0.00  0.00
ATOM     81 1HD2 ASN     5      58.404  51.875  34.604  0.00  0.00
ATOM     82 2HD2 ASN     5      57.056  51.966  33.540  0.00  0.00
ATOM     83  C   ASN     5      53.588  52.110  36.153  0.00  0.00
ATOM     84  O   ASN     5      54.069  52.853  37.062  0.00  0.00
ATOM     85  N   LYS     6      52.664  52.550  35.339  0.00  0.00
ATOM     86  H   LYS     6      52.586  52.103  34.436  0.00  0.00
ATOM     87  CA  LYS     6      51.932  53.832  35.518  0.00  0.00
ATOM     88  HA  LYS     6      51.988  54.202  36.541  0.00  0.00
ATOM     89  CB  LYS     6      52.511  54.987  34.654  0.00  0.00
ATOM     90  HB2 LYS     6      52.031  55.908  34.986  0.00  0.00
ATOM     91  HB3 LYS     6      53.574  55.048  34.893  0.00  0.00
ATOM     92  CG  LYS     6      52.481  54.791  33.173  0.00  0.00
ATOM     93  HG2 LYS     6      53.074  53.942  32.835  0.00  0.00
ATOM     94  HG3 LYS     6      51.430  54.614  32.946  0.00  0.00
ATOM     95  CD  LYS     6      52.924  56.125  32.608  0.00  0.00
ATOM     96  HD2 LYS     6      52.340  56.932  33.051  0.00  0.00
ATOM     97  HD3 LYS     6      53.931  56.374  32.942  0.00  0.00
ATOM     98  CE  LYS     6      52.903  56.170  31.058  0.00  0.00
ATOM     99  HE2 LYS     6      53.230  57.187  30.838  0.00  0.00
ATOM    100  HE3 LYS     6      53.601  55.409  30.711  0.00  0.00
ATOM    101  NZ  LYS     6      51.510  55.907  30.577  0.00  0.00
ATOM    102  HZ1 LYS     6      51.414  54.901  30.563  0.00  0.00
ATOM    103  HZ2 LYS     6      50.810  56.388  31.123  0.00  0.00
ATOM    104  HZ3 LYS     6      51.360  56.146  29.607  0.00  0.00
ATOM    105  C   LYS     6      50.443  53.613  35.292  0.00  0.00
ATOM    106  O   LYS     6      50.063  52.906  34.387  0.00  0.00
ATOM    107  N   GLN     7      49.514  54.261  35.987  0.00  0.00
ATOM    108  H   GLN     7      49.803  54.800  36.791  0.00  0.00
ATOM    109  CA  GLN     7      48.079  53.833  35.925  0.00  0.00
ATOM    110  HA  GLN     7      47.871  52.770  35.803  0.00  0.00
ATOM    111  CB  GLN     7      47.467  54.363  37.295  0.00  0.00
ATOM    112  HB2 GLN     7      47.966  53.797  38.082  0.00  0.00
ATOM    113  HB3 GLN     7      47.671  55.428  37.410  0.00  0.00
ATOM    114  CG  GLN     7      45.964  54.014  37.602  0.00  0.00
ATOM    115  HG2 GLN     7      45.379  54.350  36.747  0.00  0.00
ATOM    116  HG3 GLN     7      45.879  52.977  37.929  0.00  0.00
ATOM    117  CD  GLN     7      45.368  54.730  38.763  0.00  0.00
ATOM    118  OE1 GLN     7      44.968  54.164  39.760  0.00  0.00
ATOM    119  NE2 GLN     7      45.273  56.055  38.704  0.00  0.00
ATOM    120 1HE2 GLN     7      45.007  56.568  39.532  0.00  0.00
ATOM    121 2HE2 GLN     7      45.539  56.540  37.859  0.00  0.00
ATOM    122  C   GLN     7      47.398  54.454  34.695  0.00  0.00
ATOM    123  O   GLN     7      47.701  55.583  34.305  0.00  0.00
ATOM    124  N   PHE     8      46.460  53.694  34.092  0.00  0.00
ATOM    125  H   PHE     8      46.193  52.825  34.532  0.00  0.00
ATOM    126  CA  PHE     8      45.718  54.151  32.915  0.00  0.00
ATOM    127  HA  PHE     8      46.413  54.504  32.155  0.00  0.00
ATOM    128  CB  PHE     8      44.993  52.967  32.279  0.00  0.00
ATOM    129  HB2 PHE     8      44.280  52.483  32.946  0.00  0.00
ATOM    130  HB3 PHE     8      44.412  53.407  31.469  0.00  0.00
ATOM    131  CG  PHE     8      45.873  51.911  31.627  0.00  0.00
ATOM    132  CD1 PHE     8      46.175  50.731  32.255  0.00  0.00
ATOM    133  HD1 PHE     8      45.818  50.645  33.270  0.00  0.00
ATOM    134  CE1 PHE     8      47.066  49.824  31.643  0.00  0.00
ATOM    135  HE1 PHE     8      47.316  48.904  32.151  0.00  0.00
ATOM    136  CZ  PHE     8      47.432  50.051  30.290  0.00  0.00
ATOM    137  HZ  PHE     8      48.126  49.356  29.839  0.00  0.00
ATOM    138  CE2 PHE     8      47.056  51.212  29.582  0.00  0.00
ATOM    139  HE2 PHE     8      47.524  51.514  28.657  0.00  0.00
ATOM    140  CD2 PHE     8      46.193  52.041  30.265  0.00  0.00
ATOM    141  HD2 PHE     8      45.919  52.932  29.721  0.00  0.00
ATOM    142  C   PHE     8      44.907  55.407  33.210  0.00  0.00
ATOM    143  O   PHE     8      44.097  55.369  34.192  0.00  0.00
ATOM    144  N   ASN     9      44.860  56.341  32.227  0.00  0.00
ATOM    145  H   ASN     9      45.483  56.266  31.435  0.00  0.00
ATOM    146  CA  ASN     9      44.160  57.651  32.235  0.00  0.00
ATOM    147  HA  ASN     9      43.410  57.582  33.023  0.00  0.00
ATOM    148  CB  ASN     9      45.091  58.875  32.445  0.00  0.00
ATOM    149  HB2 ASN     9      45.467  58.706  33.454  0.00  0.00
ATOM    150  HB3 ASN     9      45.910  58.799  31.729  0.00  0.00
ATOM    151  CG  ASN     9      44.420  60.311  32.338  0.00  0.00
ATOM    152  OD1 ASN     9      43.219  60.469  32.560  0.00  0.00
ATOM    153  ND2 ASN     9      45.162  61.333  32.126  0.00  0.00
ATOM    154 1HD2 ASN     9      44.716  62.204  32.375  0.00  0.00
ATOM    155 2HD2 ASN     9      46.162  61.259  32.009  0.00  0.00
ATOM    156  C   ASN     9      43.419  57.731  30.871  0.00  0.00
ATOM    157  O   ASN     9      44.107  57.790  29.790  0.00  0.00
ATOM    158  N   TYR    10      42.145  58.073  30.945  0.00  0.00
ATOM    159  H   TYR    10      41.640  57.939  31.809  0.00  0.00
ATOM    160  CA  TYR    10      41.366  58.255  29.712  0.00  0.00
ATOM    161  HA  TYR    10      41.511  57.391  29.063  0.00  0.00
ATOM    162  CB  TYR    10      39.885  58.294  30.140  0.00  0.00
ATOM    163  HB2 TYR    10      39.755  57.347  30.663  0.00  0.00
ATOM    164  HB3 TYR    10      39.610  59.133  30.780  0.00  0.00
ATOM    165  CG  TYR    10      39.002  58.332  28.954  0.00  0.00
ATOM    166  CD1 TYR    10      38.563  57.100  28.384  0.00  0.00
ATOM    167  HD1 TYR    10      39.094  56.175  28.552  0.00  0.00
ATOM    168  CE1 TYR    10      37.613  57.123  27.344  0.00  0.00
ATOM    169  HE1 TYR    10      37.306  56.217  26.845  0.00  0.00
ATOM    170  CZ  TYR    10      36.965  58.308  27.043  0.00  0.00
ATOM    171  OH  TYR    10      35.903  58.287  26.215  0.00  0.00
ATOM    172  HH  TYR    10      35.783  57.428  25.802  0.00  0.00
ATOM    173  CE2 TYR    10      37.397  59.491  27.635  0.00  0.00
ATOM    174  HE2 TYR    10      36.862  60.409  27.444  0.00  0.00
ATOM    175  CD2 TYR    10      38.432  59.569  28.613  0.00  0.00
ATOM    176  HD2 TYR    10      38.654  60.498  29.119  0.00  0.00
ATOM    177  C   TYR    10      41.855  59.441  28.937  0.00  0.00
ATOM    178  O   TYR    10      41.772  59.398  27.712  0.00  0.00
ATOM    179  N   LYS    11      42.378  60.477  29.608  0.00  0.00
ATOM    180  H   LYS    11      42.470  60.422  30.614  0.00  0.00
ATOM    181  CA  LYS    11      42.787  61.720  29.011  0.00  0.00
ATOM    182  HA  LYS    11      42.138  61.869  28.149  0.00  0.00
ATOM    183  CB  LYS    11      42.665  62.870  29.976  0.00  0.00
ATOM    184  HB2 LYS    11      43.319  62.748  30.840  0.00  0.00
ATOM    185  HB3 LYS    11      42.923  63.817  29.503  0.00  0.00
ATOM    186  CG  LYS    11      41.367  63.159  30.639  0.00  0.00
ATOM    187  HG2 LYS    11      40.571  63.381  29.929  0.00  0.00
ATOM    188  HG3 LYS    11      40.894  62.323  31.152  0.00  0.00
ATOM    189  CD  LYS    11      41.398  64.349  31.634  0.00  0.00
ATOM    190  HD2 LYS    11      42.205  64.205  32.352  0.00  0.00
ATOM    191  HD3 LYS    11      41.601  65.181  30.959  0.00  0.00
ATOM    192  CE  LYS    11      40.027  64.371  32.329  0.00  0.00
ATOM    193  HE2 LYS    11      39.239  64.189  31.599  0.00  0.00
ATOM    194  HE3 LYS    11      40.005  63.536  33.029  0.00  0.00
ATOM    195  NZ  LYS    11      39.894  65.643  33.045  0.00  0.00
ATOM    196  HZ1 LYS    11      39.841  66.460  32.456  0.00  0.00
ATOM    197  HZ2 LYS    11      39.062  65.479  33.597  0.00  0.00
ATOM    198  HZ3 LYS    11      40.659  65.761  33.693  0.00  0.00
ATOM    199  C   LYS    11      44.229  61.706  28.369  0.00  0.00
ATOM    200  O   LYS    11      44.739  62.762  27.949  0.00  0.00
ATOM    201  N   ASP    12      44.860  60.547  28.257  0.00  0.00
ATOM    202  H   ASP    12      44.445  59.656  28.485  0.00  0.00
ATOM    203  CA  ASP    12      46.221  60.461  27.701  0.00  0.00
ATOM    204  HA  ASP    12      46.722  61.330  28.129  0.00  0.00
ATOM    205  CB  ASP    12      46.898  59.178  28.339  0.00  0.00
ATOM    206  HB2 ASP    12      46.398  58.874  29.258  0.00  0.00
ATOM    207  HB3 ASP    12      46.805  58.329  27.662  0.00  0.00
ATOM    208  CG  ASP    12      48.341  59.257  28.737  0.00  0.00
ATOM    209  OD1 ASP    12      49.071  58.346  28.401  0.00  0.00
ATOM    210  OD2 ASP    12      48.699  60.279  29.448  0.00  0.00
ATOM    211  C   ASP    12      46.275  60.403  26.139  0.00  0.00
ATOM    212  O   ASP    12      45.336  59.921  25.495  0.00  0.00
ATOM    213  N   PRO    13      47.311  60.892  25.465  0.00  0.00
ATOM    214  CD  PRO    13      48.402  61.497  26.101  0.00  0.00
ATOM    215  HD2 PRO    13      48.899  60.767  26.739  0.00  0.00
ATOM    216  HD3 PRO    13      48.081  62.336  26.719  0.00  0.00
ATOM    217  CG  PRO    13      49.380  61.914  25.040  0.00  0.00
ATOM    218  HG2 PRO    13      50.050  61.089  24.799  0.00  0.00
ATOM    219  HG3 PRO    13      49.947  62.794  25.344  0.00  0.00
ATOM    220  CB  PRO    13      48.439  62.192  23.805  0.00  0.00
ATOM    221  HB2 PRO    13      47.975  63.169  23.940  0.00  0.00
ATOM    222  HB3 PRO    13      48.958  62.138  22.850  0.00  0.00
ATOM    223  CA  PRO    13      47.297  61.152  23.992  0.00  0.00
ATOM    224  HA  PRO    13      46.323  61.565  23.730  0.00  0.00
ATOM    225  C   PRO    13      47.599  59.962  23.087  0.00  0.00
ATOM    226  O   PRO    13      48.146  58.944  23.451  0.00  0.00
ATOM    227  N   VAL    14      47.223  60.077  21.828  0.00  0.00
ATOM    228  H   VAL    14      46.845  60.962  21.524  0.00  0.00
ATOM    229  CA  VAL    14      47.089  58.947  20.812  0.00  0.00
ATOM    230  HA  VAL    14      46.849  58.092  21.444  0.00  0.00
ATOM    231  CB  VAL    14      45.915  59.084  19.803  0.00  0.00
ATOM    232  HB  VAL    14      45.894  58.182  19.188  0.00  0.00
ATOM    233  CG1 VAL    14      44.668  59.174  20.653  0.00  0.00
ATOM    234 1HG1 VAL    14      43.860  59.366  19.946  0.00  0.00
ATOM    235 2HG1 VAL    14      44.447  58.310  21.280  0.00  0.00
ATOM    236 3HG1 VAL    14      44.676  60.100  21.227  0.00  0.00
ATOM    237  CG2 VAL    14      45.968  60.422  19.043  0.00  0.00
ATOM    238 1HG2 VAL    14      45.225  60.603  18.267  0.00  0.00
ATOM    239 2HG2 VAL    14      45.924  61.224  19.780  0.00  0.00
ATOM    240 3HG2 VAL    14      46.901  60.376  18.481  0.00  0.00
ATOM    241  C   VAL    14      48.400  58.546  20.245  0.00  0.00
ATOM    242  O   VAL    14      49.381  59.286  20.184  0.00  0.00
ATOM    243  N   ASN    15      48.469  57.293  19.785  0.00  0.00
ATOM    244  H   ASN    15      47.598  56.781  19.799  0.00  0.00
ATOM    245  CA  ASN    15      49.630  56.713  19.053  0.00  0.00
ATOM    246  HA  ASN    15      50.136  57.525  18.531  0.00  0.00
ATOM    247  CB  ASN    15      50.666  56.197  20.096  0.00  0.00
ATOM    248  HB2 ASN    15      51.524  55.947  19.473  0.00  0.00
ATOM    249  HB3 ASN    15      51.048  57.017  20.703  0.00  0.00
ATOM    250  CG  ASN    15      50.179  55.086  20.984  0.00  0.00
ATOM    251  OD1 ASN    15      49.440  54.185  20.581  0.00  0.00
ATOM    252  ND2 ASN    15      50.704  54.936  22.183  0.00  0.00
ATOM    253 1HD2 ASN    15      50.211  54.256  22.745  0.00  0.00
ATOM    254 2HD2 ASN    15      51.605  55.350  22.384  0.00  0.00
ATOM    255  C   ASN    15      49.212  55.553  18.060  0.00  0.00
ATOM    256  O   ASN    15      50.149  55.057  17.430  0.00  0.00
ATOM    257  N   GLY    16      47.926  55.241  17.903  0.00  0.00
ATOM    258  H   GLY    16      47.351  55.499  18.691  0.00  0.00
ATOM    259  CA  GLY    16      47.391  54.312  16.872  0.00  0.00
ATOM    260  HA2 GLY    16      46.316  54.478  16.784  0.00  0.00
ATOM    261  HA3 GLY    16      47.840  54.511  15.899  0.00  0.00
ATOM    262  C   GLY    16      47.689  52.829  17.144  0.00  0.00
ATOM    263  O   GLY    16      47.040  52.051  16.466  0.00  0.00
ATOM    264  N   VAL    17      48.420  52.487  18.184  0.00  0.00
ATOM    265  H   VAL    17      48.880  53.241  18.673  0.00  0.00
ATOM    266  CA  VAL    17      48.885  51.102  18.391  0.00  0.00
ATOM    267  HA  VAL    17      48.250  50.441  17.800  0.00  0.00
ATOM    268  CB  VAL    17      50.375  50.820  18.124  0.00  0.00
ATOM    269  HB  VAL    17      50.594  49.802  18.444  0.00  0.00
ATOM    270  CG1 VAL    17      50.701  50.820  16.669  0.00  0.00
ATOM    271 1HG1 VAL    17      51.762  50.574  16.605  0.00  0.00
ATOM    272 2HG1 VAL    17      50.143  50.032  16.161  0.00  0.00
ATOM    273 3HG1 VAL    17      50.568  51.750  16.118  0.00  0.00
ATOM    274  CG2 VAL    17      51.268  51.734  19.023  0.00  0.00
ATOM    275 1HG2 VAL    17      52.315  51.445  18.931  0.00  0.00
ATOM    276 2HG2 VAL    17      51.208  52.799  18.796  0.00  0.00
ATOM    277 3HG2 VAL    17      50.927  51.652  20.056  0.00  0.00
ATOM    278  C   VAL    17      48.477  50.688  19.787  0.00  0.00
ATOM    279  O   VAL    17      48.179  49.511  19.937  0.00  0.00
ATOM    280  N   ASP    18      48.413  51.597  20.832  0.00  0.00
ATOM    281  H   ASP    18      48.759  52.543  20.745  0.00  0.00
ATOM    282  CA  ASP    18      47.856  51.252  22.161  0.00  0.00
ATOM    283  HA  ASP    18      47.316  50.318  22.013  0.00  0.00
ATOM    284  CB  ASP    18      49.006  50.795  23.127  0.00  0.00
ATOM    285  HB2 ASP    18      48.587  50.365  24.039  0.00  0.00
ATOM    286  HB3 ASP    18      49.527  49.972  22.639  0.00  0.00
ATOM    287  CG  ASP    18      50.046  51.846  23.460  0.00  0.00
ATOM    288  OD1 ASP    18      49.656  52.985  23.749  0.00  0.00
ATOM    289  OD2 ASP    18      51.255  51.488  23.399  0.00  0.00
ATOM    290  C   ASP    18      46.901  52.299  22.771  0.00  0.00
ATOM    291  O   ASP    18      46.148  52.072  23.762  0.00  0.00
ATOM    292  N   ILE    19      46.720  53.448  22.116  0.00  0.00
ATOM    293  H   ILE    19      47.304  53.653  21.319  0.00  0.00
ATOM    294  CA  ILE    19      45.672  54.456  22.375  0.00  0.00
ATOM    295  HA  ILE    19      44.769  53.977  22.755  0.00  0.00
ATOM    296  CB  ILE    19      46.002  55.638  23.331  0.00  0.00
ATOM    297  HB  ILE    19      46.702  56.290  22.809  0.00  0.00
ATOM    298  CG2 ILE    19      44.778  56.560  23.545  0.00  0.00
ATOM    299 1HG2 ILE    19      44.089  56.730  22.718  0.00  0.00
ATOM    300 2HG2 ILE    19      44.183  56.070  24.316  0.00  0.00
ATOM    301 3HG2 ILE    19      45.235  57.487  23.888  0.00  0.00
ATOM    302  CG1 ILE    19      46.518  55.081  24.700  0.00  0.00
ATOM    303 2HG1 ILE    19      45.822  54.381  25.161  0.00  0.00
ATOM    304 3HG1 ILE    19      47.509  54.653  24.548  0.00  0.00
ATOM    305  CD1 ILE    19      46.568  55.953  25.894  0.00  0.00
ATOM    306 1HD1 ILE    19      45.576  56.280  26.206  0.00  0.00
ATOM    307 2HD1 ILE    19      46.924  55.359  26.736  0.00  0.00
ATOM    308 3HD1 ILE    19      47.286  56.761  25.750  0.00  0.00
ATOM    309  C   ILE    19      45.366  55.038  21.008  0.00  0.00
ATOM    310  O   ILE    19      46.225  55.506  20.235  0.00  0.00
ATOM    311  N   ALA    20      44.110  54.948  20.579  0.00  0.00
ATOM    312  H   ALA    20      43.485  54.466  21.208  0.00  0.00
ATOM    313  CA  ALA    20      43.539  55.333  19.268  0.00  0.00
ATOM    314  HA  ALA    20      43.976  56.294  18.998  0.00  0.00
ATOM    315  CB  ALA    20      43.996  54.366  18.222  0.00  0.00
ATOM    316  HB1 ALA    20      43.249  53.584  18.089  0.00  0.00
ATOM    317  HB2 ALA    20      43.947  54.980  17.322  0.00  0.00
ATOM    318  HB3 ALA    20      44.945  53.955  18.566  0.00  0.00
ATOM    319  C   ALA    20      42.049  55.538  19.245  0.00  0.00
ATOM    320  O   ALA    20      41.371  54.951  20.100  0.00  0.00
ATOM    321  N   TYR    21      41.496  56.259  18.337  0.00  0.00
ATOM    322  H   TYR    21      42.126  56.539  17.599  0.00  0.00
ATOM    323  CA  TYR    21      40.078  56.112  17.986  0.00  0.00
ATOM    324  HA  TYR    21      39.537  55.912  18.911  0.00  0.00
ATOM    325  CB  TYR    21      39.612  57.462  17.437  0.00  0.00
ATOM    326  HB2 TYR    21      40.148  57.655  16.509  0.00  0.00
ATOM    327  HB3 TYR    21      38.561  57.342  17.173  0.00  0.00
ATOM    328  CG  TYR    21      39.574  58.617  18.413  0.00  0.00
ATOM    329  CD1 TYR    21      40.750  59.299  18.648  0.00  0.00
ATOM    330  HD1 TYR    21      41.623  59.063  18.060  0.00  0.00
ATOM    331  CE1 TYR    21      40.789  60.257  19.667  0.00  0.00
ATOM    332  HE1 TYR    21      41.683  60.800  19.932  0.00  0.00
ATOM    333  CZ  TYR    21      39.625  60.639  20.333  0.00  0.00
ATOM    334  OH  TYR    21      39.667  61.529  21.304  0.00  0.00
ATOM    335  HH  TYR    21      40.582  61.656  21.568  0.00  0.00
ATOM    336  CE2 TYR    21      38.405  59.991  20.010  0.00  0.00
ATOM    337  HE2 TYR    21      37.535  60.210  20.611  0.00  0.00
ATOM    338  CD2 TYR    21      38.381  58.975  19.073  0.00  0.00
ATOM    339  HD2 TYR    21      37.460  58.444  18.882  0.00  0.00
ATOM    340  C   TYR    21      39.896  54.940  16.947  0.00  0.00
ATOM    341  O   TYR    21      40.783  54.735  16.118  0.00  0.00
ATOM    342  N   ILE    22      38.900  54.069  17.194  0.00  0.00
ATOM    343  H   ILE    22      38.387  54.241  18.046  0.00  0.00
ATOM    344  CA  ILE    22      38.614  52.781  16.465  0.00  0.00
ATOM    345  HA  ILE    22      39.294  52.778  15.612  0.00  0.00
ATOM    346  CB  ILE    22      38.994  51.597  17.381  0.00  0.00
ATOM    347  HB  ILE    22      38.838  50.746  16.718  0.00  0.00
ATOM    348  CG2 ILE    22      40.444  51.506  17.741  0.00  0.00
ATOM    349 1HG2 ILE    22      40.649  52.200  18.558  0.00  0.00
ATOM    350 2HG2 ILE    22      40.654  50.489  18.074  0.00  0.00
ATOM    351 3HG2 ILE    22      40.974  51.823  16.842  0.00  0.00
ATOM    352  CG1 ILE    22      37.931  51.300  18.500  0.00  0.00
ATOM    353 2HG1 ILE    22      38.068  52.105  19.223  0.00  0.00
ATOM    354 3HG1 ILE    22      36.897  51.345  18.154  0.00  0.00
ATOM    355  CD1 ILE    22      38.211  49.950  19.184  0.00  0.00
ATOM    356 1HD1 ILE    22      37.337  49.683  19.777  0.00  0.00
ATOM    357 2HD1 ILE    22      38.402  49.234  18.384  0.00  0.00
ATOM    358 3HD1 ILE    22      39.073  49.940  19.852  0.00  0.00
ATOM    359  C   ILE    22      37.198  52.613  15.926  0.00  0.00
ATOM    360  O   ILE    22      36.313  53.357  16.385  0.00  0.00
ATOM    361  N   LYS    23      37.005  51.565  15.042  0.00  0.00
ATOM    362  H   LYS    23      37.811  51.063  14.697  0.00  0.00
ATOM    363  CA  LYS    23      35.729  50.948  14.643  0.00  0.00
ATOM    364  HA  LYS    23      34.926  51.216  15.330  0.00  0.00
ATOM    365  CB  LYS    23      35.309  51.616  13.286  0.00  0.00
ATOM    366  HB2 LYS    23      36.115  51.481  12.566  0.00  0.00
ATOM    367  HB3 LYS    23      34.307  51.317  12.973  0.00  0.00
ATOM    368  CG  LYS    23      35.202  53.124  13.283  0.00  0.00
ATOM    369  HG2 LYS    23      34.488  53.263  14.095  0.00  0.00
ATOM    370  HG3 LYS    23      36.178  53.543  13.527  0.00  0.00
ATOM    371  CD  LYS    23      34.665  53.622  11.946  0.00  0.00
ATOM    372  HD2 LYS    23      33.706  53.163  11.710  0.00  0.00
ATOM    373  HD3 LYS    23      34.563  54.706  12.014  0.00  0.00
ATOM    374  CE  LYS    23      35.709  53.507  10.799  0.00  0.00
ATOM    375  HE2 LYS    23      36.607  54.031  11.123  0.00  0.00
ATOM    376  HE3 LYS    23      35.999  52.457  10.740  0.00  0.00
ATOM    377  NZ  LYS    23      35.291  53.996   9.532  0.00  0.00
ATOM    378  HZ1 LYS    23      34.337  53.740   9.322  0.00  0.00
ATOM    379  HZ2 LYS    23      35.192  55.000   9.509  0.00  0.00
ATOM    380  HZ3 LYS    23      35.808  53.582   8.768  0.00  0.00
ATOM    381  C   LYS    23      35.733  49.429  14.513  0.00  0.00
ATOM    382  O   LYS    23      36.781  48.910  14.415  0.00  0.00
ATOM    383  N   ILE    24      34.536  48.762  14.541  0.00  0.00
ATOM    384  H   ILE    24      33.673  49.286  14.545  0.00  0.00
ATOM    385  CA  ILE    24      34.442  47.261  14.498  0.00  0.00
ATOM    386  HA  ILE    24      35.490  46.963  14.531  0.00  0.00
ATOM    387  CB  ILE    24      33.816  46.640  15.760  0.00  0.00
ATOM    388  HB  ILE    24      34.060  45.580  15.818  0.00  0.00
ATOM    389  CG2 ILE    24      34.444  47.286  17.022  0.00  0.00
ATOM    390 1HG2 ILE    24      34.201  46.766  17.949  0.00  0.00
ATOM    391 2HG2 ILE    24      35.532  47.343  17.046  0.00  0.00
ATOM    392 3HG2 ILE    24      34.016  48.286  17.061  0.00  0.00
ATOM    393  CG1 ILE    24      32.355  46.872  15.633  0.00  0.00
ATOM    394 2HG1 ILE    24      32.175  47.927  15.432  0.00  0.00
ATOM    395 3HG1 ILE    24      32.027  46.291  14.774  0.00  0.00
ATOM    396  CD1 ILE    24      31.609  46.343  16.922  0.00  0.00
ATOM    397 1HD1 ILE    24      31.787  46.955  17.805  0.00  0.00
ATOM    398 2HD1 ILE    24      30.524  46.284  16.840  0.00  0.00
ATOM    399 3HD1 ILE    24      32.034  45.355  17.104  0.00  0.00
ATOM    400  C   ILE    24      33.845  46.828  13.159  0.00  0.00
ATOM    401  O   ILE    24      32.997  47.611  12.625  0.00  0.00
ATOM    402  N   PRO    25      34.067  45.586  12.722  0.00  0.00
ATOM    403  CD  PRO    25      35.205  44.753  13.133  0.00  0.00
ATOM    404  HD2 PRO    25      35.333  44.649  14.211  0.00  0.00
ATOM    405  HD3 PRO    25      36.066  45.195  12.633  0.00  0.00
ATOM    406  CG  PRO    25      35.031  43.386  12.477  0.00  0.00
ATOM    407  HG2 PRO    25      34.482  42.690  13.111  0.00  0.00
ATOM    408  HG3 PRO    25      35.972  42.903  12.205  0.00  0.00
ATOM    409  CB  PRO    25      34.139  43.664  11.269  0.00  0.00
ATOM    410  HB2 PRO    25      34.628  43.811  10.305  0.00  0.00
ATOM    411  HB3 PRO    25      33.530  42.774  11.109  0.00  0.00
ATOM    412  CA  PRO    25      33.269  44.924  11.670  0.00  0.00
ATOM    413  HA  PRO    25      33.157  45.635  10.851  0.00  0.00
ATOM    414  C   PRO    25      31.819  44.585  12.165  0.00  0.00
ATOM    415  O   PRO    25      31.477  43.417  12.205  0.00  0.00
ATOM    416  N   ASN    26      30.955  45.574  12.421  0.00  0.00
ATOM    417  H   ASN    26      31.290  46.523  12.336  0.00  0.00
ATOM    418  CA  ASN    26      29.537  45.239  12.669  0.00  0.00
ATOM    419  HA  ASN    26      29.491  44.291  13.206  0.00  0.00
ATOM    420  CB  ASN    26      29.052  46.239  13.713  0.00  0.00
ATOM    421  HB2 ASN    26      28.228  45.868  14.322  0.00  0.00
ATOM    422  HB3 ASN    26      29.843  46.370  14.455  0.00  0.00
ATOM    423  CG  ASN    26      28.721  47.642  13.242  0.00  0.00
ATOM    424  OD1 ASN    26      29.228  48.125  12.183  0.00  0.00
ATOM    425  ND2 ASN    26      27.832  48.323  13.961  0.00  0.00
ATOM    426 1HD2 ASN    26      27.474  49.217  13.659  0.00  0.00
ATOM    427 2HD2 ASN    26      27.519  47.794  14.765  0.00  0.00
ATOM    428  C   ASN    26      28.626  45.172  11.441  0.00  0.00
ATOM    429  O   ASN    26      29.089  45.477  10.352  0.00  0.00
ATOM    430  N   VAL    27      27.383  44.622  11.556  0.00  0.00
ATOM    431  H   VAL    27      27.153  44.297  12.483  0.00  0.00
ATOM    432  CA  VAL    27      26.348  44.703  10.568  0.00  0.00
ATOM    433  HA  VAL    27      26.723  44.526   9.559  0.00  0.00
ATOM    434  CB  VAL    27      25.231  43.747  10.811  0.00  0.00
ATOM    435  HB  VAL    27      24.768  43.972  11.773  0.00  0.00
ATOM    436  CG1 VAL    27      24.150  43.821   9.742  0.00  0.00
ATOM    437 1HG1 VAL    27      24.660  43.746   8.781  0.00  0.00
ATOM    438 2HG1 VAL    27      23.554  42.909   9.715  0.00  0.00
ATOM    439 3HG1 VAL    27      23.490  44.663   9.948  0.00  0.00
ATOM    440  CG2 VAL    27      25.809  42.357  10.833  0.00  0.00
ATOM    441 1HG2 VAL    27      25.065  41.562  10.788  0.00  0.00
ATOM    442 2HG2 VAL    27      26.354  42.310   9.891  0.00  0.00
ATOM    443 3HG2 VAL    27      26.581  42.205  11.588  0.00  0.00
ATOM    444  C   VAL    27      25.743  46.202  10.615  0.00  0.00
ATOM    445  O   VAL    27      25.610  46.692  11.741  0.00  0.00
ATOM    446  N   GLY    28      25.441  46.927   9.518  0.00  0.00
ATOM    447  H   GLY    28      25.581  46.470   8.629  0.00  0.00
ATOM    448  CA  GLY    28      25.079  48.354   9.532  0.00  0.00
ATOM    449  HA2 GLY    28      24.457  48.530   8.654  0.00  0.00
ATOM    450  HA3 GLY    28      24.407  48.557  10.365  0.00  0.00
ATOM    451  C   GLY    28      26.328  49.282   9.526  0.00  0.00
ATOM    452  O   GLY    28      27.178  49.248   8.646  0.00  0.00
ATOM    453  N   GLN    29      26.499  50.129  10.620  0.00  0.00
ATOM    454  H   GLN    29      25.833  50.060  11.376  0.00  0.00
ATOM    455  CA  GLN    29      27.214  51.424  10.603  0.00  0.00
ATOM    456  HA  GLN    29      28.006  51.290   9.865  0.00  0.00
ATOM    457  CB  GLN    29      26.293  52.649  10.345  0.00  0.00
ATOM    458  HB2 GLN    29      25.547  52.371   9.601  0.00  0.00
ATOM    459  HB3 GLN    29      25.689  52.958  11.198  0.00  0.00
ATOM    460  CG  GLN    29      27.215  53.826   9.817  0.00  0.00
ATOM    461  HG2 GLN    29      27.924  54.153  10.577  0.00  0.00
ATOM    462  HG3 GLN    29      27.794  53.355   9.024  0.00  0.00
ATOM    463  CD  GLN    29      26.368  54.995   9.309  0.00  0.00
ATOM    464  OE1 GLN    29      25.259  55.280   9.815  0.00  0.00
ATOM    465  NE2 GLN    29      27.034  55.790   8.516  0.00  0.00
ATOM    466 1HE2 GLN    29      26.658  56.693   8.260  0.00  0.00
ATOM    467 2HE2 GLN    29      27.966  55.538   8.223  0.00  0.00
ATOM    468  C   GLN    29      27.887  51.525  11.986  0.00  0.00
ATOM    469  O   GLN    29      27.294  51.122  12.995  0.00  0.00
ATOM    470  N   MET    30      29.102  52.122  12.077  0.00  0.00
ATOM    471  H   MET    30      29.630  52.305  11.236  0.00  0.00
ATOM    472  CA  MET    30      29.655  52.750  13.267  0.00  0.00
ATOM    473  HA  MET    30      28.898  52.867  14.042  0.00  0.00
ATOM    474  CB  MET    30      30.711  51.751  13.891  0.00  0.00
ATOM    475  HB2 MET    30      30.344  50.725  13.897  0.00  0.00
ATOM    476  HB3 MET    30      31.637  51.809  13.319  0.00  0.00
ATOM    477  CG  MET    30      31.136  52.155  15.282  0.00  0.00
ATOM    478  HG2 MET    30      31.672  53.104  15.305  0.00  0.00
ATOM    479  HG3 MET    30      30.253  52.224  15.917  0.00  0.00
ATOM    480  SD  MET    30      32.209  50.804  15.868  0.00  0.00
ATOM    481  CE  MET    30      33.050  51.593  17.281  0.00  0.00
ATOM    482  HE1 MET    30      33.604  52.443  16.881  0.00  0.00
ATOM    483  HE2 MET    30      32.237  51.890  17.942  0.00  0.00
ATOM    484  HE3 MET    30      33.684  50.835  17.740  0.00  0.00
ATOM    485  C   MET    30      30.300  54.124  12.939  0.00  0.00
ATOM    486  O   MET    30      30.784  54.213  11.843  0.00  0.00
ATOM    487  N   GLN    31      30.326  55.013  13.897  0.00  0.00
ATOM    488  H   GLN    31      29.774  54.867  14.729  0.00  0.00
ATOM    489  CA  GLN    31      31.291  56.130  13.876  0.00  0.00
ATOM    490  HA  GLN    31      31.833  55.991  12.940  0.00  0.00
ATOM    491  CB  GLN    31      30.418  57.422  13.979  0.00  0.00
ATOM    492  HB2 GLN    31      29.960  57.513  14.964  0.00  0.00
ATOM    493  HB3 GLN    31      31.134  58.240  13.922  0.00  0.00
ATOM    494  CG  GLN    31      29.329  57.607  12.872  0.00  0.00
ATOM    495  HG2 GLN    31      28.513  56.890  12.974  0.00  0.00
ATOM    496  HG3 GLN    31      28.878  58.590  13.006  0.00  0.00
ATOM    497  CD  GLN    31      29.772  57.563  11.420  0.00  0.00
ATOM    498  OE1 GLN    31      30.939  57.421  11.052  0.00  0.00
ATOM    499  NE2 GLN    31      28.790  57.607  10.568  0.00  0.00
ATOM    500 1HE2 GLN    31      29.062  57.756   9.607  0.00  0.00
ATOM    501 2HE2 GLN    31      27.847  57.634  10.929  0.00  0.00
ATOM    502  C   GLN    31      32.280  56.069  15.049  0.00  0.00
ATOM    503  O   GLN    31      31.933  55.411  16.013  0.00  0.00
ATOM    504  N   PRO    32      33.500  56.648  14.978  0.00  0.00
ATOM    505  CD  PRO    32      33.999  57.474  13.885  0.00  0.00
ATOM    506  HD2 PRO    32      33.783  58.542  13.924  0.00  0.00
ATOM    507  HD3 PRO    32      33.628  57.084  12.937  0.00  0.00
ATOM    508  CG  PRO    32      35.495  57.331  13.881  0.00  0.00
ATOM    509  HG2 PRO    32      36.003  58.289  13.764  0.00  0.00
ATOM    510  HG3 PRO    32      35.741  56.688  13.036  0.00  0.00
ATOM    511  CB  PRO    32      35.952  56.612  15.175  0.00  0.00
ATOM    512  HB2 PRO    32      36.656  55.798  14.997  0.00  0.00
ATOM    513  HB3 PRO    32      36.362  57.329  15.886  0.00  0.00
ATOM    514  CA  PRO    32      34.623  56.272  15.890  0.00  0.00
ATOM    515  HA  PRO    32      34.567  55.184  15.891  0.00  0.00
ATOM    516  C   PRO    32      34.590  56.739  17.319  0.00  0.00
ATOM    517  O   PRO    32      34.112  57.846  17.611  0.00  0.00
ATOM    518  N   VAL    33      35.245  56.002  18.248  0.00  0.00
ATOM    519  H   VAL    33      35.580  55.094  17.954  0.00  0.00
ATOM    520  CA  VAL    33      35.362  56.216  19.705  0.00  0.00
ATOM    521  HA  VAL    33      35.193  57.289  19.798  0.00  0.00
ATOM    522  CB  VAL    33      34.178  55.542  20.415  0.00  0.00
ATOM    523  HB  VAL    33      34.351  55.655  21.484  0.00  0.00
ATOM    524  CG1 VAL    33      32.758  56.046  20.112  0.00  0.00
ATOM    525 1HG1 VAL    33      32.125  55.648  20.906  0.00  0.00
ATOM    526 2HG1 VAL    33      32.797  57.134  20.163  0.00  0.00
ATOM    527 3HG1 VAL    33      32.473  55.813  19.087  0.00  0.00
ATOM    528  CG2 VAL    33      34.191  53.946  20.199  0.00  0.00
ATOM    529 1HG2 VAL    33      33.754  53.856  19.205  0.00  0.00
ATOM    530 2HG2 VAL    33      35.171  53.469  20.175  0.00  0.00
ATOM    531 3HG2 VAL    33      33.663  53.533  21.058  0.00  0.00
ATOM    532  C   VAL    33      36.738  55.881  20.308  0.00  0.00
ATOM    533  O   VAL    33      37.411  54.942  19.871  0.00  0.00
ATOM    534  N   LYS    34      37.188  56.613  21.271  0.00  0.00
ATOM    535  H   LYS    34      36.643  57.412  21.561  0.00  0.00
ATOM    536  CA  LYS    34      38.414  56.384  21.961  0.00  0.00
ATOM    537  HA  LYS    34      39.230  56.532  21.255  0.00  0.00
ATOM    538  CB  LYS    34      38.523  57.476  23.097  0.00  0.00
ATOM    539  HB2 LYS    34      38.226  58.442  22.688  0.00  0.00
ATOM    540  HB3 LYS    34      37.785  57.327  23.884  0.00  0.00
ATOM    541  CG  LYS    34      39.953  57.509  23.625  0.00  0.00
ATOM    542  HG2 LYS    34      40.193  56.593  24.166  0.00  0.00
ATOM    543  HG3 LYS    34      40.593  57.576  22.745  0.00  0.00
ATOM    544  CD  LYS    34      40.333  58.654  24.682  0.00  0.00
ATOM    545  HD2 LYS    34      39.778  58.586  25.619  0.00  0.00
ATOM    546  HD3 LYS    34      41.373  58.508  24.973  0.00  0.00
ATOM    547  CE  LYS    34      40.262  60.066  24.114  0.00  0.00
ATOM    548  HE2 LYS    34      41.139  60.257  23.496  0.00  0.00
ATOM    549  HE3 LYS    34      39.289  60.215  23.647  0.00  0.00
ATOM    550  NZ  LYS    34      40.417  61.106  25.158  0.00  0.00
ATOM    551  HZ1 LYS    34      39.761  60.853  25.884  0.00  0.00
ATOM    552  HZ2 LYS    34      41.325  60.927  25.562  0.00  0.00
ATOM    553  HZ3 LYS    34      40.361  62.040  24.778  0.00  0.00
ATOM    554  C   LYS    34      38.412  54.982  22.578  0.00  0.00
ATOM    555  O   LYS    34      37.410  54.614  23.216  0.00  0.00
ATOM    556  N   ALA    35      39.451  54.227  22.310  0.00  0.00
ATOM    557  H   ALA    35      40.248  54.577  21.797  0.00  0.00
ATOM    558  CA  ALA    35      39.687  52.903  22.909  0.00  0.00
ATOM    559  HA  ALA    35      39.073  52.770  23.800  0.00  0.00
ATOM    560  CB  ALA    35      39.243  51.826  21.856  0.00  0.00
ATOM    561  HB1 ALA    35      39.362  50.833  22.289  0.00  0.00
ATOM    562  HB2 ALA    35      38.167  51.872  21.687  0.00  0.00
ATOM    563  HB3 ALA    35      39.712  51.971  20.883  0.00  0.00
ATOM    564  C   ALA    35      41.253  52.742  23.337  0.00  0.00
ATOM    565  O   ALA    35      42.135  53.569  23.084  0.00  0.00
ATOM    566  N   PHE    36      41.509  51.661  24.061  0.00  0.00
ATOM    567  H   PHE    36      40.787  50.955  24.068  0.00  0.00
ATOM    568  CA  PHE    36      42.832  51.389  24.735  0.00  0.00
ATOM    569  HA  PHE    36      43.580  51.964  24.189  0.00  0.00
ATOM    570  CB  PHE    36      42.790  51.776  26.235  0.00  0.00
ATOM    571  HB2 PHE    36      42.210  51.057  26.816  0.00  0.00
ATOM    572  HB3 PHE    36      43.836  51.760  26.539  0.00  0.00
ATOM    573  CG  PHE    36      42.341  53.205  26.539  0.00  0.00
ATOM    574  CD1 PHE    36      40.960  53.549  26.249  0.00  0.00
ATOM    575  HD1 PHE    36      40.265  52.791  25.920  0.00  0.00
ATOM    576  CE1 PHE    36      40.498  54.847  26.420  0.00  0.00
ATOM    577  HE1 PHE    36      39.448  55.070  26.295  0.00  0.00
ATOM    578  CZ  PHE    36      41.369  55.851  26.740  0.00  0.00
ATOM    579  HZ  PHE    36      41.146  56.906  26.801  0.00  0.00
ATOM    580  CE2 PHE    36      42.763  55.646  26.878  0.00  0.00
ATOM    581  HE2 PHE    36      43.448  56.460  27.063  0.00  0.00
ATOM    582  CD2 PHE    36      43.259  54.300  26.692  0.00  0.00
ATOM    583  HD2 PHE    36      44.327  54.170  26.776  0.00  0.00
ATOM    584  C   PHE    36      43.147  49.904  24.557  0.00  0.00
ATOM    585  O   PHE    36      42.222  49.085  24.579  0.00  0.00
ATOM    586  N   LYS    37      44.443  49.582  24.363  0.00  0.00
ATOM    587  H   LYS    37      45.089  50.358  24.327  0.00  0.00
ATOM    588  CA  LYS    37      45.111  48.276  24.505  0.00  0.00
ATOM    589  HA  LYS    37      44.304  47.544  24.552  0.00  0.00
ATOM    590  CB  LYS    37      45.997  48.003  23.308  0.00  0.00
ATOM    591  HB2 LYS    37      45.335  48.035  22.443  0.00  0.00
ATOM    592  HB3 LYS    37      46.704  48.831  23.271  0.00  0.00
ATOM    593  CG  LYS    37      46.598  46.543  23.202  0.00  0.00
ATOM    594  HG2 LYS    37      47.253  46.361  24.053  0.00  0.00
ATOM    595  HG3 LYS    37      45.851  45.750  23.169  0.00  0.00
ATOM    596  CD  LYS    37      47.431  46.379  21.954  0.00  0.00
ATOM    597  HD2 LYS    37      47.567  45.318  21.747  0.00  0.00
ATOM    598  HD3 LYS    37      46.948  46.890  21.121  0.00  0.00
ATOM    599  CE  LYS    37      48.760  47.078  22.049  0.00  0.00
ATOM    600  HE2 LYS    37      48.485  48.095  22.327  0.00  0.00
ATOM    601  HE3 LYS    37      49.297  46.632  22.887  0.00  0.00
ATOM    602  NZ  LYS    37      49.683  47.046  20.880  0.00  0.00
ATOM    603  HZ1 LYS    37      50.456  47.687  20.983  0.00  0.00
ATOM    604  HZ2 LYS    37      50.019  46.112  20.687  0.00  0.00
ATOM    605  HZ3 LYS    37      49.206  47.405  20.064  0.00  0.00
ATOM    606  C   LYS    37      45.787  48.185  25.841  0.00  0.00
ATOM    607  O   LYS    37      46.410  49.201  26.163  0.00  0.00
ATOM    608  N   ILE    38      45.644  47.096  26.588  0.00  0.00
ATOM    609  H   ILE    38      45.134  46.361  26.120  0.00  0.00
ATOM    610  CA  ILE    38      46.073  46.965  28.051  0.00  0.00
ATOM    611  HA  ILE    38      46.664  47.867  28.210  0.00  0.00
ATOM    612  CB  ILE    38      44.819  46.956  28.975  0.00  0.00
ATOM    613  HB  ILE    38      45.040  46.759  30.024  0.00  0.00
ATOM    614  CG2 ILE    38      44.336  48.376  28.881  0.00  0.00
ATOM    615 1HG2 ILE    38      43.624  48.687  29.645  0.00  0.00
ATOM    616 2HG2 ILE    38      45.172  49.063  29.006  0.00  0.00
ATOM    617 3HG2 ILE    38      44.036  48.515  27.843  0.00  0.00
ATOM    618  CG1 ILE    38      43.784  45.854  28.608  0.00  0.00
ATOM    619 2HG1 ILE    38      43.239  46.102  27.696  0.00  0.00
ATOM    620 3HG1 ILE    38      44.312  44.904  28.525  0.00  0.00
ATOM    621  CD1 ILE    38      42.720  45.568  29.755  0.00  0.00
ATOM    622 1HD1 ILE    38      42.308  46.508  30.125  0.00  0.00
ATOM    623 2HD1 ILE    38      41.890  44.945  29.420  0.00  0.00
ATOM    624 3HD1 ILE    38      43.189  45.011  30.565  0.00  0.00
ATOM    625  C   ILE    38      46.921  45.683  28.298  0.00  0.00
ATOM    626  O   ILE    38      47.527  45.476  29.330  0.00  0.00
ATOM    627  N   HID    39      47.103  44.858  27.239  0.00  0.00
ATOM    628  H   HID    39      46.782  45.149  26.327  0.00  0.00
ATOM    629  CA  HID    39      48.002  43.658  27.132  0.00  0.00
ATOM    630  HA  HID    39      48.928  43.752  27.700  0.00  0.00
ATOM    631  CB  HID    39      47.268  42.403  27.700  0.00  0.00
ATOM    632  HB2 HID    39      46.499  42.816  28.354  0.00  0.00
ATOM    633  HB3 HID    39      46.796  41.882  26.866  0.00  0.00
ATOM    634  CG  HID    39      48.085  41.461  28.566  0.00  0.00
ATOM    635  ND1 HID    39      49.099  41.878  29.405  0.00  0.00
ATOM    636  HD1 HID    39      49.289  42.806  29.757  0.00  0.00
ATOM    637  CE1 HID    39      49.647  40.851  30.015  0.00  0.00
ATOM    638  HE1 HID    39      50.476  40.965  30.698  0.00  0.00
ATOM    639  NE2 HID    39      49.147  39.751  29.435  0.00  0.00
ATOM    640  CD2 HID    39      48.167  40.096  28.516  0.00  0.00
ATOM    641  HD2 HID    39      47.594  39.407  27.912  0.00  0.00
ATOM    642  C   HID    39      48.282  43.296  25.692  0.00  0.00
ATOM    643  O   HID    39      47.694  43.942  24.826  0.00  0.00
ATOM    644  N   ASN    40      49.177  42.379  25.334  0.00  0.00
ATOM    645  H   ASN    40      49.898  42.028  25.949  0.00  0.00
ATOM    646  CA  ASN    40      49.315  41.917  23.954  0.00  0.00
ATOM    647  HA  ASN    40      49.584  42.815  23.397  0.00  0.00
ATOM    648  CB  ASN    40      50.524  40.960  23.857  0.00  0.00
ATOM    649  HB2 ASN    40      51.413  41.275  24.403  0.00  0.00
ATOM    650  HB3 ASN    40      50.155  40.041  24.314  0.00  0.00
ATOM    651  CG  ASN    40      50.940  40.699  22.465  0.00  0.00
ATOM    652  OD1 ASN    40      50.322  41.144  21.496  0.00  0.00
ATOM    653  ND2 ASN    40      51.944  39.943  22.207  0.00  0.00
ATOM    654 1HD2 ASN    40      52.091  39.588  21.273  0.00  0.00
ATOM    655 2HD2 ASN    40      52.265  39.386  22.986  0.00  0.00
ATOM    656  C   ASN    40      48.014  41.479  23.420  0.00  0.00
ATOM    657  O   ASN    40      47.372  40.565  23.991  0.00  0.00
ATOM    658  N   LYS    41      47.471  42.117  22.363  0.00  0.00
ATOM    659  H   LYS    41      48.156  42.746  21.971  0.00  0.00
ATOM    660  CA  LYS    41      46.178  41.759  21.682  0.00  0.00
ATOM    661  HA  LYS    41      46.078  42.602  20.998  0.00  0.00
ATOM    662  CB  LYS    41      46.481  40.508  20.801  0.00  0.00
ATOM    663  HB2 LYS    41      47.009  39.770  21.404  0.00  0.00
ATOM    664  HB3 LYS    41      45.569  40.064  20.403  0.00  0.00
ATOM    665  CG  LYS    41      47.286  40.781  19.518  0.00  0.00
ATOM    666  HG2 LYS    41      46.572  40.920  18.706  0.00  0.00
ATOM    667  HG3 LYS    41      47.823  41.715  19.686  0.00  0.00
ATOM    668  CD  LYS    41      48.290  39.744  19.193  0.00  0.00
ATOM    669  HD2 LYS    41      49.004  39.810  20.014  0.00  0.00
ATOM    670  HD3 LYS    41      47.731  38.814  19.082  0.00  0.00
ATOM    671  CE  LYS    41      48.923  40.206  17.878  0.00  0.00
ATOM    672  HE2 LYS    41      49.550  41.096  17.910  0.00  0.00
ATOM    673  HE3 LYS    41      49.685  39.493  17.560  0.00  0.00
ATOM    674  NZ  LYS    41      47.954  40.381  16.774  0.00  0.00
ATOM    675  HZ1 LYS    41      48.388  40.662  15.906  0.00  0.00
ATOM    676  HZ2 LYS    41      47.448  39.543  16.523  0.00  0.00
ATOM    677  HZ3 LYS    41      47.285  41.104  17.001  0.00  0.00
ATOM    678  C   LYS    41      44.849  41.715  22.505  0.00  0.00
ATOM    679  O   LYS    41      43.822  41.225  21.994  0.00  0.00
ATOM    680  N   ILE    42      44.841  42.457  23.673  0.00  0.00
ATOM    681  H   ILE    42      45.672  42.974  23.924  0.00  0.00
ATOM    682  CA  ILE    42      43.653  42.680  24.550  0.00  0.00
ATOM    683  HA  ILE    42      42.778  42.103  24.250  0.00  0.00
ATOM    684  CB  ILE    42      43.858  42.184  25.978  0.00  0.00
ATOM    685  HB  ILE    42      44.722  42.739  26.339  0.00  0.00
ATOM    686  CG2 ILE    42      42.675  42.439  26.936  0.00  0.00
ATOM    687 1HG2 ILE    42      41.816  41.770  26.876  0.00  0.00
ATOM    688 2HG2 ILE    42      42.975  42.351  27.979  0.00  0.00
ATOM    689 3HG2 ILE    42      42.270  43.445  26.819  0.00  0.00
ATOM    690  CG1 ILE    42      44.248  40.621  25.896  0.00  0.00
ATOM    691 2HG1 ILE    42      43.583  40.158  25.166  0.00  0.00
ATOM    692 3HG1 ILE    42      45.238  40.549  25.445  0.00  0.00
ATOM    693  CD1 ILE    42      44.149  39.826  27.246  0.00  0.00
ATOM    694 1HD1 ILE    42      43.079  39.796  27.443  0.00  0.00
ATOM    695 2HD1 ILE    42      44.540  38.817  27.115  0.00  0.00
ATOM    696 3HD1 ILE    42      44.798  40.270  28.001  0.00  0.00
ATOM    697  C   ILE    42      43.246  44.167  24.588  0.00  0.00
ATOM    698  O   ILE    42      43.963  45.011  25.116  0.00  0.00
ATOM    699  N   TRP    43      42.004  44.450  24.216  0.00  0.00
ATOM    700  H   TRP    43      41.451  43.678  23.871  0.00  0.00
ATOM    701  CA  TRP    43      41.418  45.798  24.190  0.00  0.00
ATOM    702  HA  TRP    43      42.155  46.526  24.534  0.00  0.00
ATOM    703  CB  TRP    43      41.031  46.198  22.724  0.00  0.00
ATOM    704  HB2 TRP    43      40.289  45.456  22.431  0.00  0.00
ATOM    705  HB3 TRP    43      40.577  47.189  22.672  0.00  0.00
ATOM    706  CG  TRP    43      42.118  46.265  21.702  0.00  0.00
ATOM    707  CD1 TRP    43      42.859  45.224  21.194  0.00  0.00
ATOM    708  HD1 TRP    43      42.677  44.188  21.440  0.00  0.00
ATOM    709  NE1 TRP    43      43.906  45.681  20.408  0.00  0.00
ATOM    710  HE1 TRP    43      44.655  45.110  20.044  0.00  0.00
ATOM    711  CE2 TRP    43      44.004  47.015  20.399  0.00  0.00
ATOM    712  CZ2 TRP    43      44.891  48.019  19.863  0.00  0.00
ATOM    713  HZ2 TRP    43      45.763  47.757  19.283  0.00  0.00
ATOM    714  CH2 TRP    43      44.588  49.362  20.032  0.00  0.00
ATOM    715  HH2 TRP    43      45.237  50.101  19.582  0.00  0.00
ATOM    716  CZ3 TRP    43      43.467  49.829  20.783  0.00  0.00
ATOM    717  HZ3 TRP    43      43.324  50.894  20.890  0.00  0.00
ATOM    718  CE3 TRP    43      42.615  48.829  21.331  0.00  0.00
ATOM    719  HE3 TRP    43      41.764  49.155  21.910  0.00  0.00
ATOM    720  CD2 TRP    43      42.881  47.449  21.143  0.00  0.00
ATOM    721  C   TRP    43      40.301  46.074  25.144  0.00  0.00
ATOM    722  O   TRP    43      39.691  45.181  25.802  0.00  0.00
ATOM    723  N   VAL    44      39.998  47.327  25.330  0.00  0.00
ATOM    724  H   VAL    44      40.563  47.966  24.788  0.00  0.00
ATOM    725  CA  VAL    44      38.877  47.881  26.207  0.00  0.00
ATOM    726  HA  VAL    44      38.212  47.034  26.374  0.00  0.00
ATOM    727  CB  VAL    44      39.433  48.316  27.516  0.00  0.00
ATOM    728  HB  VAL    44      39.868  49.305  27.369  0.00  0.00
ATOM    729  CG1 VAL    44      38.283  48.561  28.514  0.00  0.00
ATOM    730 1HG1 VAL    44      37.676  47.676  28.707  0.00  0.00
ATOM    731 2HG1 VAL    44      38.675  48.950  29.453  0.00  0.00
ATOM    732 3HG1 VAL    44      37.588  49.326  28.171  0.00  0.00
ATOM    733  CG2 VAL    44      40.364  47.358  28.235  0.00  0.00
ATOM    734 1HG2 VAL    44      39.981  46.340  28.189  0.00  0.00
ATOM    735 2HG2 VAL    44      41.318  47.509  27.728  0.00  0.00
ATOM    736 3HG2 VAL    44      40.603  47.671  29.252  0.00  0.00
ATOM    737  C   VAL    44      38.152  49.034  25.411  0.00  0.00
ATOM    738  O   VAL    44      38.765  49.960  24.901  0.00  0.00
ATOM    739  N   ILE    45      36.784  49.059  25.492  0.00  0.00
ATOM    740  H   ILE    45      36.341  48.230  25.862  0.00  0.00
ATOM    741  CA  ILE    45      35.908  50.057  24.906  0.00  0.00
ATOM    742  HA  ILE    45      36.469  50.874  24.451  0.00  0.00
ATOM    743  CB  ILE    45      34.990  49.554  23.729  0.00  0.00
ATOM    744  HB  ILE    45      34.260  48.859  24.139  0.00  0.00
ATOM    745  CG2 ILE    45      34.263  50.734  23.126  0.00  0.00
ATOM    746 1HG2 ILE    45      33.824  51.342  23.918  0.00  0.00
ATOM    747 2HG2 ILE    45      34.927  51.342  22.511  0.00  0.00
ATOM    748 3HG2 ILE    45      33.402  50.416  22.539  0.00  0.00
ATOM    749  CG1 ILE    45      35.814  48.715  22.697  0.00  0.00
ATOM    750 2HG1 ILE    45      36.672  49.265  22.309  0.00  0.00
ATOM    751 3HG1 ILE    45      36.121  47.825  23.246  0.00  0.00
ATOM    752  CD1 ILE    45      34.984  48.126  21.530  0.00  0.00
ATOM    753 1HD1 ILE    45      34.121  47.509  21.781  0.00  0.00
ATOM    754 2HD1 ILE    45      34.618  48.965  20.937  0.00  0.00
ATOM    755 3HD1 ILE    45      35.516  47.601  20.737  0.00  0.00
ATOM    756  C   ILE    45      35.202  50.651  26.136  0.00  0.00
ATOM    757  O   ILE    45      34.249  50.154  26.699  0.00  0.00
ATOM    758  N   PRO    46      35.621  51.792  26.680  0.00  0.00
ATOM    759  CD  PRO    46      36.831  52.556  26.365  0.00  0.00
ATOM    760  HD2 PRO    46      36.741  53.284  25.559  0.00  0.00
ATOM    761  HD3 PRO    46      37.702  51.944  26.131  0.00  0.00
ATOM    762  CG  PRO    46      37.297  53.219  27.689  0.00  0.00
ATOM    763  HG2 PRO    46      38.000  54.047  27.594  0.00  0.00
ATOM    764  HG3 PRO    46      37.658  52.485  28.410  0.00  0.00
ATOM    765  CB  PRO    46      35.922  53.639  28.206  0.00  0.00
ATOM    766  HB2 PRO    46      35.938  53.796  29.284  0.00  0.00
ATOM    767  HB3 PRO    46      35.635  54.614  27.810  0.00  0.00
ATOM    768  CA  PRO    46      34.922  52.590  27.715  0.00  0.00
ATOM    769  HA  PRO    46      34.699  51.873  28.506  0.00  0.00
ATOM    770  C   PRO    46      33.532  53.247  27.432  0.00  0.00
ATOM    771  O   PRO    46      33.201  54.397  27.711  0.00  0.00
ATOM    772  N   GLU    47      32.666  52.420  26.774  0.00  0.00
ATOM    773  H   GLU    47      32.849  51.429  26.723  0.00  0.00
ATOM    774  CA  GLU    47      31.390  52.771  26.182  0.00  0.00
ATOM    775  HA  GLU    47      30.924  53.617  26.687  0.00  0.00
ATOM    776  CB  GLU    47      31.570  53.095  24.645  0.00  0.00
ATOM    777  HB2 GLU    47      31.885  52.188  24.130  0.00  0.00
ATOM    778  HB3 GLU    47      30.587  53.436  24.323  0.00  0.00
ATOM    779  CG  GLU    47      32.550  54.257  24.373  0.00  0.00
ATOM    780  HG2 GLU    47      33.585  54.066  24.654  0.00  0.00
ATOM    781  HG3 GLU    47      32.744  54.181  23.304  0.00  0.00
ATOM    782  CD  GLU    47      32.038  55.611  24.749  0.00  0.00
ATOM    783  OE1 GLU    47      32.732  56.614  24.505  0.00  0.00
ATOM    784  OE2 GLU    47      30.958  55.795  25.350  0.00  0.00
ATOM    785  C   GLU    47      30.347  51.678  26.281  0.00  0.00
ATOM    786  O   GLU    47      30.778  50.508  26.375  0.00  0.00
ATOM    787  N   ARG    48      29.087  52.084  26.330  0.00  0.00
ATOM    788  H   ARG    48      28.907  53.067  26.180  0.00  0.00
ATOM    789  CA  ARG    48      27.945  51.186  26.195  0.00  0.00
ATOM    790  HA  ARG    48      28.012  50.449  26.997  0.00  0.00
ATOM    791  CB  ARG    48      26.645  51.993  26.268  0.00  0.00
ATOM    792  HB2 ARG    48      26.626  52.747  25.481  0.00  0.00
ATOM    793  HB3 ARG    48      25.807  51.340  26.021  0.00  0.00
ATOM    794  CG  ARG    48      26.434  52.686  27.632  0.00  0.00
ATOM    795  HG2 ARG    48      27.239  53.419  27.685  0.00  0.00
ATOM    796  HG3 ARG    48      25.518  53.270  27.548  0.00  0.00
ATOM    797  CD  ARG    48      26.279  51.774  28.863  0.00  0.00
ATOM    798  HD2 ARG    48      26.932  50.907  28.771  0.00  0.00
ATOM    799  HD3 ARG    48      26.655  52.353  29.706  0.00  0.00
ATOM    800  NE  ARG    48      24.916  51.289  29.095  0.00  0.00
ATOM    801  HE  ARG    48      24.693  50.357  28.775  0.00  0.00
ATOM    802  CZ  ARG    48      23.943  51.925  29.736  0.00  0.00
ATOM    803  NH1 ARG    48      24.157  53.051  30.282  0.00  0.00
ATOM    804 1HH1 ARG    48      24.960  53.643  30.122  0.00  0.00
ATOM    805 2HH1 ARG    48      23.495  53.328  30.993  0.00  0.00
ATOM    806  NH2 ARG    48      22.834  51.293  29.753  0.00  0.00
ATOM    807 1HH2 ARG    48      22.730  50.391  29.311  0.00  0.00
ATOM    808 2HH2 ARG    48      22.009  51.736  30.131  0.00  0.00
ATOM    809  C   ARG    48      27.950  50.408  24.826  0.00  0.00
ATOM    810  O   ARG    48      28.286  51.054  23.842  0.00  0.00
ATOM    811  N   ASP    49      27.478  49.184  24.747  0.00  0.00
ATOM    812  H   ASP    49      27.170  48.779  25.619  0.00  0.00
ATOM    813  CA  ASP    49      27.363  48.431  23.519  0.00  0.00
ATOM    814  HA  ASP    49      28.140  48.796  22.848  0.00  0.00
ATOM    815  CB  ASP    49      27.793  46.994  23.803  0.00  0.00
ATOM    816  HB2 ASP    49      28.775  46.963  24.277  0.00  0.00
ATOM    817  HB3 ASP    49      27.045  46.465  24.393  0.00  0.00
ATOM    818  CG  ASP    49      27.945  46.208  22.544  0.00  0.00
ATOM    819  OD1 ASP    49      27.572  46.695  21.432  0.00  0.00
ATOM    820  OD2 ASP    49      28.441  45.084  22.626  0.00  0.00
ATOM    821  C   ASP    49      26.045  48.597  22.710  0.00  0.00
ATOM    822  O   ASP    49      25.129  47.782  22.683  0.00  0.00
ATOM    823  N   THR    50      26.042  49.756  22.077  0.00  0.00
ATOM    824  H   THR    50      26.806  50.391  22.253  0.00  0.00
ATOM    825  CA  THR    50      25.202  50.084  20.911  0.00  0.00
ATOM    826  HA  THR    50      24.489  49.270  20.780  0.00  0.00
ATOM    827  CB  THR    50      24.497  51.436  21.093  0.00  0.00
ATOM    828  HB  THR    50      23.674  51.597  20.396  0.00  0.00
ATOM    829  CG2 THR    50      23.732  51.498  22.319  0.00  0.00
ATOM    830 1HG2 THR    50      23.112  50.611  22.191  0.00  0.00
ATOM    831 2HG2 THR    50      24.323  51.483  23.235  0.00  0.00
ATOM    832 3HG2 THR    50      23.143  52.415  22.291  0.00  0.00
ATOM    833  OG1 THR    50      25.423  52.444  21.120  0.00  0.00
ATOM    834  HG1 THR    50      25.501  52.656  20.187  0.00  0.00
ATOM    835  C   THR    50      26.005  49.960  19.559  0.00  0.00
ATOM    836  O   THR    50      25.586  50.580  18.595  0.00  0.00
ATOM    837  N   PHE    51      26.927  49.000  19.524  0.00  0.00
ATOM    838  H   PHE    51      27.087  48.419  20.336  0.00  0.00
ATOM    839  CA  PHE    51      27.842  48.765  18.366  0.00  0.00
ATOM    840  HA  PHE    51      27.769  49.510  17.576  0.00  0.00
ATOM    841  CB  PHE    51      29.238  49.023  18.849  0.00  0.00
ATOM    842  HB2 PHE    51      29.620  48.373  19.637  0.00  0.00
ATOM    843  HB3 PHE    51      29.950  48.989  18.024  0.00  0.00
ATOM    844  CG  PHE    51      29.406  50.456  19.356  0.00  0.00
ATOM    845  CD1 PHE    51      29.174  51.529  18.436  0.00  0.00
ATOM    846  HD1 PHE    51      28.569  51.441  17.545  0.00  0.00
ATOM    847  CE1 PHE    51      29.487  52.839  18.868  0.00  0.00
ATOM    848  HE1 PHE    51      29.159  53.609  18.186  0.00  0.00
ATOM    849  CZ  PHE    51      30.111  53.037  20.091  0.00  0.00
ATOM    850  HZ  PHE    51      30.364  54.020  20.458  0.00  0.00
ATOM    851  CE2 PHE    51      30.445  51.982  20.943  0.00  0.00
ATOM    852  HE2 PHE    51      30.916  52.243  21.879  0.00  0.00
ATOM    853  CD2 PHE    51      29.976  50.684  20.649  0.00  0.00
ATOM    854  HD2 PHE    51      30.159  49.824  21.276  0.00  0.00
ATOM    855  C   PHE    51      27.832  47.377  17.799  0.00  0.00
ATOM    856  O   PHE    51      28.159  47.235  16.623  0.00  0.00
ATOM    857  N   THR    52      27.564  46.356  18.599  0.00  0.00
ATOM    858  H   THR    52      27.507  46.475  19.602  0.00  0.00
ATOM    859  CA  THR    52      27.828  44.979  18.098  0.00  0.00
ATOM    860  HA  THR    52      28.665  45.033  17.401  0.00  0.00
ATOM    861  CB  THR    52      28.320  44.015  19.156  0.00  0.00
ATOM    862  HB  THR    52      28.391  43.016  18.727  0.00  0.00
ATOM    863  CG2 THR    52      29.774  44.420  19.585  0.00  0.00
ATOM    864 1HG2 THR    52      29.641  45.376  20.094  0.00  0.00
ATOM    865 2HG2 THR    52      30.194  43.766  20.349  0.00  0.00
ATOM    866 3HG2 THR    52      30.500  44.473  18.775  0.00  0.00
ATOM    867  OG1 THR    52      27.449  44.019  20.307  0.00  0.00
ATOM    868  HG1 THR    52      27.824  44.519  21.037  0.00  0.00
ATOM    869  C   THR    52      26.700  44.286  17.393  0.00  0.00
ATOM    870  O   THR    52      27.013  43.320  16.763  0.00  0.00
ATOM    871  N   ASN    53      25.487  44.770  17.438  0.00  0.00
ATOM    872  H   ASN    53      25.332  45.657  17.897  0.00  0.00
ATOM    873  CA  ASN    53      24.230  44.048  17.065  0.00  0.00
ATOM    874  HA  ASN    53      24.584  43.323  16.332  0.00  0.00
ATOM    875  CB  ASN    53      23.819  43.352  18.355  0.00  0.00
ATOM    876  HB2 ASN    53      24.639  42.723  18.700  0.00  0.00
ATOM    877  HB3 ASN    53      23.635  44.154  19.069  0.00  0.00
ATOM    878  CG  ASN    53      22.574  42.486  18.273  0.00  0.00
ATOM    879  OD1 ASN    53      22.071  42.195  17.190  0.00  0.00
ATOM    880  ND2 ASN    53      22.162  41.981  19.407  0.00  0.00
ATOM    881 1HD2 ASN    53      21.376  41.345  19.410  0.00  0.00
ATOM    882 2HD2 ASN    53      22.590  42.166  20.303  0.00  0.00
ATOM    883  C   ASN    53      23.160  45.043  16.483  0.00  0.00
ATOM    884  O   ASN    53      22.763  45.950  17.220  0.00  0.00
ATOM    885  N   PRO    54      22.562  44.822  15.268  0.00  0.00
ATOM    886  CD  PRO    54      22.913  43.903  14.241  0.00  0.00
ATOM    887  HD2 PRO    54      22.619  42.865  14.391  0.00  0.00
ATOM    888  HD3 PRO    54      23.984  43.749  14.117  0.00  0.00
ATOM    889  CG  PRO    54      22.344  44.467  12.973  0.00  0.00
ATOM    890  HG2 PRO    54      22.280  43.744  12.159  0.00  0.00
ATOM    891  HG3 PRO    54      22.992  45.288  12.665  0.00  0.00
ATOM    892  CB  PRO    54      21.029  44.948  13.528  0.00  0.00
ATOM    893  HB2 PRO    54      20.573  45.594  12.777  0.00  0.00
ATOM    894  HB3 PRO    54      20.452  44.047  13.743  0.00  0.00
ATOM    895  CA  PRO    54      21.451  45.701  14.810  0.00  0.00
ATOM    896  HA  PRO    54      21.780  46.736  14.717  0.00  0.00
ATOM    897  C   PRO    54      20.257  45.658  15.733  0.00  0.00
ATOM    898  O   PRO    54      19.444  46.589  15.736  0.00  0.00
ATOM    899  N   GLU    55      20.017  44.559  16.479  0.00  0.00
ATOM    900  H   GLU    55      20.736  43.850  16.467  0.00  0.00
ATOM    901  CA  GLU    55      18.948  44.482  17.510  0.00  0.00
ATOM    902  HA  GLU    55      18.043  44.764  16.973  0.00  0.00
ATOM    903  CB  GLU    55      18.625  43.000  17.883  0.00  0.00
ATOM    904  HB2 GLU    55      19.091  42.752  18.837  0.00  0.00
ATOM    905  HB3 GLU    55      19.107  42.323  17.179  0.00  0.00
ATOM    906  CG  GLU    55      17.118  42.630  18.053  0.00  0.00
ATOM    907  HG2 GLU    55      16.737  43.190  18.908  0.00  0.00
ATOM    908  HG3 GLU    55      16.468  43.033  17.275  0.00  0.00
ATOM    909  CD  GLU    55      16.768  41.084  18.259  0.00  0.00
ATOM    910  OE1 GLU    55      17.295  40.251  17.482  0.00  0.00
ATOM    911  OE2 GLU    55      15.885  40.742  19.007  0.00  0.00
ATOM    912  C   GLU    55      19.059  45.324  18.787  0.00  0.00
ATOM    913  O   GLU    55      18.176  45.251  19.623  0.00  0.00
ATOM    914  N   GLU    56      20.136  46.099  18.857  0.00  0.00
ATOM    915  H   GLU    56      20.769  46.193  18.075  0.00  0.00
ATOM    916  CA  GLU    56      20.603  46.817  20.128  0.00  0.00
ATOM    917  HA  GLU    56      19.741  46.994  20.771  0.00  0.00
ATOM    918  CB  GLU    56      21.527  45.947  20.924  0.00  0.00
ATOM    919  HB2 GLU    56      22.339  45.665  20.254  0.00  0.00
ATOM    920  HB3 GLU    56      21.935  46.501  21.769  0.00  0.00
ATOM    921  CG  GLU    56      20.884  44.657  21.435  0.00  0.00
ATOM    922  HG2 GLU    56      19.885  44.783  21.852  0.00  0.00
ATOM    923  HG3 GLU    56      20.767  44.047  20.539  0.00  0.00
ATOM    924  CD  GLU    56      21.680  44.068  22.582  0.00  0.00
ATOM    925  OE1 GLU    56      21.569  44.563  23.713  0.00  0.00
ATOM    926  OE2 GLU    56      22.474  43.146  22.379  0.00  0.00
ATOM    927  C   GLU    56      21.368  48.109  19.780  0.00  0.00
ATOM    928  O   GLU    56      22.091  48.637  20.637  0.00  0.00
ATOM    929  N   GLY    57      21.010  48.797  18.690  0.00  0.00
ATOM    930  H   GLY    57      20.175  48.465  18.230  0.00  0.00
ATOM    931  CA  GLY    57      21.784  49.881  18.109  0.00  0.00
ATOM    932  HA2 GLY    57      22.813  49.584  18.314  0.00  0.00
ATOM    933  HA3 GLY    57      21.527  49.924  17.050  0.00  0.00
ATOM    934  C   GLY    57      21.543  51.232  18.720  0.00  0.00
ATOM    935  O   GLY    57      22.149  52.158  18.184  0.00  0.00
ATOM    936  N   ASP    58      20.700  51.353  19.709  0.00  0.00
ATOM    937  H   ASP    58      20.350  50.488  20.096  0.00  0.00
ATOM    938  CA  ASP    58      20.184  52.528  20.375  0.00  0.00
ATOM    939  HA  ASP    58      20.965  53.273  20.230  0.00  0.00
ATOM    940  CB  ASP    58      18.885  52.911  19.700  0.00  0.00
ATOM    941  HB2 ASP    58      19.091  53.087  18.644  0.00  0.00
ATOM    942  HB3 ASP    58      18.219  52.051  19.771  0.00  0.00
ATOM    943  CG  ASP    58      18.146  54.034  20.449  0.00  0.00
ATOM    944  OD1 ASP    58      18.636  55.181  20.647  0.00  0.00
ATOM    945  OD2 ASP    58      17.084  53.805  21.017  0.00  0.00
ATOM    946  C   ASP    58      20.020  52.246  21.893  0.00  0.00
ATOM    947  O   ASP    58      19.977  51.073  22.338  0.00  0.00
ATOM    948  N   LEU    59      19.986  53.330  22.669  0.00  0.00
ATOM    949  H   LEU    59      20.009  54.237  22.224  0.00  0.00
ATOM    950  CA  LEU    59      20.155  53.321  24.119  0.00  0.00
ATOM    951  HA  LEU    59      20.295  52.246  24.221  0.00  0.00
ATOM    952  CB  LEU    59      21.337  54.121  24.595  0.00  0.00
ATOM    953  HB2 LEU    59      22.130  54.216  23.854  0.00  0.00
ATOM    954  HB3 LEU    59      20.958  55.137  24.718  0.00  0.00
ATOM    955  CG  LEU    59      21.998  53.650  25.883  0.00  0.00
ATOM    956  HG  LEU    59      21.232  53.645  26.660  0.00  0.00
ATOM    957  CD1 LEU    59      22.587  52.298  25.861  0.00  0.00
ATOM    958 1HD1 LEU    59      22.775  51.961  26.880  0.00  0.00
ATOM    959 2HD1 LEU    59      21.909  51.618  25.344  0.00  0.00
ATOM    960 3HD1 LEU    59      23.557  52.278  25.362  0.00  0.00
ATOM    961  CD2 LEU    59      23.039  54.610  26.444  0.00  0.00
ATOM    962 1HD2 LEU    59      22.788  55.666  26.337  0.00  0.00
ATOM    963 2HD2 LEU    59      23.209  54.428  27.505  0.00  0.00
ATOM    964 3HD2 LEU    59      23.972  54.477  25.897  0.00  0.00
ATOM    965  C   LEU    59      18.831  53.659  24.873  0.00  0.00
ATOM    966  O   LEU    59      18.826  53.709  26.143  0.00  0.00
ATOM    967  N   ASN    60      17.724  53.920  24.178  0.00  0.00
ATOM    968  H   ASN    60      17.762  53.937  23.168  0.00  0.00
ATOM    969  CA  ASN    60      16.455  54.047  24.838  0.00  0.00
ATOM    970  HA  ASN    60      16.545  54.531  25.811  0.00  0.00
ATOM    971  CB  ASN    60      15.643  55.070  24.043  0.00  0.00
ATOM    972  HB2 ASN    60      16.337  55.888  23.846  0.00  0.00
ATOM    973  HB3 ASN    60      15.394  54.748  23.032  0.00  0.00
ATOM    974  CG  ASN    60      14.333  55.581  24.648  0.00  0.00
ATOM    975  OD1 ASN    60      13.289  55.216  24.151  0.00  0.00
ATOM    976  ND2 ASN    60      14.467  56.522  25.561  0.00  0.00
ATOM    977 1HD2 ASN    60      13.625  56.783  26.053  0.00  0.00
ATOM    978 2HD2 ASN    60      15.384  56.647  25.966  0.00  0.00
ATOM    979  C   ASN    60      15.868  52.702  25.073  0.00  0.00
ATOM    980  O   ASN    60      15.848  51.890  24.131  0.00  0.00
ATOM    981  N   PRO    61      15.117  52.407  26.161  0.00  0.00
ATOM    982  CD  PRO    61      14.899  53.257  27.322  0.00  0.00
ATOM    983  HD2 PRO    61      14.269  54.124  27.123  0.00  0.00
ATOM    984  HD3 PRO    61      15.877  53.657  27.585  0.00  0.00
ATOM    985  CG  PRO    61      14.423  52.408  28.507  0.00  0.00
ATOM    986  HG2 PRO    61      13.726  53.022  29.075  0.00  0.00
ATOM    987  HG3 PRO    61      15.218  51.949  29.095  0.00  0.00
ATOM    988  CB  PRO    61      13.708  51.283  27.766  0.00  0.00
ATOM    989  HB2 PRO    61      13.800  50.385  28.375  0.00  0.00
ATOM    990  HB3 PRO    61      12.704  51.599  27.483  0.00  0.00
ATOM    991  CA  PRO    61      14.566  51.061  26.495  0.00  0.00
ATOM    992  HA  PRO    61      15.373  50.369  26.731  0.00  0.00
ATOM    993  C   PRO    61      13.668  50.606  25.396  0.00  0.00
ATOM    994  O   PRO    61      12.633  51.280  25.117  0.00  0.00
ATOM    995  N   PRO    62      13.988  49.444  24.749  0.00  0.00
ATOM    996  CD  PRO    62      15.243  48.704  24.775  0.00  0.00
ATOM    997  HD2 PRO    62      15.068  47.832  25.405  0.00  0.00
ATOM    998  HD3 PRO    62      16.116  49.320  24.984  0.00  0.00
ATOM    999  CG  PRO    62      15.551  48.111  23.390  0.00  0.00
ATOM   1000  HG2 PRO    62      16.184  47.225  23.344  0.00  0.00
ATOM   1001  HG3 PRO    62      15.881  48.885  22.697  0.00  0.00
ATOM   1002  CB  PRO    62      14.072  47.780  23.105  0.00  0.00
ATOM   1003  HB2 PRO    62      13.871  47.672  22.038  0.00  0.00
ATOM   1004  HB3 PRO    62      13.880  46.886  23.697  0.00  0.00
ATOM   1005  CA  PRO    62      13.204  48.944  23.627  0.00  0.00
ATOM   1006  HA  PRO    62      13.155  49.813  22.970  0.00  0.00
ATOM   1007  C   PRO    62      11.901  48.285  24.112  0.00  0.00
ATOM   1008  O   PRO    62      11.921  47.842  25.262  0.00  0.00
ATOM   1009  N   PRO    63      10.874  48.048  23.261  0.00  0.00
ATOM   1010  CD  PRO    63      10.649  48.718  21.980  0.00  0.00
ATOM   1011  HD2 PRO    63      10.931  48.046  21.168  0.00  0.00
ATOM   1012  HD3 PRO    63      11.180  49.668  21.906  0.00  0.00
ATOM   1013  CG  PRO    63       9.200  49.116  21.958  0.00  0.00
ATOM   1014  HG2 PRO    63       8.831  49.083  20.933  0.00  0.00
ATOM   1015  HG3 PRO    63       8.957  50.062  22.443  0.00  0.00
ATOM   1016  CB  PRO    63       8.515  48.016  22.696  0.00  0.00
ATOM   1017  HB2 PRO    63       7.605  48.375  23.175  0.00  0.00
ATOM   1018  HB3 PRO    63       8.220  47.191  22.046  0.00  0.00
ATOM   1019  CA  PRO    63       9.614  47.574  23.718  0.00  0.00
ATOM   1020  HA  PRO    63       9.299  48.082  24.630  0.00  0.00
ATOM   1021  C   PRO    63       9.522  46.124  24.127  0.00  0.00
ATOM   1022  O   PRO    63       8.588  45.650  24.763  0.00  0.00
ATOM   1023  N   GLU    64      10.473  45.314  23.627  0.00  0.00
ATOM   1024  H   GLU    64      11.218  45.725  23.083  0.00  0.00
ATOM   1025  CA  GLU    64      10.593  43.881  23.986  0.00  0.00
ATOM   1026  HA  GLU    64       9.585  43.493  24.129  0.00  0.00
ATOM   1027  CB  GLU    64      11.367  43.128  22.913  0.00  0.00
ATOM   1028  HB2 GLU    64      10.867  43.360  21.972  0.00  0.00
ATOM   1029  HB3 GLU    64      12.366  43.541  22.767  0.00  0.00
ATOM   1030  CG  GLU    64      11.518  41.602  23.162  0.00  0.00
ATOM   1031  HG2 GLU    64      12.362  41.524  23.847  0.00  0.00
ATOM   1032  HG3 GLU    64      10.732  41.163  23.776  0.00  0.00
ATOM   1033  CD  GLU    64      11.965  40.842  21.871  0.00  0.00
ATOM   1034  OE1 GLU    64      13.195  40.587  21.859  0.00  0.00
ATOM   1035  OE2 GLU    64      11.139  40.261  21.182  0.00  0.00
ATOM   1036  C   GLU    64      11.349  43.656  25.398  0.00  0.00
ATOM   1037  O   GLU    64      11.184  42.567  26.039  0.00  0.00
ATOM   1038  N   ALA    65      12.127  44.663  25.849  0.00  0.00
ATOM   1039  H   ALA    65      12.363  45.503  25.341  0.00  0.00
ATOM   1040  CA  ALA    65      12.736  44.565  27.182  0.00  0.00
ATOM   1041  HA  ALA    65      13.503  45.336  27.229  0.00  0.00
ATOM   1042  CB  ALA    65      11.724  45.058  28.192  0.00  0.00
ATOM   1043  HB1 ALA    65      11.296  45.974  27.786  0.00  0.00
ATOM   1044  HB2 ALA    65      10.881  44.412  28.439  0.00  0.00
ATOM   1045  HB3 ALA    65      12.147  45.318  29.163  0.00  0.00
ATOM   1046  C   ALA    65      13.365  43.164  27.566  0.00  0.00
ATOM   1047  O   ALA    65      13.134  42.578  28.674  0.00  0.00
ATOM   1048  N   LYS    66      14.160  42.602  26.601  0.00  0.00
ATOM   1049  H   LYS    66      14.248  43.054  25.701  0.00  0.00
ATOM   1050  CA  LYS    66      14.900  41.273  26.696  0.00  0.00
ATOM   1051  HA  LYS    66      15.157  41.011  25.670  0.00  0.00
ATOM   1052  CB  LYS    66      16.311  41.353  27.341  0.00  0.00
ATOM   1053  HB2 LYS    66      16.208  41.972  28.233  0.00  0.00
ATOM   1054  HB3 LYS    66      16.716  40.347  27.450  0.00  0.00
ATOM   1055  CG  LYS    66      17.294  42.060  26.379  0.00  0.00
ATOM   1056  HG2 LYS    66      17.523  41.407  25.537  0.00  0.00
ATOM   1057  HG3 LYS    66      16.875  43.006  26.035  0.00  0.00
ATOM   1058  CD  LYS    66      18.569  42.341  27.146  0.00  0.00
ATOM   1059  HD2 LYS    66      18.412  42.877  28.082  0.00  0.00
ATOM   1060  HD3 LYS    66      19.060  41.401  27.397  0.00  0.00
ATOM   1061  CE  LYS    66      19.536  43.261  26.345  0.00  0.00
ATOM   1062  HE2 LYS    66      19.049  44.232  26.261  0.00  0.00
ATOM   1063  HE3 LYS    66      20.357  43.347  27.056  0.00  0.00
ATOM   1064  NZ  LYS    66      20.162  42.681  25.116  0.00  0.00
ATOM   1065  HZ1 LYS    66      20.639  41.822  25.347  0.00  0.00
ATOM   1066  HZ2 LYS    66      19.380  42.582  24.484  0.00  0.00
ATOM   1067  HZ3 LYS    66      20.770  43.368  24.693  0.00  0.00
ATOM   1068  C   LYS    66      13.987  40.078  27.120  0.00  0.00
ATOM   1069  O   LYS    66      14.551  39.094  27.665  0.00  0.00
ATOM   1070  N   GLN    67      12.615  40.188  27.032  0.00  0.00
ATOM   1071  H   GLN    67      12.282  41.062  26.649  0.00  0.00
ATOM   1072  CA  GLN    67      11.583  39.196  27.568  0.00  0.00
ATOM   1073  HA  GLN    67      10.608  39.560  27.245  0.00  0.00
ATOM   1074  CB  GLN    67      11.544  37.841  26.785  0.00  0.00
ATOM   1075  HB2 GLN    67      12.503  37.329  26.846  0.00  0.00
ATOM   1076  HB3 GLN    67      10.721  37.213  27.128  0.00  0.00
ATOM   1077  CG  GLN    67      11.340  38.000  25.315  0.00  0.00
ATOM   1078  HG2 GLN    67      12.005  38.786  24.960  0.00  0.00
ATOM   1079  HG3 GLN    67      11.606  37.057  24.836  0.00  0.00
ATOM   1080  CD  GLN    67       9.890  38.336  24.930  0.00  0.00
ATOM   1081  OE1 GLN    67       8.945  38.160  25.683  0.00  0.00
ATOM   1082  NE2 GLN    67       9.702  38.906  23.758  0.00  0.00
ATOM   1083 1HE2 GLN    67       8.755  39.118  23.483  0.00  0.00
ATOM   1084 2HE2 GLN    67      10.443  39.147  23.113  0.00  0.00
ATOM   1085  C   GLN    67      11.487  38.967  29.075  0.00  0.00
ATOM   1086  O   GLN    67      10.350  38.904  29.611  0.00  0.00
ATOM   1087  N   VAL    68      12.605  38.829  29.788  0.00  0.00
ATOM   1088  H   VAL    68      13.446  38.936  29.238  0.00  0.00
ATOM   1089  CA  VAL    68      12.689  38.319  31.153  0.00  0.00
ATOM   1090  HA  VAL    68      11.719  37.842  31.294  0.00  0.00
ATOM   1091  CB  VAL    68      13.648  37.198  31.235  0.00  0.00
ATOM   1092  HB  VAL    68      13.840  36.978  32.286  0.00  0.00
ATOM   1093  CG1 VAL    68      13.170  35.856  30.697  0.00  0.00
ATOM   1094 1HG1 VAL    68      13.876  35.043  30.868  0.00  0.00
ATOM   1095 2HG1 VAL    68      12.232  35.684  31.224  0.00  0.00
ATOM   1096 3HG1 VAL    68      12.994  36.097  29.649  0.00  0.00
ATOM   1097  CG2 VAL    68      14.984  37.509  30.569  0.00  0.00
ATOM   1098 1HG2 VAL    68      15.303  38.485  30.932  0.00  0.00
ATOM   1099 2HG2 VAL    68      15.813  36.868  30.866  0.00  0.00
ATOM   1100 3HG2 VAL    68      14.796  37.338  29.508  0.00  0.00
ATOM   1101  C   VAL    68      12.777  39.482  32.199  0.00  0.00
ATOM   1102  O   VAL    68      13.540  40.422  31.994  0.00  0.00
ATOM   1103  N   PRO    69      12.101  39.332  33.357  0.00  0.00
ATOM   1104  CD  PRO    69      10.918  38.480  33.547  0.00  0.00
ATOM   1105  HD2 PRO    69      11.293  37.464  33.662  0.00  0.00
ATOM   1106  HD3 PRO    69      10.253  38.459  32.683  0.00  0.00
ATOM   1107  CG  PRO    69      10.171  38.942  34.835  0.00  0.00
ATOM   1108  HG2 PRO    69       9.701  38.119  35.376  0.00  0.00
ATOM   1109  HG3 PRO    69       9.418  39.650  34.490  0.00  0.00
ATOM   1110  CB  PRO    69      11.285  39.580  35.539  0.00  0.00
ATOM   1111  HB2 PRO    69      10.933  40.251  36.322  0.00  0.00
ATOM   1112  HB3 PRO    69      11.869  38.791  36.011  0.00  0.00
ATOM   1113  CA  PRO    69      12.179  40.263  34.535  0.00  0.00
ATOM   1114  HA  PRO    69      11.662  41.221  34.499  0.00  0.00
ATOM   1115  C   PRO    69      13.515  40.459  35.297  0.00  0.00
ATOM   1116  O   PRO    69      13.624  41.298  36.213  0.00  0.00
ATOM   1117  N   VAL    70      14.540  39.633  34.984  0.00  0.00
ATOM   1118  H   VAL    70      14.419  38.873  34.331  0.00  0.00
ATOM   1119  CA  VAL    70      15.921  39.856  35.383  0.00  0.00
ATOM   1120  HA  VAL    70      15.991  40.013  36.460  0.00  0.00
ATOM   1121  CB  VAL    70      16.738  38.657  34.990  0.00  0.00
ATOM   1122  HB  VAL    70      17.768  38.909  35.244  0.00  0.00
ATOM   1123  CG1 VAL    70      16.293  37.469  35.852  0.00  0.00
ATOM   1124 1HG1 VAL    70      15.350  36.985  35.595  0.00  0.00
ATOM   1125 2HG1 VAL    70      16.914  36.600  35.637  0.00  0.00
ATOM   1126 3HG1 VAL    70      16.286  37.740  36.908  0.00  0.00
ATOM   1127  CG2 VAL    70      16.836  38.272  33.512  0.00  0.00
ATOM   1128 1HG2 VAL    70      17.684  37.589  33.459  0.00  0.00
ATOM   1129 2HG2 VAL    70      15.925  37.724  33.270  0.00  0.00
ATOM   1130 3HG2 VAL    70      17.135  39.162  32.959  0.00  0.00
ATOM   1131  C   VAL    70      16.479  41.159  34.718  0.00  0.00
ATOM   1132  O   VAL    70      17.405  41.681  35.373  0.00  0.00
ATOM   1133  N   SER    71      16.072  41.615  33.527  0.00  0.00
ATOM   1134  H   SER    71      15.351  41.115  33.027  0.00  0.00
ATOM   1135  CA  SER    71      16.711  42.786  32.901  0.00  0.00
ATOM   1136  HA  SER    71      17.755  42.550  32.697  0.00  0.00
ATOM   1137  CB  SER    71      15.853  43.090  31.730  0.00  0.00
ATOM   1138  HB2 SER    71      14.884  43.303  32.182  0.00  0.00
ATOM   1139  HB3 SER    71      16.212  43.930  31.137  0.00  0.00
ATOM   1140  OG  SER    71      15.699  42.002  30.833  0.00  0.00
ATOM   1141  HG  SER    71      14.756  42.019  30.651  0.00  0.00
ATOM   1142  C   SER    71      16.635  44.069  33.850  0.00  0.00
ATOM   1143  O   SER    71      15.749  44.216  34.669  0.00  0.00
ATOM   1144  N   TYR    72      17.567  45.008  33.571  0.00  0.00
ATOM   1145  H   TYR    72      18.392  44.727  33.060  0.00  0.00
ATOM   1146  CA  TYR    72      17.610  46.353  34.125  0.00  0.00
ATOM   1147  HA  TYR    72      16.595  46.567  34.458  0.00  0.00
ATOM   1148  CB  TYR    72      18.446  46.428  35.417  0.00  0.00
ATOM   1149  HB2 TYR    72      18.091  45.647  36.089  0.00  0.00
ATOM   1150  HB3 TYR    72      19.461  46.145  35.144  0.00  0.00
ATOM   1151  CG  TYR    72      18.368  47.697  36.190  0.00  0.00
ATOM   1152  CD1 TYR    72      19.104  48.886  35.871  0.00  0.00
ATOM   1153  HD1 TYR    72      19.616  48.870  34.920  0.00  0.00
ATOM   1154  CE1 TYR    72      18.940  50.132  36.595  0.00  0.00
ATOM   1155  HE1 TYR    72      19.482  51.012  36.281  0.00  0.00
ATOM   1156  CZ  TYR    72      18.218  50.057  37.775  0.00  0.00
ATOM   1157  OH  TYR    72      18.174  51.175  38.622  0.00  0.00
ATOM   1158  HH  TYR    72      18.492  52.019  38.294  0.00  0.00
ATOM   1159  CE2 TYR    72      17.549  48.876  38.109  0.00  0.00
ATOM   1160  HE2 TYR    72      16.895  48.839  38.968  0.00  0.00
ATOM   1161  CD2 TYR    72      17.622  47.717  37.324  0.00  0.00
ATOM   1162  HD2 TYR    72      17.037  46.853  37.605  0.00  0.00
ATOM   1163  C   TYR    72      18.202  47.358  33.146  0.00  0.00
ATOM   1164  O   TYR    72      19.343  47.460  32.754  0.00  0.00
ATOM   1165  N   TYR    73      17.258  48.244  32.681  0.00  0.00
ATOM   1166  H   TYR    73      16.338  48.209  33.097  0.00  0.00
ATOM   1167  CA  TYR    73      17.592  49.229  31.621  0.00  0.00
ATOM   1168  HA  TYR    73      18.450  48.895  31.037  0.00  0.00
ATOM   1169  CB  TYR    73      16.428  49.410  30.646  0.00  0.00
ATOM   1170  HB2 TYR    73      15.534  49.464  31.266  0.00  0.00
ATOM   1171  HB3 TYR    73      16.661  50.282  30.036  0.00  0.00
ATOM   1172  CG  TYR    73      16.321  48.259  29.643  0.00  0.00
ATOM   1173  CD1 TYR    73      15.719  47.032  29.883  0.00  0.00
ATOM   1174  HD1 TYR    73      15.232  46.806  30.820  0.00  0.00
ATOM   1175  CE1 TYR    73      15.499  46.124  28.836  0.00  0.00
ATOM   1176  HE1 TYR    73      14.977  45.193  28.998  0.00  0.00
ATOM   1177  CZ  TYR    73      16.138  46.281  27.619  0.00  0.00
ATOM   1178  OH  TYR    73      15.926  45.331  26.598  0.00  0.00
ATOM   1179  HH  TYR    73      16.472  45.493  25.825  0.00  0.00
ATOM   1180  CE2 TYR    73      16.874  47.449  27.331  0.00  0.00
ATOM   1181  HE2 TYR    73      17.302  47.600  26.353  0.00  0.00
ATOM   1182  CD2 TYR    73      16.847  48.475  28.334  0.00  0.00
ATOM   1183  HD2 TYR    73      17.437  49.349  28.109  0.00  0.00
ATOM   1184  C   TYR    73      17.880  50.605  32.188  0.00  0.00
ATOM   1185  O   TYR    73      17.312  50.967  33.252  0.00  0.00
ATOM   1186  N   ASP    74      18.849  51.347  31.654  0.00  0.00
ATOM   1187  H   ASP    74      19.314  50.986  30.833  0.00  0.00
ATOM   1188  CA  ASP    74      19.347  52.632  32.098  0.00  0.00
ATOM   1189  HA  ASP    74      18.578  53.252  32.559  0.00  0.00
ATOM   1190  CB  ASP    74      20.406  52.486  33.187  0.00  0.00
ATOM   1191  HB2 ASP    74      19.906  52.520  34.155  0.00  0.00
ATOM   1192  HB3 ASP    74      20.949  51.553  33.026  0.00  0.00
ATOM   1193  CG  ASP    74      21.385  53.680  33.148  0.00  0.00
ATOM   1194  OD1 ASP    74      22.441  53.448  32.516  0.00  0.00
ATOM   1195  OD2 ASP    74      21.129  54.828  33.587  0.00  0.00
ATOM   1196  C   ASP    74      19.975  53.366  30.819  0.00  0.00
ATOM   1197  O   ASP    74      20.614  52.776  29.945  0.00  0.00
ATOM   1198  N   SER    75      19.929  54.686  30.716  0.00  0.00
ATOM   1199  H   SER    75      19.298  55.147  31.357  0.00  0.00
ATOM   1200  CA  SER    75      20.506  55.489  29.635  0.00  0.00
ATOM   1201  HA  SER    75      21.216  54.871  29.087  0.00  0.00
ATOM   1202  CB  SER    75      19.347  55.916  28.680  0.00  0.00
ATOM   1203  HB2 SER    75      19.870  56.314  27.812  0.00  0.00
ATOM   1204  HB3 SER    75      18.768  55.016  28.479  0.00  0.00
ATOM   1205  OG  SER    75      18.530  56.827  29.396  0.00  0.00
ATOM   1206  HG  SER    75      18.150  56.504  30.216  0.00  0.00
ATOM   1207  C   SER    75      21.377  56.670  30.095  0.00  0.00
ATOM   1208  O   SER    75      21.621  57.728  29.443  0.00  0.00
ATOM   1209  N   THR    76      21.952  56.567  31.324  0.00  0.00
ATOM   1210  H   THR    76      21.772  55.729  31.859  0.00  0.00
ATOM   1211  CA  THR    76      22.926  57.527  32.028  0.00  0.00
ATOM   1212  HA  THR    76      23.145  58.284  31.276  0.00  0.00
ATOM   1213  CB  THR    76      22.074  58.299  33.117  0.00  0.00
ATOM   1214  HB  THR    76      22.593  59.190  33.472  0.00  0.00
ATOM   1215  CG2 THR    76      20.721  58.799  32.699  0.00  0.00
ATOM   1216 1HG2 THR    76      20.369  59.486  33.469  0.00  0.00
ATOM   1217 2HG2 THR    76      20.771  59.283  31.723  0.00  0.00
ATOM   1218 3HG2 THR    76      19.930  58.050  32.678  0.00  0.00
ATOM   1219  OG1 THR    76      21.814  57.422  34.160  0.00  0.00
ATOM   1220  HG1 THR    76      21.523  56.569  33.828  0.00  0.00
ATOM   1221  C   THR    76      24.275  56.990  32.594  0.00  0.00
ATOM   1222  O   THR    76      25.234  57.736  32.674  0.00  0.00
ATOM   1223  N   TYR    77      24.452  55.710  32.953  0.00  0.00
ATOM   1224  H   TYR    77      23.624  55.133  32.975  0.00  0.00
ATOM   1225  CA  TYR    77      25.744  55.131  33.361  0.00  0.00
ATOM   1226  HA  TYR    77      26.236  55.672  34.169  0.00  0.00
ATOM   1227  CB  TYR    77      25.460  53.719  34.053  0.00  0.00
ATOM   1228  HB2 TYR    77      25.132  54.023  35.048  0.00  0.00
ATOM   1229  HB3 TYR    77      24.732  53.204  33.428  0.00  0.00
ATOM   1230  CG  TYR    77      26.686  52.816  34.207  0.00  0.00
ATOM   1231  CD1 TYR    77      27.594  52.956  35.193  0.00  0.00
ATOM   1232  HD1 TYR    77      27.492  53.667  35.998  0.00  0.00
ATOM   1233  CE1 TYR    77      28.697  52.048  35.259  0.00  0.00
ATOM   1234  HE1 TYR    77      29.530  52.211  35.927  0.00  0.00
ATOM   1235  CZ  TYR    77      28.946  51.133  34.228  0.00  0.00
ATOM   1236  OH  TYR    77      30.063  50.338  34.255  0.00  0.00
ATOM   1237  HH  TYR    77      30.457  50.421  35.126  0.00  0.00
ATOM   1238  CE2 TYR    77      27.948  50.930  33.261  0.00  0.00
ATOM   1239  HE2 TYR    77      28.003  50.151  32.515  0.00  0.00
ATOM   1240  CD2 TYR    77      26.829  51.809  33.243  0.00  0.00
ATOM   1241  HD2 TYR    77      26.108  51.630  32.459  0.00  0.00
ATOM   1242  C   TYR    77      26.709  55.072  32.174  0.00  0.00
ATOM   1243  O   TYR    77      26.298  54.853  31.036  0.00  0.00
ATOM   1244  N   LEU    78      28.038  55.155  32.445  0.00  0.00
ATOM   1245  H   LEU    78      28.326  55.295  33.403  0.00  0.00
ATOM   1246  CA  LEU    78      29.143  55.088  31.496  0.00  0.00
ATOM   1247  HA  LEU    78      30.095  55.290  31.987  0.00  0.00
ATOM   1248  CB  LEU    78      29.344  53.651  30.935  0.00  0.00
ATOM   1249  HB2 LEU    78      29.234  52.926  31.743  0.00  0.00
ATOM   1250  HB3 LEU    78      28.564  53.538  30.182  0.00  0.00
ATOM   1251  CG  LEU    78      30.709  53.361  30.180  0.00  0.00
ATOM   1252  HG  LEU    78      30.749  54.006  29.303  0.00  0.00
ATOM   1253  CD1 LEU    78      32.019  53.580  30.982  0.00  0.00
ATOM   1254 1HD1 LEU    78      31.997  53.107  31.964  0.00  0.00
ATOM   1255 2HD1 LEU    78      32.924  53.321  30.434  0.00  0.00
ATOM   1256 3HD1 LEU    78      32.003  54.633  31.264  0.00  0.00
ATOM   1257  CD2 LEU    78      30.759  51.878  29.799  0.00  0.00
ATOM   1258 1HD2 LEU    78      31.726  51.527  29.441  0.00  0.00
ATOM   1259 2HD2 LEU    78      30.537  51.230  30.645  0.00  0.00
ATOM   1260 3HD2 LEU    78      30.050  51.649  29.003  0.00  0.00
ATOM   1261  C   LEU    78      28.963  56.230  30.407  0.00  0.00
ATOM   1262  O   LEU    78      29.435  56.053  29.269  0.00  0.00
ATOM   1263  N   SER    79      28.381  57.365  30.709  0.00  0.00
ATOM   1264  H   SER    79      27.992  57.448  31.636  0.00  0.00
ATOM   1265  CA  SER    79      28.125  58.446  29.804  0.00  0.00
ATOM   1266  HA  SER    79      28.543  58.173  28.833  0.00  0.00
ATOM   1267  CB  SER    79      26.666  58.718  29.552  0.00  0.00
ATOM   1268  HB2 SER    79      26.502  59.318  28.657  0.00  0.00
ATOM   1269  HB3 SER    79      26.194  57.743  29.423  0.00  0.00
ATOM   1270  OG  SER    79      25.874  59.251  30.602  0.00  0.00
ATOM   1271  HG  SER    79      25.705  58.688  31.359  0.00  0.00
ATOM   1272  C   SER    79      28.819  59.732  30.177  0.00  0.00
ATOM   1273  O   SER    79      28.724  60.655  29.444  0.00  0.00
ATOM   1274  N   THR    80      29.416  59.898  31.327  0.00  0.00
ATOM   1275  H   THR    80      29.383  59.167  32.023  0.00  0.00
ATOM   1276  CA  THR    80      30.322  61.031  31.685  0.00  0.00
ATOM   1277  HA  THR    80      30.161  61.778  30.907  0.00  0.00
ATOM   1278  CB  THR    80      29.934  61.645  33.082  0.00  0.00
ATOM   1279  HB  THR    80      30.516  62.559  33.190  0.00  0.00
ATOM   1280  CG2 THR    80      28.495  62.057  33.047  0.00  0.00
ATOM   1281 1HG2 THR    80      28.219  62.738  33.853  0.00  0.00
ATOM   1282 2HG2 THR    80      28.246  62.529  32.098  0.00  0.00
ATOM   1283 3HG2 THR    80      27.888  61.155  32.969  0.00  0.00
ATOM   1284  OG1 THR    80      30.264  60.749  34.147  0.00  0.00
ATOM   1285  HG1 THR    80      29.643  60.029  34.020  0.00  0.00
ATOM   1286  C   THR    80      31.749  60.629  31.655  0.00  0.00
ATOM   1287  O   THR    80      32.043  59.448  31.889  0.00  0.00
ATOM   1288  N   ASP    81      32.658  61.563  31.298  0.00  0.00
ATOM   1289  H   ASP    81      32.351  62.507  31.115  0.00  0.00
ATOM   1290  CA  ASP    81      34.064  61.240  31.014  0.00  0.00
ATOM   1291  HA  ASP    81      34.095  60.554  30.168  0.00  0.00
ATOM   1292  CB  ASP    81      34.703  62.565  30.586  0.00  0.00
ATOM   1293  HB2 ASP    81      33.927  63.296  30.363  0.00  0.00
ATOM   1294  HB3 ASP    81      35.344  63.002  31.352  0.00  0.00
ATOM   1295  CG  ASP    81      35.422  62.491  29.259  0.00  0.00
ATOM   1296  OD1 ASP    81      36.679  62.529  29.176  0.00  0.00
ATOM   1297  OD2 ASP    81      34.694  62.472  28.217  0.00  0.00
ATOM   1298  C   ASP    81      34.726  60.576  32.220  0.00  0.00
ATOM   1299  O   ASP    81      35.550  59.670  32.086  0.00  0.00
ATOM   1300  N   ASN    82      34.387  60.930  33.425  0.00  0.00
ATOM   1301  H   ASN    82      33.667  61.625  33.563  0.00  0.00
ATOM   1302  CA  ASN    82      35.003  60.307  34.555  0.00  0.00
ATOM   1303  HA  ASN    82      36.079  60.218  34.408  0.00  0.00
ATOM   1304  CB  ASN    82      34.826  61.166  35.811  0.00  0.00
ATOM   1305  HB2 ASN    82      35.489  62.002  35.588  0.00  0.00
ATOM   1306  HB3 ASN    82      33.814  61.562  35.896  0.00  0.00
ATOM   1307  CG  ASN    82      35.172  60.518  37.092  0.00  0.00
ATOM   1308  OD1 ASN    82      36.369  60.334  37.383  0.00  0.00
ATOM   1309  ND2 ASN    82      34.264  60.036  37.817  0.00  0.00
ATOM   1310 1HD2 ASN    82      34.653  59.578  38.629  0.00  0.00
ATOM   1311 2HD2 ASN    82      33.323  59.953  37.460  0.00  0.00
ATOM   1312  C   ASN    82      34.613  58.814  34.922  0.00  0.00
ATOM   1313  O   ASN    82      35.502  57.985  35.130  0.00  0.00
ATOM   1314  N   GLU    83      33.356  58.482  34.623  0.00  0.00
ATOM   1315  H   GLU    83      32.737  59.191  34.256  0.00  0.00
ATOM   1316  CA  GLU    83      32.930  57.088  34.768  0.00  0.00
ATOM   1317  HA  GLU    83      33.293  56.774  35.748  0.00  0.00
ATOM   1318  CB  GLU    83      31.354  57.020  34.932  0.00  0.00
ATOM   1319  HB2 GLU    83      31.123  57.728  35.728  0.00  0.00
ATOM   1320  HB3 GLU    83      30.928  57.249  33.955  0.00  0.00
ATOM   1321  CG  GLU    83      30.803  55.699  35.276  0.00  0.00
ATOM   1322  HG2 GLU    83      30.684  55.060  34.403  0.00  0.00
ATOM   1323  HG3 GLU    83      31.510  55.206  35.943  0.00  0.00
ATOM   1324  CD  GLU    83      29.474  55.847  35.970  0.00  0.00
ATOM   1325  OE1 GLU    83      29.433  56.149  37.159  0.00  0.00
ATOM   1326  OE2 GLU    83      28.480  55.890  35.209  0.00  0.00
ATOM   1327  C   GLU    83      33.407  56.205  33.658  0.00  0.00
ATOM   1328  O   GLU    83      33.450  55.000  33.887  0.00  0.00
ATOM   1329  N   LYS    84      33.889  56.884  32.521  0.00  0.00
ATOM   1330  H   LYS    84      33.679  57.864  32.392  0.00  0.00
ATOM   1331  CA  LYS    84      34.756  56.172  31.575  0.00  0.00
ATOM   1332  HA  LYS    84      34.222  55.240  31.387  0.00  0.00
ATOM   1333  CB  LYS    84      34.645  56.997  30.297  0.00  0.00
ATOM   1334  HB2 LYS    84      35.027  58.002  30.479  0.00  0.00
ATOM   1335  HB3 LYS    84      35.250  56.476  29.556  0.00  0.00
ATOM   1336  CG  LYS    84      33.215  57.024  29.680  0.00  0.00
ATOM   1337  HG2 LYS    84      32.970  55.984  29.468  0.00  0.00
ATOM   1338  HG3 LYS    84      32.542  57.517  30.380  0.00  0.00
ATOM   1339  CD  LYS    84      33.190  57.749  28.375  0.00  0.00
ATOM   1340  HD2 LYS    84      33.554  58.749  28.611  0.00  0.00
ATOM   1341  HD3 LYS    84      33.850  57.308  27.629  0.00  0.00
ATOM   1342  CE  LYS    84      31.789  57.825  27.774  0.00  0.00
ATOM   1343  HE2 LYS    84      31.338  56.833  27.804  0.00  0.00
ATOM   1344  HE3 LYS    84      31.154  58.423  28.429  0.00  0.00
ATOM   1345  NZ  LYS    84      31.866  58.355  26.391  0.00  0.00
ATOM   1346  HZ1 LYS    84      32.336  59.249  26.398  0.00  0.00
ATOM   1347  HZ2 LYS    84      32.298  57.756  25.702  0.00  0.00
ATOM   1348  HZ3 LYS    84      30.930  58.528  26.053  0.00  0.00
ATOM   1349  C   LYS    84      36.169  55.963  32.039  0.00  0.00
ATOM   1350  O   LYS    84      36.668  54.842  31.889  0.00  0.00
ATOM   1351  N   ASP    85      36.692  56.945  32.754  0.00  0.00
ATOM   1352  H   ASP    85      36.142  57.750  33.016  0.00  0.00
ATOM   1353  CA  ASP    85      38.060  56.808  33.377  0.00  0.00
ATOM   1354  HA  ASP    85      38.728  56.435  32.603  0.00  0.00
ATOM   1355  CB  ASP    85      38.644  58.189  33.741  0.00  0.00
ATOM   1356  HB2 ASP    85      38.744  58.749  32.812  0.00  0.00
ATOM   1357  HB3 ASP    85      37.987  58.724  34.426  0.00  0.00
ATOM   1358  CG  ASP    85      40.011  58.137  34.354  0.00  0.00
ATOM   1359  OD1 ASP    85      40.956  57.684  33.637  0.00  0.00
ATOM   1360  OD2 ASP    85      40.225  58.496  35.548  0.00  0.00
ATOM   1361  C   ASP    85      38.124  55.839  34.530  0.00  0.00
ATOM   1362  O   ASP    85      39.074  55.092  34.680  0.00  0.00
ATOM   1363  N   ASN    86      37.023  55.683  35.279  0.00  0.00
ATOM   1364  H   ASN    86      36.271  56.330  35.093  0.00  0.00
ATOM   1365  CA  ASN    86      36.887  54.787  36.406  0.00  0.00
ATOM   1366  HA  ASN    86      37.821  54.698  36.963  0.00  0.00
ATOM   1367  CB  ASN    86      35.840  55.529  37.312  0.00  0.00
ATOM   1368  HB2 ASN    86      36.052  56.577  37.520  0.00  0.00
ATOM   1369  HB3 ASN    86      34.869  55.419  36.829  0.00  0.00
ATOM   1370  CG  ASN    86      35.622  54.736  38.633  0.00  0.00
ATOM   1371  OD1 ASN    86      36.247  55.117  39.635  0.00  0.00
ATOM   1372  ND2 ASN    86      34.860  53.666  38.641  0.00  0.00
ATOM   1373 1HD2 ASN    86      34.761  53.268  39.563  0.00  0.00
ATOM   1374 2HD2 ASN    86      34.402  53.361  37.794  0.00  0.00
ATOM   1375  C   ASN    86      36.441  53.385  35.892  0.00  0.00
ATOM   1376  O   ASN    86      36.699  52.354  36.514  0.00  0.00
ATOM   1377  N   TYR    87      35.936  53.312  34.682  0.00  0.00
ATOM   1378  H   TYR    87      35.670  54.149  34.182  0.00  0.00
ATOM   1379  CA  TYR    87      35.701  52.062  33.944  0.00  0.00
ATOM   1380  HA  TYR    87      35.415  51.286  34.655  0.00  0.00
ATOM   1381  CB  TYR    87      34.611  52.064  32.920  0.00  0.00
ATOM   1382  HB2 TYR    87      33.650  52.326  33.362  0.00  0.00
ATOM   1383  HB3 TYR    87      34.904  52.907  32.294  0.00  0.00
ATOM   1384  CG  TYR    87      34.389  50.715  32.211  0.00  0.00
ATOM   1385  CD1 TYR    87      33.165  49.956  32.486  0.00  0.00
ATOM   1386  HD1 TYR    87      32.493  50.233  33.283  0.00  0.00
ATOM   1387  CE1 TYR    87      32.892  48.875  31.649  0.00  0.00
ATOM   1388  HE1 TYR    87      31.966  48.393  31.924  0.00  0.00
ATOM   1389  CZ  TYR    87      33.781  48.384  30.687  0.00  0.00
ATOM   1390  OH  TYR    87      33.644  47.218  30.076  0.00  0.00
ATOM   1391  HH  TYR    87      32.867  46.729  30.357  0.00  0.00
ATOM   1392  CE2 TYR    87      34.954  49.135  30.403  0.00  0.00
ATOM   1393  HE2 TYR    87      35.527  48.949  29.507  0.00  0.00
ATOM   1394  CD2 TYR    87      35.167  50.350  31.039  0.00  0.00
ATOM   1395  HD2 TYR    87      36.004  50.979  30.778  0.00  0.00
ATOM   1396  C   TYR    87      37.073  51.491  33.479  0.00  0.00
ATOM   1397  O   TYR    87      37.499  50.364  33.907  0.00  0.00
ATOM   1398  N   LEU    88      37.921  52.286  32.820  0.00  0.00
ATOM   1399  H   LEU    88      37.633  53.199  32.500  0.00  0.00
ATOM   1400  CA  LEU    88      39.291  51.884  32.461  0.00  0.00
ATOM   1401  HA  LEU    88      39.220  50.988  31.843  0.00  0.00
ATOM   1402  CB  LEU    88      39.938  53.135  31.704  0.00  0.00
ATOM   1403  HB2 LEU    88      39.264  53.376  30.880  0.00  0.00
ATOM   1404  HB3 LEU    88      39.825  53.955  32.411  0.00  0.00
ATOM   1405  CG  LEU    88      41.469  53.207  31.474  0.00  0.00
ATOM   1406  HG  LEU    88      41.950  53.364  32.440  0.00  0.00
ATOM   1407  CD1 LEU    88      41.933  51.972  30.775  0.00  0.00
ATOM   1408 1HD1 LEU    88      43.011  51.850  30.671  0.00  0.00
ATOM   1409 2HD1 LEU    88      41.535  51.158  31.382  0.00  0.00
ATOM   1410 3HD1 LEU    88      41.504  51.933  29.774  0.00  0.00
ATOM   1411  CD2 LEU    88      41.737  54.400  30.623  0.00  0.00
ATOM   1412 1HD2 LEU    88      41.072  54.318  29.764  0.00  0.00
ATOM   1413 2HD2 LEU    88      41.521  55.327  31.154  0.00  0.00
ATOM   1414 3HD2 LEU    88      42.786  54.337  30.328  0.00  0.00
ATOM   1415  C   LEU    88      40.146  51.569  33.666  0.00  0.00
ATOM   1416  O   LEU    88      40.741  50.466  33.762  0.00  0.00
ATOM   1417  N   LYS    89      40.008  52.317  34.771  0.00  0.00
ATOM   1418  H   LYS    89      39.499  53.189  34.746  0.00  0.00
ATOM   1419  CA  LYS    89      40.664  52.042  36.044  0.00  0.00
ATOM   1420  HA  LYS    89      41.733  51.890  35.892  0.00  0.00
ATOM   1421  CB  LYS    89      40.483  53.212  36.902  0.00  0.00
ATOM   1422  HB2 LYS    89      39.509  53.686  36.779  0.00  0.00
ATOM   1423  HB3 LYS    89      40.705  52.957  37.939  0.00  0.00
ATOM   1424  CG  LYS    89      41.575  54.260  36.558  0.00  0.00
ATOM   1425  HG2 LYS    89      42.468  53.827  37.010  0.00  0.00
ATOM   1426  HG3 LYS    89      41.756  54.285  35.483  0.00  0.00
ATOM   1427  CD  LYS    89      41.183  55.663  37.192  0.00  0.00
ATOM   1428  HD2 LYS    89      40.306  56.005  36.643  0.00  0.00
ATOM   1429  HD3 LYS    89      40.919  55.464  38.231  0.00  0.00
ATOM   1430  CE  LYS    89      42.197  56.745  37.135  0.00  0.00
ATOM   1431  HE2 LYS    89      41.724  57.635  37.552  0.00  0.00
ATOM   1432  HE3 LYS    89      43.075  56.540  37.747  0.00  0.00
ATOM   1433  NZ  LYS    89      42.735  57.076  35.768  0.00  0.00
ATOM   1434  HZ1 LYS    89      43.220  57.960  35.738  0.00  0.00
ATOM   1435  HZ2 LYS    89      43.401  56.387  35.444  0.00  0.00
ATOM   1436  HZ3 LYS    89      42.027  57.221  35.063  0.00  0.00
ATOM   1437  C   LYS    89      40.154  50.752  36.707  0.00  0.00
ATOM   1438  O   LYS    89      40.968  49.930  37.230  0.00  0.00
ATOM   1439  N   GLY    90      38.834  50.530  36.755  0.00  0.00
ATOM   1440  H   GLY    90      38.235  51.273  36.424  0.00  0.00
ATOM   1441  CA  GLY    90      38.224  49.390  37.186  0.00  0.00
ATOM   1442  HA2 GLY    90      38.373  49.328  38.265  0.00  0.00
ATOM   1443  HA3 GLY    90      37.134  49.433  37.176  0.00  0.00
ATOM   1444  C   GLY    90      38.727  48.105  36.514  0.00  0.00
ATOM   1445  O   GLY    90      39.179  47.160  37.217  0.00  0.00
ATOM   1446  N   VAL    91      38.574  48.096  35.191  0.00  0.00
ATOM   1447  H   VAL    91      38.202  48.903  34.712  0.00  0.00
ATOM   1448  CA  VAL    91      38.947  46.915  34.387  0.00  0.00
ATOM   1449  HA  VAL    91      38.397  46.090  34.837  0.00  0.00
ATOM   1450  CB  VAL    91      38.564  47.098  32.900  0.00  0.00
ATOM   1451  HB  VAL    91      39.014  48.009  32.508  0.00  0.00
ATOM   1452  CG1 VAL    91      39.010  45.832  32.088  0.00  0.00
ATOM   1453 1HG1 VAL    91      38.978  46.072  31.025  0.00  0.00
ATOM   1454 2HG1 VAL    91      40.070  45.621  32.237  0.00  0.00
ATOM   1455 3HG1 VAL    91      38.458  44.922  32.322  0.00  0.00
ATOM   1456  CG2 VAL    91      37.056  47.197  32.497  0.00  0.00
ATOM   1457 1HG2 VAL    91      36.483  47.841  33.164  0.00  0.00
ATOM   1458 2HG2 VAL    91      36.922  47.586  31.488  0.00  0.00
ATOM   1459 3HG2 VAL    91      36.589  46.222  32.629  0.00  0.00
ATOM   1460  C   VAL    91      40.424  46.522  34.545  0.00  0.00
ATOM   1461  O   VAL    91      40.743  45.336  34.631  0.00  0.00
ATOM   1462  N   THR    92      41.412  47.526  34.499  0.00  0.00
ATOM   1463  H   THR    92      41.181  48.509  34.482  0.00  0.00
ATOM   1464  CA  THR    92      42.817  47.343  34.594  0.00  0.00
ATOM   1465  HA  THR    92      43.027  46.578  33.847  0.00  0.00
ATOM   1466  CB  THR    92      43.599  48.605  34.251  0.00  0.00
ATOM   1467  HB  THR    92      44.655  48.497  34.495  0.00  0.00
ATOM   1468  CG2 THR    92      43.431  48.870  32.697  0.00  0.00
ATOM   1469 1HG2 THR    92      42.398  48.808  32.352  0.00  0.00
ATOM   1470 2HG2 THR    92      43.735  49.876  32.407  0.00  0.00
ATOM   1471 3HG2 THR    92      44.022  48.199  32.074  0.00  0.00
ATOM   1472  OG1 THR    92      43.085  49.675  34.895  0.00  0.00
ATOM   1473  HG1 THR    92      42.285  49.951  34.443  0.00  0.00
ATOM   1474  C   THR    92      43.149  46.732  35.952  0.00  0.00
ATOM   1475  O   THR    92      43.965  45.803  36.055  0.00  0.00
ATOM   1476  N   LYS    93      42.458  47.235  37.014  0.00  0.00
ATOM   1477  H   LYS    93      41.755  47.959  37.033  0.00  0.00
ATOM   1478  CA  LYS    93      42.556  46.679  38.375  0.00  0.00
ATOM   1479  HA  LYS    93      43.623  46.525  38.536  0.00  0.00
ATOM   1480  CB  LYS    93      42.131  47.752  39.418  0.00  0.00
ATOM   1481  HB2 LYS    93      42.822  48.580  39.267  0.00  0.00
ATOM   1482  HB3 LYS    93      41.089  48.043  39.282  0.00  0.00
ATOM   1483  CG  LYS    93      42.446  47.204  40.819  0.00  0.00
ATOM   1484  HG2 LYS    93      41.704  46.414  40.928  0.00  0.00
ATOM   1485  HG3 LYS    93      43.460  46.814  40.909  0.00  0.00
ATOM   1486  CD  LYS    93      42.137  48.244  41.869  0.00  0.00
ATOM   1487  HD2 LYS    93      42.798  49.105  41.774  0.00  0.00
ATOM   1488  HD3 LYS    93      41.066  48.444  41.804  0.00  0.00
ATOM   1489  CE  LYS    93      42.356  47.758  43.280  0.00  0.00
ATOM   1490  HE2 LYS    93      42.010  46.727  43.363  0.00  0.00
ATOM   1491  HE3 LYS    93      43.424  47.738  43.499  0.00  0.00
ATOM   1492  NZ  LYS    93      41.720  48.632  44.292  0.00  0.00
ATOM   1493  HZ1 LYS    93      42.298  49.450  44.425  0.00  0.00
ATOM   1494  HZ2 LYS    93      40.786  48.947  44.077  0.00  0.00
ATOM   1495  HZ3 LYS    93      41.639  48.025  45.094  0.00  0.00
ATOM   1496  C   LYS    93      42.083  45.249  38.598  0.00  0.00
ATOM   1497  O   LYS    93      42.649  44.551  39.389  0.00  0.00
ATOM   1498  N   LEU    94      41.093  44.757  37.828  0.00  0.00
ATOM   1499  H   LEU    94      40.584  45.382  37.220  0.00  0.00
ATOM   1500  CA  LEU    94      40.682  43.341  37.933  0.00  0.00
ATOM   1501  HA  LEU    94      40.701  43.049  38.983  0.00  0.00
ATOM   1502  CB  LEU    94      39.276  43.172  37.393  0.00  0.00
ATOM   1503  HB2 LEU    94      39.194  43.649  36.416  0.00  0.00
ATOM   1504  HB3 LEU    94      39.205  42.086  37.322  0.00  0.00
ATOM   1505  CG  LEU    94      38.076  43.536  38.233  0.00  0.00
ATOM   1506  HG  LEU    94      37.950  44.618  38.214  0.00  0.00
ATOM   1507  CD1 LEU    94      36.817  42.922  37.598  0.00  0.00
ATOM   1508 1HD1 LEU    94      35.857  43.363  37.866  0.00  0.00
ATOM   1509 2HD1 LEU    94      36.925  42.890  36.514  0.00  0.00
ATOM   1510 3HD1 LEU    94      36.811  41.850  37.790  0.00  0.00
ATOM   1511  CD2 LEU    94      38.013  43.197  39.726  0.00  0.00
ATOM   1512 1HD2 LEU    94      38.129  42.133  39.935  0.00  0.00
ATOM   1513 2HD2 LEU    94      38.798  43.723  40.269  0.00  0.00
ATOM   1514 3HD2 LEU    94      36.973  43.453  39.926  0.00  0.00
ATOM   1515  C   LEU    94      41.731  42.488  37.188  0.00  0.00
ATOM   1516  O   LEU    94      42.064  41.389  37.733  0.00  0.00
ATOM   1517  N   PHE    95      42.231  42.921  36.011  0.00  0.00
ATOM   1518  H   PHE    95      41.874  43.772  35.599  0.00  0.00
ATOM   1519  CA  PHE    95      43.363  42.243  35.292  0.00  0.00
ATOM   1520  HA  PHE    95      43.056  41.215  35.099  0.00  0.00
ATOM   1521  CB  PHE    95      43.540  42.979  33.971  0.00  0.00
ATOM   1522  HB2 PHE    95      43.204  44.006  34.111  0.00  0.00
ATOM   1523  HB3 PHE    95      44.598  43.079  33.729  0.00  0.00
ATOM   1524  CG  PHE    95      42.803  42.410  32.716  0.00  0.00
ATOM   1525  CD1 PHE    95      43.604  41.716  31.813  0.00  0.00
ATOM   1526  HD1 PHE    95      44.617  41.399  32.016  0.00  0.00
ATOM   1527  CE1 PHE    95      42.978  41.258  30.630  0.00  0.00
ATOM   1528  HE1 PHE    95      43.615  40.759  29.914  0.00  0.00
ATOM   1529  CZ  PHE    95      41.580  41.442  30.400  0.00  0.00
ATOM   1530  HZ  PHE    95      41.151  41.255  29.427  0.00  0.00
ATOM   1531  CE2 PHE    95      40.848  42.107  31.386  0.00  0.00
ATOM   1532  HE2 PHE    95      39.802  42.349  31.271  0.00  0.00
ATOM   1533  CD2 PHE    95      41.418  42.567  32.570  0.00  0.00
ATOM   1534  HD2 PHE    95      40.869  43.116  33.322  0.00  0.00
ATOM   1535  C   PHE    95      44.675  42.193  36.118  0.00  0.00
ATOM   1536  O   PHE    95      45.397  41.189  35.989  0.00  0.00
ATOM   1537  N   GLU    96      44.893  43.166  37.057  0.00  0.00
ATOM   1538  H   GLU    96      44.328  44.003  37.012  0.00  0.00
ATOM   1539  CA  GLU    96      46.041  43.218  37.945  0.00  0.00
ATOM   1540  HA  GLU    96      46.929  42.974  37.362  0.00  0.00
ATOM   1541  CB  GLU    96      46.155  44.679  38.396  0.00  0.00
ATOM   1542  HB2 GLU    96      46.199  45.201  37.440  0.00  0.00
ATOM   1543  HB3 GLU    96      45.225  44.968  38.886  0.00  0.00
ATOM   1544  CG  GLU    96      47.425  44.928  39.256  0.00  0.00
ATOM   1545  HG2 GLU    96      47.341  44.316  40.154  0.00  0.00
ATOM   1546  HG3 GLU    96      48.209  44.466  38.656  0.00  0.00
ATOM   1547  CD  GLU    96      47.719  46.441  39.574  0.00  0.00
ATOM   1548  OE1 GLU    96      48.664  46.614  40.374  0.00  0.00
ATOM   1549  OE2 GLU    96      47.011  47.369  39.127  0.00  0.00
ATOM   1550  C   GLU    96      45.991  42.125  39.076  0.00  0.00
ATOM   1551  O   GLU    96      46.913  41.332  39.308  0.00  0.00
ATOM   1552  N   ARG    97      44.777  42.023  39.647  0.00  0.00
ATOM   1553  H   ARG    97      44.018  42.648  39.416  0.00  0.00
ATOM   1554  CA  ARG    97      44.395  40.921  40.654  0.00  0.00
ATOM   1555  HA  ARG    97      45.017  40.813  41.542  0.00  0.00
ATOM   1556  CB  ARG    97      42.979  41.190  41.320  0.00  0.00
ATOM   1557  HB2 ARG    97      42.979  42.195  41.745  0.00  0.00
ATOM   1558  HB3 ARG    97      42.212  41.138  40.547  0.00  0.00
ATOM   1559  CG  ARG    97      42.710  40.094  42.365  0.00  0.00
ATOM   1560  HG2 ARG    97      42.190  39.238  41.934  0.00  0.00
ATOM   1561  HG3 ARG    97      43.636  39.794  42.856  0.00  0.00
ATOM   1562  CD  ARG    97      41.691  40.522  43.317  0.00  0.00
ATOM   1563  HD2 ARG    97      42.230  41.056  44.101  0.00  0.00
ATOM   1564  HD3 ARG    97      41.021  41.231  42.828  0.00  0.00
ATOM   1565  NE  ARG    97      40.896  39.521  44.052  0.00  0.00
ATOM   1566  HE  ARG    97      39.939  39.438  43.737  0.00  0.00
ATOM   1567  CZ  ARG    97      41.246  38.780  45.061  0.00  0.00
ATOM   1568  NH1 ARG    97      42.427  38.841  45.635  0.00  0.00
ATOM   1569 1HH1 ARG    97      43.161  39.354  45.169  0.00  0.00
ATOM   1570 2HH1 ARG    97      42.604  38.199  46.394  0.00  0.00
ATOM   1571  NH2 ARG    97      40.349  37.954  45.618  0.00  0.00
ATOM   1572 1HH2 ARG    97      39.382  37.956  45.323  0.00  0.00
ATOM   1573 2HH2 ARG    97      40.495  37.602  46.554  0.00  0.00
ATOM   1574  C   ARG    97      44.480  39.580  39.987  0.00  0.00
ATOM   1575  O   ARG    97      45.123  38.776  40.632  0.00  0.00
ATOM   1576  N   ILE    98      43.880  39.284  38.826  0.00  0.00
ATOM   1577  H   ILE    98      43.397  39.964  38.258  0.00  0.00
ATOM   1578  CA  ILE    98      44.062  37.997  38.188  0.00  0.00
ATOM   1579  HA  ILE    98      43.931  37.161  38.876  0.00  0.00
ATOM   1580  CB  ILE    98      43.136  37.759  36.964  0.00  0.00
ATOM   1581  HB  ILE    98      43.491  38.439  36.189  0.00  0.00
ATOM   1582  CG2 ILE    98      43.402  36.333  36.388  0.00  0.00
ATOM   1583 1HG2 ILE    98      43.074  35.635  37.159  0.00  0.00
ATOM   1584 2HG2 ILE    98      42.876  36.192  35.444  0.00  0.00
ATOM   1585 3HG2 ILE    98      44.468  36.185  36.220  0.00  0.00
ATOM   1586  CG1 ILE    98      41.660  37.983  37.169  0.00  0.00
ATOM   1587 2HG1 ILE    98      41.239  37.150  37.732  0.00  0.00
ATOM   1588 3HG1 ILE    98      41.447  38.848  37.796  0.00  0.00
ATOM   1589  CD1 ILE    98      40.805  38.311  35.952  0.00  0.00
ATOM   1590 1HD1 ILE    98      40.797  37.416  35.330  0.00  0.00
ATOM   1591 2HD1 ILE    98      39.790  38.472  36.317  0.00  0.00
ATOM   1592 3HD1 ILE    98      41.186  39.198  35.445  0.00  0.00
ATOM   1593  C   ILE    98      45.552  37.823  37.907  0.00  0.00
ATOM   1594  O   ILE    98      46.083  36.781  38.287  0.00  0.00
ATOM   1595  N   TYR    99      46.342  38.757  37.235  0.00  0.00
ATOM   1596  H   TYR    99      45.856  39.605  36.983  0.00  0.00
ATOM   1597  CA  TYR    99      47.771  38.602  36.802  0.00  0.00
ATOM   1598  HA  TYR    99      47.806  37.635  36.303  0.00  0.00
ATOM   1599  CB  TYR    99      48.094  39.684  35.779  0.00  0.00
ATOM   1600  HB2 TYR    99      47.346  39.721  34.988  0.00  0.00
ATOM   1601  HB3 TYR    99      48.195  40.639  36.296  0.00  0.00
ATOM   1602  CG  TYR    99      49.363  39.525  34.970  0.00  0.00
ATOM   1603  CD1 TYR    99      49.245  38.834  33.743  0.00  0.00
ATOM   1604  HD1 TYR    99      48.298  38.418  33.435  0.00  0.00
ATOM   1605  CE1 TYR    99      50.283  38.917  32.807  0.00  0.00
ATOM   1606  HE1 TYR    99      50.185  38.460  31.832  0.00  0.00
ATOM   1607  CZ  TYR    99      51.488  39.584  33.134  0.00  0.00
ATOM   1608  OH  TYR    99      52.548  39.511  32.303  0.00  0.00
ATOM   1609  HH  TYR    99      53.265  40.080  32.593  0.00  0.00
ATOM   1610  CE2 TYR    99      51.559  40.329  34.352  0.00  0.00
ATOM   1611  HE2 TYR    99      52.440  40.926  34.538  0.00  0.00
ATOM   1612  CD2 TYR    99      50.515  40.250  35.288  0.00  0.00
ATOM   1613  HD2 TYR    99      50.629  40.802  36.208  0.00  0.00
ATOM   1614  C   TYR    99      48.786  38.423  37.997  0.00  0.00
ATOM   1615  O   TYR    99      49.802  37.746  37.902  0.00  0.00
ATOM   1616  N   SER   100      48.415  38.738  39.206  0.00  0.00
ATOM   1617  H   SER   100      47.634  39.369  39.321  0.00  0.00
ATOM   1618  CA  SER   100      49.040  38.396  40.535  0.00  0.00
ATOM   1619  HA  SER   100      50.129  38.438  40.503  0.00  0.00
ATOM   1620  CB  SER   100      48.436  39.332  41.590  0.00  0.00
ATOM   1621  HB2 SER   100      47.350  39.364  41.499  0.00  0.00
ATOM   1622  HB3 SER   100      48.733  39.040  42.597  0.00  0.00
ATOM   1623  OG  SER   100      49.017  40.596  41.409  0.00  0.00
ATOM   1624  HG  SER   100      48.465  40.984  40.726  0.00  0.00
ATOM   1625  C   SER   100      48.713  36.925  40.899  0.00  0.00
ATOM   1626  O   SER   100      48.894  36.562  42.026  0.00  0.00
ATOM   1627  N   THR   101      48.405  36.086  39.924  0.00  0.00
ATOM   1628  H   THR   101      48.277  36.380  38.967  0.00  0.00
ATOM   1629  CA  THR   101      48.184  34.684  40.262  0.00  0.00
ATOM   1630  HA  THR   101      48.746  34.395  41.150  0.00  0.00
ATOM   1631  CB  THR   101      46.759  34.304  40.522  0.00  0.00
ATOM   1632  HB  THR   101      46.780  33.307  40.965  0.00  0.00
ATOM   1633  CG2 THR   101      45.990  35.163  41.543  0.00  0.00
ATOM   1634 1HG2 THR   101      46.515  35.181  42.498  0.00  0.00
ATOM   1635 2HG2 THR   101      45.933  36.201  41.219  0.00  0.00
ATOM   1636 3HG2 THR   101      44.975  34.768  41.571  0.00  0.00
ATOM   1637  OG1 THR   101      46.014  34.355  39.355  0.00  0.00
ATOM   1638  HG1 THR   101      45.935  35.237  38.982  0.00  0.00
ATOM   1639  C   THR   101      48.712  33.802  39.093  0.00  0.00
ATOM   1640  O   THR   101      48.672  34.265  37.967  0.00  0.00
ATOM   1641  N   ASP   102      49.250  32.589  39.315  0.00  0.00
ATOM   1642  H   ASP   102      49.446  32.443  40.295  0.00  0.00
ATOM   1643  CA  ASP   102      49.785  31.697  38.302  0.00  0.00
ATOM   1644  HA  ASP   102      50.451  32.170  37.580  0.00  0.00
ATOM   1645  CB  ASP   102      50.529  30.622  39.092  0.00  0.00
ATOM   1646  HB2 ASP   102      51.151  31.210  39.766  0.00  0.00
ATOM   1647  HB3 ASP   102      49.883  30.099  39.797  0.00  0.00
ATOM   1648  CG  ASP   102      51.277  29.637  38.226  0.00  0.00
ATOM   1649  OD1 ASP   102      50.941  28.452  38.306  0.00  0.00
ATOM   1650  OD2 ASP   102      52.298  29.944  37.581  0.00  0.00
ATOM   1651  C   ASP   102      48.732  31.002  37.409  0.00  0.00
ATOM   1652  O   ASP   102      48.901  30.841  36.194  0.00  0.00
ATOM   1653  N   LEU   103      47.560  30.711  38.031  0.00  0.00
ATOM   1654  H   LEU   103      47.471  31.007  38.992  0.00  0.00
ATOM   1655  CA  LEU   103      46.360  30.341  37.275  0.00  0.00
ATOM   1656  HA  LEU   103      46.662  29.535  36.606  0.00  0.00
ATOM   1657  CB  LEU   103      45.246  29.905  38.247  0.00  0.00
ATOM   1658  HB2 LEU   103      45.503  28.928  38.659  0.00  0.00
ATOM   1659  HB3 LEU   103      45.090  30.656  39.021  0.00  0.00
ATOM   1660  CG  LEU   103      43.808  29.715  37.723  0.00  0.00
ATOM   1661  HG  LEU   103      43.504  30.534  37.072  0.00  0.00
ATOM   1662  CD1 LEU   103      43.746  28.603  36.742  0.00  0.00
ATOM   1663 1HD1 LEU   103      44.245  28.967  35.844  0.00  0.00
ATOM   1664 2HD1 LEU   103      44.216  27.708  37.149  0.00  0.00
ATOM   1665 3HD1 LEU   103      42.699  28.392  36.521  0.00  0.00
ATOM   1666  CD2 LEU   103      42.784  29.601  38.791  0.00  0.00
ATOM   1667 1HD2 LEU   103      42.820  30.563  39.303  0.00  0.00
ATOM   1668 2HD2 LEU   103      41.764  29.428  38.451  0.00  0.00
ATOM   1669 3HD2 LEU   103      43.015  28.767  39.452  0.00  0.00
ATOM   1670  C   LEU   103      45.897  31.432  36.408  0.00  0.00
ATOM   1671  O   LEU   103      45.546  31.198  35.248  0.00  0.00
ATOM   1672  N   GLY   104      45.963  32.668  36.902  0.00  0.00
ATOM   1673  H   GLY   104      46.215  32.740  37.878  0.00  0.00
ATOM   1674  CA  GLY   104      45.874  33.872  36.087  0.00  0.00
ATOM   1675  HA2 GLY   104      44.884  34.015  35.654  0.00  0.00
ATOM   1676  HA3 GLY   104      46.134  34.620  36.835  0.00  0.00
ATOM   1677  C   GLY   104      46.888  33.961  34.914  0.00  0.00
ATOM   1678  O   GLY   104      46.481  34.336  33.766  0.00  0.00
ATOM   1679  N   ARG   105      48.204  33.858  35.166  0.00  0.00
ATOM   1680  H   ARG   105      48.601  33.866  36.094  0.00  0.00
ATOM   1681  CA  ARG   105      49.165  33.969  34.052  0.00  0.00
ATOM   1682  HA  ARG   105      49.037  34.926  33.544  0.00  0.00
ATOM   1683  CB  ARG   105      50.547  34.053  34.719  0.00  0.00
ATOM   1684  HB2 ARG   105      50.680  33.165  35.337  0.00  0.00
ATOM   1685  HB3 ARG   105      51.314  34.083  33.945  0.00  0.00
ATOM   1686  CG  ARG   105      50.729  35.311  35.596  0.00  0.00
ATOM   1687  HG2 ARG   105      50.470  36.267  35.144  0.00  0.00
ATOM   1688  HG3 ARG   105      50.138  35.234  36.509  0.00  0.00
ATOM   1689  CD  ARG   105      52.187  35.561  36.012  0.00  0.00
ATOM   1690  HD2 ARG   105      52.852  35.475  35.153  0.00  0.00
ATOM   1691  HD3 ARG   105      52.235  36.573  36.415  0.00  0.00
ATOM   1692  NE  ARG   105      52.603  34.634  37.046  0.00  0.00
ATOM   1693  HE  ARG   105      53.142  33.814  36.806  0.00  0.00
ATOM   1694  CZ  ARG   105      52.513  34.798  38.337  0.00  0.00
ATOM   1695  NH1 ARG   105      51.745  35.696  38.763  0.00  0.00
ATOM   1696 1HH1 ARG   105      51.251  36.322  38.145  0.00  0.00
ATOM   1697 2HH1 ARG   105      51.770  35.827  39.764  0.00  0.00
ATOM   1698  NH2 ARG   105      53.153  34.078  39.150  0.00  0.00
ATOM   1699 1HH2 ARG   105      53.697  33.286  38.845  0.00  0.00
ATOM   1700 2HH2 ARG   105      52.998  34.191  40.142  0.00  0.00
ATOM   1701  C   ARG   105      49.091  32.833  33.023  0.00  0.00
ATOM   1702  O   ARG   105      49.540  33.053  31.903  0.00  0.00
ATOM   1703  N   MET   106      48.456  31.717  33.338  0.00  0.00
ATOM   1704  H   MET   106      48.210  31.645  34.315  0.00  0.00
ATOM   1705  CA  MET   106      48.292  30.557  32.377  0.00  0.00
ATOM   1706  HA  MET   106      49.194  30.350  31.802  0.00  0.00
ATOM   1707  CB  MET   106      47.968  29.293  33.202  0.00  0.00
ATOM   1708  HB2 MET   106      48.651  29.301  34.049  0.00  0.00
ATOM   1709  HB3 MET   106      47.034  29.447  33.743  0.00  0.00
ATOM   1710  CG  MET   106      48.055  27.958  32.530  0.00  0.00
ATOM   1711  HG2 MET   106      47.754  28.050  31.486  0.00  0.00
ATOM   1712  HG3 MET   106      49.126  27.815  32.379  0.00  0.00
ATOM   1713  SD  MET   106      47.450  26.494  33.457  0.00  0.00
ATOM   1714  CE  MET   106      47.866  25.193  32.350  0.00  0.00
ATOM   1715  HE1 MET   106      47.147  24.374  32.393  0.00  0.00
ATOM   1716  HE2 MET   106      47.789  25.596  31.341  0.00  0.00
ATOM   1717  HE3 MET   106      48.889  24.833  32.453  0.00  0.00
ATOM   1718  C   MET   106      47.112  30.848  31.408  0.00  0.00
ATOM   1719  O   MET   106      47.258  30.777  30.218  0.00  0.00
ATOM   1720  N   LEU   107      45.994  31.248  31.968  0.00  0.00
ATOM   1721  H   LEU   107      45.932  31.344  32.972  0.00  0.00
ATOM   1722  CA  LEU   107      44.907  31.838  31.182  0.00  0.00
ATOM   1723  HA  LEU   107      44.520  31.027  30.565  0.00  0.00
ATOM   1724  CB  LEU   107      43.778  32.232  32.147  0.00  0.00
ATOM   1725  HB2 LEU   107      43.533  31.365  32.759  0.00  0.00
ATOM   1726  HB3 LEU   107      44.135  33.035  32.791  0.00  0.00
ATOM   1727  CG  LEU   107      42.428  32.603  31.427  0.00  0.00
ATOM   1728  HG  LEU   107      42.528  33.586  30.965  0.00  0.00
ATOM   1729  CD1 LEU   107      41.903  31.569  30.409  0.00  0.00
ATOM   1730 1HD1 LEU   107      42.654  31.292  29.671  0.00  0.00
ATOM   1731 2HD1 LEU   107      41.681  30.609  30.877  0.00  0.00
ATOM   1732 3HD1 LEU   107      41.074  32.003  29.850  0.00  0.00
ATOM   1733  CD2 LEU   107      41.353  32.837  32.452  0.00  0.00
ATOM   1734 1HD2 LEU   107      40.359  33.135  32.119  0.00  0.00
ATOM   1735 2HD2 LEU   107      41.164  31.912  32.995  0.00  0.00
ATOM   1736 3HD2 LEU   107      41.664  33.555  33.211  0.00  0.00
ATOM   1737  C   LEU   107      45.329  33.039  30.341  0.00  0.00
ATOM   1738  O   LEU   107      44.984  33.194  29.144  0.00  0.00
ATOM   1739  N   LEU   108      45.873  34.025  30.995  0.00  0.00
ATOM   1740  H   LEU   108      46.147  33.863  31.953  0.00  0.00
ATOM   1741  CA  LEU   108      46.117  35.342  30.361  0.00  0.00
ATOM   1742  HA  LEU   108      45.147  35.559  29.913  0.00  0.00
ATOM   1743  CB  LEU   108      46.458  36.406  31.405  0.00  0.00
ATOM   1744  HB2 LEU   108      47.041  35.919  32.187  0.00  0.00
ATOM   1745  HB3 LEU   108      47.063  37.167  30.911  0.00  0.00
ATOM   1746  CG  LEU   108      45.219  37.019  32.069  0.00  0.00
ATOM   1747  HG  LEU   108      44.434  36.269  31.962  0.00  0.00
ATOM   1748  CD1 LEU   108      45.402  37.502  33.454  0.00  0.00
ATOM   1749 1HD1 LEU   108      46.093  38.342  33.542  0.00  0.00
ATOM   1750 2HD1 LEU   108      44.452  37.794  33.900  0.00  0.00
ATOM   1751 3HD1 LEU   108      45.751  36.715  34.121  0.00  0.00
ATOM   1752  CD2 LEU   108      44.769  38.200  31.242  0.00  0.00
ATOM   1753 1HD2 LEU   108      45.471  39.021  31.391  0.00  0.00
ATOM   1754 2HD2 LEU   108      44.919  38.058  30.171  0.00  0.00
ATOM   1755 3HD2 LEU   108      43.766  38.543  31.498  0.00  0.00
ATOM   1756  C   LEU   108      47.173  35.266  29.224  0.00  0.00
ATOM   1757  O   LEU   108      46.949  35.832  28.139  0.00  0.00
ATOM   1758  N   THR   109      48.249  34.419  29.348  0.00  0.00
ATOM   1759  H   THR   109      48.466  33.823  30.135  0.00  0.00
ATOM   1760  CA  THR   109      49.092  34.187  28.158  0.00  0.00
ATOM   1761  HA  THR   109      49.424  35.142  27.749  0.00  0.00
ATOM   1762  CB  THR   109      50.373  33.427  28.511  0.00  0.00
ATOM   1763  HB  THR   109      50.830  33.315  27.528  0.00  0.00
ATOM   1764  CG2 THR   109      51.279  34.321  29.381  0.00  0.00
ATOM   1765 1HG2 THR   109      50.721  34.994  30.032  0.00  0.00
ATOM   1766 2HG2 THR   109      51.838  33.667  30.048  0.00  0.00
ATOM   1767 3HG2 THR   109      52.002  34.866  28.774  0.00  0.00
ATOM   1768  OG1 THR   109      50.156  32.190  29.167  0.00  0.00
ATOM   1769  HG1 THR   109      50.028  32.414  30.092  0.00  0.00
ATOM   1770  C   THR   109      48.411  33.277  27.190  0.00  0.00
ATOM   1771  O   THR   109      48.540  33.618  26.031  0.00  0.00
ATOM   1772  N   SER   110      47.592  32.277  27.630  0.00  0.00
ATOM   1773  H   SER   110      47.530  32.019  28.604  0.00  0.00
ATOM   1774  CA  SER   110      46.754  31.481  26.636  0.00  0.00
ATOM   1775  HA  SER   110      47.412  30.899  25.992  0.00  0.00
ATOM   1776  CB  SER   110      45.949  30.416  27.327  0.00  0.00
ATOM   1777  HB2 SER   110      45.172  30.895  27.921  0.00  0.00
ATOM   1778  HB3 SER   110      45.405  29.844  26.575  0.00  0.00
ATOM   1779  OG  SER   110      46.800  29.493  28.010  0.00  0.00
ATOM   1780  HG  SER   110      46.931  29.906  28.868  0.00  0.00
ATOM   1781  C   SER   110      45.810  32.390  25.795  0.00  0.00
ATOM   1782  O   SER   110      45.513  32.022  24.690  0.00  0.00
ATOM   1783  N   ILE   111      45.326  33.501  26.294  0.00  0.00
ATOM   1784  H   ILE   111      45.637  33.724  27.228  0.00  0.00
ATOM   1785  CA  ILE   111      44.524  34.553  25.503  0.00  0.00
ATOM   1786  HA  ILE   111      43.786  33.990  24.933  0.00  0.00
ATOM   1787  CB  ILE   111      43.803  35.587  26.399  0.00  0.00
ATOM   1788  HB  ILE   111      44.504  36.123  27.040  0.00  0.00
ATOM   1789  CG2 ILE   111      43.172  36.716  25.587  0.00  0.00
ATOM   1790 1HG2 ILE   111      42.706  37.542  26.126  0.00  0.00
ATOM   1791 2HG2 ILE   111      43.874  37.209  24.912  0.00  0.00
ATOM   1792 3HG2 ILE   111      42.389  36.355  24.919  0.00  0.00
ATOM   1793  CG1 ILE   111      42.723  34.976  27.262  0.00  0.00
ATOM   1794 2HG1 ILE   111      43.228  34.287  27.942  0.00  0.00
ATOM   1795 3HG1 ILE   111      42.370  35.771  27.917  0.00  0.00
ATOM   1796  CD1 ILE   111      41.546  34.216  26.724  0.00  0.00
ATOM   1797 1HD1 ILE   111      41.860  33.376  26.105  0.00  0.00
ATOM   1798 2HD1 ILE   111      40.954  33.842  27.560  0.00  0.00
ATOM   1799 3HD1 ILE   111      40.978  34.700  25.929  0.00  0.00
ATOM   1800  C   ILE   111      45.431  35.179  24.411  0.00  0.00
ATOM   1801  O   ILE   111      45.103  35.250  23.247  0.00  0.00
ATOM   1802  N   VAL   112      46.692  35.608  24.728  0.00  0.00
ATOM   1803  H   VAL   112      46.920  35.553  25.711  0.00  0.00
ATOM   1804  CA  VAL   112      47.708  36.103  23.684  0.00  0.00
ATOM   1805  HA  VAL   112      47.174  36.860  23.113  0.00  0.00
ATOM   1806  CB  VAL   112      48.969  36.622  24.400  0.00  0.00
ATOM   1807  HB  VAL   112      49.495  35.835  24.940  0.00  0.00
ATOM   1808  CG1 VAL   112      49.981  37.179  23.358  0.00  0.00
ATOM   1809 1HG1 VAL   112      49.431  37.939  22.802  0.00  0.00
ATOM   1810 2HG1 VAL   112      50.852  37.623  23.841  0.00  0.00
ATOM   1811 3HG1 VAL   112      50.440  36.389  22.764  0.00  0.00
ATOM   1812  CG2 VAL   112      48.573  37.764  25.359  0.00  0.00
ATOM   1813 1HG2 VAL   112      47.778  38.386  24.947  0.00  0.00
ATOM   1814 2HG2 VAL   112      48.237  37.314  26.294  0.00  0.00
ATOM   1815 3HG2 VAL   112      49.465  38.319  25.653  0.00  0.00
ATOM   1816  C   VAL   112      48.130  34.970  22.769  0.00  0.00
ATOM   1817  O   VAL   112      48.236  35.177  21.556  0.00  0.00
ATOM   1818  N   ARG   113      48.390  33.763  23.243  0.00  0.00
ATOM   1819  H   ARG   113      48.433  33.766  24.252  0.00  0.00
ATOM   1820  CA  ARG   113      48.586  32.590  22.414  0.00  0.00
ATOM   1821  HA  ARG   113      49.275  32.754  21.586  0.00  0.00
ATOM   1822  CB  ARG   113      49.174  31.477  23.200  0.00  0.00
ATOM   1823  HB2 ARG   113      48.495  31.257  24.025  0.00  0.00
ATOM   1824  HB3 ARG   113      49.229  30.557  22.617  0.00  0.00
ATOM   1825  CG  ARG   113      50.564  31.722  23.696  0.00  0.00
ATOM   1826  HG2 ARG   113      51.226  31.598  22.840  0.00  0.00
ATOM   1827  HG3 ARG   113      50.767  32.657  24.218  0.00  0.00
ATOM   1828  CD  ARG   113      50.950  30.487  24.625  0.00  0.00
ATOM   1829  HD2 ARG   113      50.415  30.665  25.557  0.00  0.00
ATOM   1830  HD3 ARG   113      50.581  29.639  24.048  0.00  0.00
ATOM   1831  NE  ARG   113      52.408  30.402  24.879  0.00  0.00
ATOM   1832  HE  ARG   113      52.954  31.155  24.485  0.00  0.00
ATOM   1833  CZ  ARG   113      53.001  29.437  25.492  0.00  0.00
ATOM   1834  NH1 ARG   113      54.242  29.294  25.460  0.00  0.00
ATOM   1835 1HH1 ARG   113      54.732  29.843  24.770  0.00  0.00
ATOM   1836 2HH1 ARG   113      54.737  28.618  26.025  0.00  0.00
ATOM   1837  NH2 ARG   113      52.295  28.463  26.042  0.00  0.00
ATOM   1838 1HH2 ARG   113      51.319  28.580  26.273  0.00  0.00
ATOM   1839 2HH2 ARG   113      52.802  27.639  26.334  0.00  0.00
ATOM   1840  C   ARG   113      47.397  32.179  21.548  0.00  0.00
ATOM   1841  O   ARG   113      47.641  31.566  20.510  0.00  0.00
ATOM   1842  N   GLY   114      46.128  32.421  21.933  0.00  0.00
ATOM   1843  H   GLY   114      46.020  32.889  22.822  0.00  0.00
ATOM   1844  CA  GLY   114      44.866  32.112  21.235  0.00  0.00
ATOM   1845  HA2 GLY   114      44.931  31.050  21.002  0.00  0.00
ATOM   1846  HA3 GLY   114      44.057  32.240  21.953  0.00  0.00
ATOM   1847  C   GLY   114      44.561  32.876  19.944  0.00  0.00
ATOM   1848  O   GLY   114      43.408  32.958  19.548  0.00  0.00
ATOM   1849  N   ILE   115      45.556  33.383  19.222  0.00  0.00
ATOM   1850  H   ILE   115      46.492  33.173  19.537  0.00  0.00
ATOM   1851  CA  ILE   115      45.491  34.180  17.956  0.00  0.00
ATOM   1852  HA  ILE   115      45.159  35.166  18.278  0.00  0.00
ATOM   1853  CB  ILE   115      46.910  34.281  17.336  0.00  0.00
ATOM   1854  HB  ILE   115      46.846  34.752  16.356  0.00  0.00
ATOM   1855  CG2 ILE   115      47.646  35.335  18.155  0.00  0.00
ATOM   1856 1HG2 ILE   115      48.481  35.759  17.597  0.00  0.00
ATOM   1857 2HG2 ILE   115      47.009  36.156  18.486  0.00  0.00
ATOM   1858 3HG2 ILE   115      47.990  34.940  19.110  0.00  0.00
ATOM   1859  CG1 ILE   115      47.746  32.983  17.270  0.00  0.00
ATOM   1860 2HG1 ILE   115      47.836  32.506  18.246  0.00  0.00
ATOM   1861 3HG1 ILE   115      47.226  32.385  16.523  0.00  0.00
ATOM   1862  CD1 ILE   115      49.150  33.137  16.844  0.00  0.00
ATOM   1863 1HD1 ILE   115      49.183  33.684  15.901  0.00  0.00
ATOM   1864 2HD1 ILE   115      49.825  33.636  17.539  0.00  0.00
ATOM   1865 3HD1 ILE   115      49.533  32.117  16.845  0.00  0.00
ATOM   1866  C   ILE   115      44.521  33.602  16.934  0.00  0.00
ATOM   1867  O   ILE   115      44.619  32.438  16.579  0.00  0.00
ATOM   1868  N   PRO   116      43.475  34.376  16.499  0.00  0.00
ATOM   1869  CD  PRO   116      42.888  35.492  17.203  0.00  0.00
ATOM   1870  HD2 PRO   116      43.498  36.321  16.843  0.00  0.00
ATOM   1871  HD3 PRO   116      42.874  35.464  18.293  0.00  0.00
ATOM   1872  CG  PRO   116      41.537  35.626  16.560  0.00  0.00
ATOM   1873  HG2 PRO   116      41.093  36.616  16.661  0.00  0.00
ATOM   1874  HG3 PRO   116      40.977  34.956  17.211  0.00  0.00
ATOM   1875  CB  PRO   116      41.637  35.076  15.122  0.00  0.00
ATOM   1876  HB2 PRO   116      40.727  34.694  14.661  0.00  0.00
ATOM   1877  HB3 PRO   116      42.001  35.862  14.460  0.00  0.00
ATOM   1878  CA  PRO   116      42.663  33.939  15.386  0.00  0.00
ATOM   1879  HA  PRO   116      42.146  33.010  15.623  0.00  0.00
ATOM   1880  C   PRO   116      43.571  33.657  14.177  0.00  0.00
ATOM   1881  O   PRO   116      44.666  34.203  13.981  0.00  0.00
ATOM   1882  N   PHE   117      43.112  32.762  13.293  0.00  0.00
ATOM   1883  H   PHE   117      42.169  32.398  13.326  0.00  0.00
ATOM   1884  CA  PHE   117      43.885  32.181  12.242  0.00  0.00
ATOM   1885  HA  PHE   117      44.944  32.284  12.478  0.00  0.00
ATOM   1886  CB  PHE   117      43.666  30.621  12.051  0.00  0.00
ATOM   1887  HB2 PHE   117      43.755  30.006  12.946  0.00  0.00
ATOM   1888  HB3 PHE   117      42.619  30.541  11.755  0.00  0.00
ATOM   1889  CG  PHE   117      44.574  30.028  10.936  0.00  0.00
ATOM   1890  CD1 PHE   117      45.910  30.136  11.135  0.00  0.00
ATOM   1891  HD1 PHE   117      46.246  30.694  11.995  0.00  0.00
ATOM   1892  CE1 PHE   117      46.859  29.631  10.182  0.00  0.00
ATOM   1893  HE1 PHE   117      47.921  29.817  10.243  0.00  0.00
ATOM   1894  CZ  PHE   117      46.350  28.971   8.985  0.00  0.00
ATOM   1895  HZ  PHE   117      47.046  28.708   8.201  0.00  0.00
ATOM   1896  CE2 PHE   117      44.974  28.729   8.878  0.00  0.00
ATOM   1897  HE2 PHE   117      44.706  28.119   8.029  0.00  0.00
ATOM   1898  CD2 PHE   117      44.122  29.338   9.822  0.00  0.00
ATOM   1899  HD2 PHE   117      43.063  29.371   9.613  0.00  0.00
ATOM   1900  C   PHE   117      43.845  32.963  10.899  0.00  0.00
ATOM   1901  O   PHE   117      42.853  33.480  10.436  0.00  0.00
ATOM   1902  N   TRP   118      44.956  32.996  10.190  0.00  0.00
ATOM   1903  H   TRP   118      45.739  32.493  10.584  0.00  0.00
ATOM   1904  CA  TRP   118      45.165  33.531   8.866  0.00  0.00
ATOM   1905  HA  TRP   118      44.547  34.427   8.913  0.00  0.00
ATOM   1906  CB  TRP   118      46.613  34.039   8.678  0.00  0.00
ATOM   1907  HB2 TRP   118      47.351  33.323   9.040  0.00  0.00
ATOM   1908  HB3 TRP   118      46.816  34.141   7.613  0.00  0.00
ATOM   1909  CG  TRP   118      46.889  35.436   9.210  0.00  0.00
ATOM   1910  CD1 TRP   118      46.542  35.821  10.493  0.00  0.00
ATOM   1911  HD1 TRP   118      46.039  35.200  11.219  0.00  0.00
ATOM   1912  NE1 TRP   118      47.220  36.988  10.764  0.00  0.00
ATOM   1913  HE1 TRP   118      47.126  37.505  11.625  0.00  0.00
ATOM   1914  CE2 TRP   118      47.916  37.498   9.653  0.00  0.00
ATOM   1915  CZ2 TRP   118      48.605  38.647   9.448  0.00  0.00
ATOM   1916  HZ2 TRP   118      48.628  39.311  10.301  0.00  0.00
ATOM   1917  CH2 TRP   118      49.369  38.775   8.303  0.00  0.00
ATOM   1918  HH2 TRP   118      50.036  39.598   8.089  0.00  0.00
ATOM   1919  CZ3 TRP   118      49.266  37.793   7.333  0.00  0.00
ATOM   1920  HZ3 TRP   118      49.801  37.998   6.417  0.00  0.00
ATOM   1921  CE3 TRP   118      48.474  36.616   7.514  0.00  0.00
ATOM   1922  HE3 TRP   118      48.515  35.825   6.781  0.00  0.00
ATOM   1923  CD2 TRP   118      47.747  36.476   8.672  0.00  0.00
ATOM   1924  C   TRP   118      44.550  32.568   7.724  0.00  0.00
ATOM   1925  O   TRP   118      45.260  32.309   6.723  0.00  0.00
ATOM   1926  N   GLY   119      43.388  32.005   7.970  0.00  0.00
ATOM   1927  H   GLY   119      42.937  32.301   8.825  0.00  0.00
ATOM   1928  CA  GLY   119      42.553  31.245   6.953  0.00  0.00
ATOM   1929  HA2 GLY   119      43.195  30.717   6.249  0.00  0.00
ATOM   1930  HA3 GLY   119      41.906  30.505   7.426  0.00  0.00
ATOM   1931  C   GLY   119      41.655  32.128   6.027  0.00  0.00
ATOM   1932  O   GLY   119      40.581  31.611   5.690  0.00  0.00
ATOM   1933  N   GLY   120      41.895  33.369   5.692  0.00  0.00
ATOM   1934  H   GLY   120      42.735  33.813   6.039  0.00  0.00
ATOM   1935  CA  GLY   120      41.031  34.308   4.913  0.00  0.00
ATOM   1936  HA2 GLY   120      39.983  34.073   5.103  0.00  0.00
ATOM   1937  HA3 GLY   120      41.347  35.291   5.258  0.00  0.00
ATOM   1938  C   GLY   120      41.203  34.167   3.416  0.00  0.00
ATOM   1939  O   GLY   120      40.494  34.766   2.611  0.00  0.00
ATOM   1940  N   SER   121      42.165  33.362   3.007  0.00  0.00
ATOM   1941  H   SER   121      42.725  32.898   3.708  0.00  0.00
ATOM   1942  CA  SER   121      42.416  32.873   1.609  0.00  0.00
ATOM   1943  HA  SER   121      42.093  33.732   1.021  0.00  0.00
ATOM   1944  CB  SER   121      43.928  32.944   1.323  0.00  0.00
ATOM   1945  HB2 SER   121      44.390  33.855   1.705  0.00  0.00
ATOM   1946  HB3 SER   121      44.494  32.155   1.817  0.00  0.00
ATOM   1947  OG  SER   121      44.057  32.811  -0.115  0.00  0.00
ATOM   1948  HG  SER   121      44.887  33.238  -0.340  0.00  0.00
ATOM   1949  C   SER   121      41.631  31.674   1.141  0.00  0.00
ATOM   1950  O   SER   121      41.464  30.684   1.836  0.00  0.00
ATOM   1951  N   THR   122      41.357  31.745  -0.146  0.00  0.00
ATOM   1952  H   THR   122      41.252  32.696  -0.470  0.00  0.00
ATOM   1953  CA  THR   122      40.901  30.609  -0.895  0.00  0.00
ATOM   1954  HA  THR   122      40.662  29.778  -0.233  0.00  0.00
ATOM   1955  CB  THR   122      39.571  30.962  -1.690  0.00  0.00
ATOM   1956  HB  THR   122      39.509  30.142  -2.405  0.00  0.00
ATOM   1957  CG2 THR   122      38.248  31.101  -0.873  0.00  0.00
ATOM   1958 1HG2 THR   122      38.423  31.797  -0.054  0.00  0.00
ATOM   1959 2HG2 THR   122      37.427  31.468  -1.492  0.00  0.00
ATOM   1960 3HG2 THR   122      37.917  30.116  -0.549  0.00  0.00
ATOM   1961  OG1 THR   122      39.603  32.045  -2.499  0.00  0.00
ATOM   1962  HG1 THR   122      38.889  31.930  -3.130  0.00  0.00
ATOM   1963  C   THR   122      41.952  30.201  -1.982  0.00  0.00
ATOM   1964  O   THR   122      41.624  29.546  -2.990  0.00  0.00
ATOM   1965  N   ILE   123      43.237  30.489  -1.686  0.00  0.00
ATOM   1966  H   ILE   123      43.296  31.288  -1.070  0.00  0.00
ATOM   1967  CA  ILE   123      44.522  29.981  -2.159  0.00  0.00
ATOM   1968  HA  ILE   123      44.312  29.339  -3.013  0.00  0.00
ATOM   1969  CB  ILE   123      45.414  31.047  -2.815  0.00  0.00
ATOM   1970  HB  ILE   123      45.626  31.822  -2.077  0.00  0.00
ATOM   1971  CG2 ILE   123      46.773  30.415  -3.046  0.00  0.00
ATOM   1972 1HG2 ILE   123      47.321  31.107  -3.686  0.00  0.00
ATOM   1973 2HG2 ILE   123      47.333  30.375  -2.112  0.00  0.00
ATOM   1974 3HG2 ILE   123      46.631  29.504  -3.628  0.00  0.00
ATOM   1975  CG1 ILE   123      44.737  31.650  -4.046  0.00  0.00
ATOM   1976 2HG1 ILE   123      44.827  30.975  -4.898  0.00  0.00
ATOM   1977 3HG1 ILE   123      43.690  31.908  -3.890  0.00  0.00
ATOM   1978  CD1 ILE   123      45.400  32.897  -4.594  0.00  0.00
ATOM   1979 1HD1 ILE   123      46.348  32.648  -5.074  0.00  0.00
ATOM   1980 2HD1 ILE   123      44.899  33.311  -5.469  0.00  0.00
ATOM   1981 3HD1 ILE   123      45.556  33.803  -4.008  0.00  0.00
ATOM   1982  C   ILE   123      45.072  29.055  -1.076  0.00  0.00
ATOM   1983  O   ILE   123      45.542  29.526  -0.055  0.00  0.00
ATOM   1984  N   ASP   124      45.152  27.808  -1.370  0.00  0.00
ATOM   1985  H   ASP   124      44.765  27.581  -2.276  0.00  0.00
ATOM   1986  CA  ASP   124      45.615  26.686  -0.558  0.00  0.00
ATOM   1987  HA  ASP   124      45.063  26.652   0.382  0.00  0.00
ATOM   1988  CB  ASP   124      45.275  25.359  -1.197  0.00  0.00
ATOM   1989  HB2 ASP   124      44.398  25.455  -1.841  0.00  0.00
ATOM   1990  HB3 ASP   124      46.158  25.152  -1.800  0.00  0.00
ATOM   1991  CG  ASP   124      45.261  24.247  -0.260  0.00  0.00
ATOM   1992  OD1 ASP   124      45.740  23.168  -0.655  0.00  0.00
ATOM   1993  OD2 ASP   124      44.824  24.361   0.954  0.00  0.00
ATOM   1994  C   ASP   124      47.150  26.768  -0.137  0.00  0.00
ATOM   1995  O   ASP   124      47.611  26.075   0.831  0.00  0.00
ATOM   1996  N   THR   125      47.836  27.753  -0.694  0.00  0.00
ATOM   1997  H   THR   125      47.363  28.440  -1.263  0.00  0.00
ATOM   1998  CA  THR   125      49.330  28.017  -0.516  0.00  0.00
ATOM   1999  HA  THR   125      49.752  27.276   0.162  0.00  0.00
ATOM   2000  CB  THR   125      50.012  27.822  -1.881  0.00  0.00
ATOM   2001  HB  THR   125      51.063  28.110  -1.859  0.00  0.00
ATOM   2002  CG2 THR   125      50.001  26.325  -2.283  0.00  0.00
ATOM   2003 1HG2 THR   125      48.969  26.104  -2.553  0.00  0.00
ATOM   2004 2HG2 THR   125      50.764  26.174  -3.047  0.00  0.00
ATOM   2005 3HG2 THR   125      50.156  25.642  -1.447  0.00  0.00
ATOM   2006  OG1 THR   125      49.389  28.515  -2.951  0.00  0.00
ATOM   2007  HG1 THR   125      48.661  27.979  -3.274  0.00  0.00
ATOM   2008  C   THR   125      49.645  29.394   0.122  0.00  0.00
ATOM   2009  O   THR   125      50.784  29.783   0.294  0.00  0.00
ATOM   2010  N   GLU   126      48.623  30.044   0.609  0.00  0.00
ATOM   2011  H   GLU   126      47.708  29.624   0.515  0.00  0.00
ATOM   2012  CA  GLU   126      48.658  31.400   1.080  0.00  0.00
ATOM   2013  HA  GLU   126      49.667  31.803   0.986  0.00  0.00
ATOM   2014  CB  GLU   126      47.809  32.145   0.026  0.00  0.00
ATOM   2015  HB2 GLU   126      48.287  31.946  -0.933  0.00  0.00
ATOM   2016  HB3 GLU   126      46.743  31.924  -0.010  0.00  0.00
ATOM   2017  CG  GLU   126      47.960  33.650   0.326  0.00  0.00
ATOM   2018  HG2 GLU   126      47.578  33.768   1.340  0.00  0.00
ATOM   2019  HG3 GLU   126      49.003  33.957   0.239  0.00  0.00
ATOM   2020  CD  GLU   126      47.203  34.527  -0.595  0.00  0.00
ATOM   2021  OE1 GLU   126      46.001  34.297  -0.813  0.00  0.00
ATOM   2022  OE2 GLU   126      47.804  35.410  -1.246  0.00  0.00
ATOM   2023  C   GLU   126      48.225  31.577   2.572  0.00  0.00
ATOM   2024  O   GLU   126      47.363  30.840   3.006  0.00  0.00
ATOM   2025  N   LEU   127      48.835  32.563   3.276  0.00  0.00
ATOM   2026  H   LEU   127      49.568  33.099   2.835  0.00  0.00
ATOM   2027  CA  LEU   127      48.219  33.059   4.493  0.00  0.00
ATOM   2028  HA  LEU   127      47.417  32.370   4.755  0.00  0.00
ATOM   2029  CB  LEU   127      49.115  33.092   5.731  0.00  0.00
ATOM   2030  HB2 LEU   127      49.929  33.799   5.574  0.00  0.00
ATOM   2031  HB3 LEU   127      48.485  33.538   6.501  0.00  0.00
ATOM   2032  CG  LEU   127      49.731  31.798   6.268  0.00  0.00
ATOM   2033  HG  LEU   127      50.450  31.391   5.556  0.00  0.00
ATOM   2034  CD1 LEU   127      50.452  32.101   7.623  0.00  0.00
ATOM   2035 1HD1 LEU   127      49.748  32.474   8.369  0.00  0.00
ATOM   2036 2HD1 LEU   127      51.035  31.234   7.931  0.00  0.00
ATOM   2037 3HD1 LEU   127      51.188  32.874   7.399  0.00  0.00
ATOM   2038  CD2 LEU   127      48.620  30.805   6.539  0.00  0.00
ATOM   2039 1HD2 LEU   127      48.204  30.484   5.585  0.00  0.00
ATOM   2040 2HD2 LEU   127      48.929  29.949   7.139  0.00  0.00
ATOM   2041 3HD2 LEU   127      47.751  31.237   7.036  0.00  0.00
ATOM   2042  C   LEU   127      47.572  34.470   4.187  0.00  0.00
ATOM   2043  O   LEU   127      48.232  35.288   3.494  0.00  0.00
ATOM   2044  N   LYS   128      46.410  34.692   4.799  0.00  0.00
ATOM   2045  H   LYS   128      45.902  33.915   5.198  0.00  0.00
ATOM   2046  CA  LYS   128      45.716  35.932   4.625  0.00  0.00
ATOM   2047  HA  LYS   128      46.347  36.821   4.583  0.00  0.00
ATOM   2048  CB  LYS   128      44.918  35.948   3.281  0.00  0.00
ATOM   2049  HB2 LYS   128      45.547  35.491   2.518  0.00  0.00
ATOM   2050  HB3 LYS   128      44.104  35.225   3.328  0.00  0.00
ATOM   2051  CG  LYS   128      44.476  37.338   2.793  0.00  0.00
ATOM   2052  HG2 LYS   128      43.911  37.857   3.566  0.00  0.00
ATOM   2053  HG3 LYS   128      45.295  38.026   2.586  0.00  0.00
ATOM   2054  CD  LYS   128      43.652  37.220   1.513  0.00  0.00
ATOM   2055  HD2 LYS   128      44.200  36.601   0.802  0.00  0.00
ATOM   2056  HD3 LYS   128      42.695  36.760   1.754  0.00  0.00
ATOM   2057  CE  LYS   128      43.417  38.622   0.931  0.00  0.00
ATOM   2058  HE2 LYS   128      42.863  39.204   1.666  0.00  0.00
ATOM   2059  HE3 LYS   128      44.402  39.057   0.763  0.00  0.00
ATOM   2060  NZ  LYS   128      42.779  38.514  -0.396  0.00  0.00
ATOM   2061  HZ1 LYS   128      43.110  37.755  -0.974  0.00  0.00
ATOM   2062  HZ2 LYS   128      41.789  38.452  -0.209  0.00  0.00
ATOM   2063  HZ3 LYS   128      42.865  39.279  -1.050  0.00  0.00
ATOM   2064  C   LYS   128      44.866  36.076   5.907  0.00  0.00
ATOM   2065  O   LYS   128      44.034  35.188   6.183  0.00  0.00
ATOM   2066  N   VAL   129      45.045  37.243   6.579  0.00  0.00
ATOM   2067  H   VAL   129      45.803  37.825   6.254  0.00  0.00
ATOM   2068  CA  VAL   129      44.167  37.598   7.754  0.00  0.00
ATOM   2069  HA  VAL   129      44.265  36.837   8.528  0.00  0.00
ATOM   2070  CB  VAL   129      44.746  38.900   8.378  0.00  0.00
ATOM   2071  HB  VAL   129      45.836  38.877   8.381  0.00  0.00
ATOM   2072  CG1 VAL   129      44.369  40.328   7.884  0.00  0.00
ATOM   2073 1HG1 VAL   129      44.786  41.232   8.329  0.00  0.00
ATOM   2074 2HG1 VAL   129      44.582  40.415   6.818  0.00  0.00
ATOM   2075 3HG1 VAL   129      43.328  40.439   8.188  0.00  0.00
ATOM   2076  CG2 VAL   129      44.329  38.805   9.854  0.00  0.00
ATOM   2077 1HG2 VAL   129      43.279  38.568  10.032  0.00  0.00
ATOM   2078 2HG2 VAL   129      44.855  38.054  10.443  0.00  0.00
ATOM   2079 3HG2 VAL   129      44.503  39.690  10.465  0.00  0.00
ATOM   2080  C   VAL   129      42.720  37.682   7.326  0.00  0.00
ATOM   2081  O   VAL   129      42.461  38.048   6.173  0.00  0.00
ATOM   2082  N   ILE   130      41.780  37.371   8.206  0.00  0.00
ATOM   2083  H   ILE   130      42.014  37.144   9.162  0.00  0.00
ATOM   2084  CA  ILE   130      40.381  37.467   7.962  0.00  0.00
ATOM   2085  HA  ILE   130      40.095  37.513   6.910  0.00  0.00
ATOM   2086  CB  ILE   130      39.628  36.321   8.617  0.00  0.00
ATOM   2087  HB  ILE   130      39.954  36.126   9.638  0.00  0.00
ATOM   2088  CG2 ILE   130      38.069  36.453   8.734  0.00  0.00
ATOM   2089 1HG2 ILE   130      37.606  36.211   7.777  0.00  0.00
ATOM   2090 2HG2 ILE   130      37.795  35.578   9.323  0.00  0.00
ATOM   2091 3HG2 ILE   130      37.781  37.409   9.170  0.00  0.00
ATOM   2092  CG1 ILE   130      39.990  34.900   8.060  0.00  0.00
ATOM   2093 2HG1 ILE   130      39.561  34.771   7.066  0.00  0.00
ATOM   2094 3HG1 ILE   130      41.051  34.741   7.869  0.00  0.00
ATOM   2095  CD1 ILE   130      39.531  33.681   8.820  0.00  0.00
ATOM   2096 1HD1 ILE   130      38.450  33.614   8.704  0.00  0.00
ATOM   2097 2HD1 ILE   130      39.938  32.827   8.279  0.00  0.00
ATOM   2098 3HD1 ILE   130      40.037  33.704   9.785  0.00  0.00
ATOM   2099  C   ILE   130      39.838  38.825   8.459  0.00  0.00
ATOM   2100  O   ILE   130      40.268  39.294   9.551  0.00  0.00
ATOM   2101  N   ASP   131      39.034  39.491   7.658  0.00  0.00
ATOM   2102  H   ASP   131      38.750  39.127   6.760  0.00  0.00
ATOM   2103  CA  ASP   131      38.625  40.864   8.054  0.00  0.00
ATOM   2104  HA  ASP   131      39.514  41.464   8.244  0.00  0.00
ATOM   2105  CB  ASP   131      37.894  41.535   6.852  0.00  0.00
ATOM   2106  HB2 ASP   131      38.369  41.339   5.889  0.00  0.00
ATOM   2107  HB3 ASP   131      36.940  41.012   6.779  0.00  0.00
ATOM   2108  CG  ASP   131      37.814  43.095   6.939  0.00  0.00
ATOM   2109  OD1 ASP   131      38.791  43.712   6.492  0.00  0.00
ATOM   2110  OD2 ASP   131      36.869  43.699   7.545  0.00  0.00
ATOM   2111  C   ASP   131      37.851  40.951   9.366  0.00  0.00
ATOM   2112  O   ASP   131      38.044  41.879  10.193  0.00  0.00
ATOM   2113  N   THR   132      36.863  40.071   9.608  0.00  0.00
ATOM   2114  H   THR   132      36.762  39.297   8.969  0.00  0.00
ATOM   2115  CA  THR   132      36.105  40.057  10.909  0.00  0.00
ATOM   2116  HA  THR   132      35.836  41.089  11.133  0.00  0.00
ATOM   2117  CB  THR   132      34.834  39.137  10.814  0.00  0.00
ATOM   2118  HB  THR   132      34.364  39.066  11.796  0.00  0.00
ATOM   2119  CG2 THR   132      33.887  39.680   9.809  0.00  0.00
ATOM   2120 1HG2 THR   132      33.068  38.986   9.621  0.00  0.00
ATOM   2121 2HG2 THR   132      33.585  40.680  10.118  0.00  0.00
ATOM   2122 3HG2 THR   132      34.476  39.594   8.895  0.00  0.00
ATOM   2123  OG1 THR   132      35.236  37.872  10.314  0.00  0.00
ATOM   2124  HG1 THR   132      34.997  37.803   9.387  0.00  0.00
ATOM   2125  C   THR   132      36.866  39.783  12.192  0.00  0.00
ATOM   2126  O   THR   132      36.462  40.162  13.251  0.00  0.00
ATOM   2127  N   ASN   133      37.983  39.062  12.088  0.00  0.00
ATOM   2128  H   ASN   133      38.155  38.691  11.165  0.00  0.00
ATOM   2129  CA  ASN   133      38.986  38.978  13.139  0.00  0.00
ATOM   2130  HA  ASN   133      38.492  38.938  14.108  0.00  0.00
ATOM   2131  CB  ASN   133      39.781  37.650  12.983  0.00  0.00
ATOM   2132  HB2 ASN   133      40.274  37.715  12.012  0.00  0.00
ATOM   2133  HB3 ASN   133      40.451  37.544  13.837  0.00  0.00
ATOM   2134  CG  ASN   133      39.002  36.352  12.883  0.00  0.00
ATOM   2135  OD1 ASN   133      37.975  36.332  13.556  0.00  0.00
ATOM   2136  ND2 ASN   133      39.513  35.306  12.198  0.00  0.00
ATOM   2137 1HD2 ASN   133      39.065  34.401  12.206  0.00  0.00
ATOM   2138 2HD2 ASN   133      40.364  35.369  11.657  0.00  0.00
ATOM   2139  C   ASN   133      39.886  40.272  13.266  0.00  0.00
ATOM   2140  O   ASN   133      40.775  40.215  14.136  0.00  0.00
ATOM   2141  N   CYS   134      39.684  41.302  12.457  0.00  0.00
ATOM   2142  H   CYS   134      39.060  41.268  11.665  0.00  0.00
ATOM   2143  CA  CYS   134      40.381  42.569  12.701  0.00  0.00
ATOM   2144  HA  CYS   134      41.152  42.442  13.461  0.00  0.00
ATOM   2145  CB  CYS   134      41.106  42.982  11.381  0.00  0.00
ATOM   2146  HB2 CYS   134      40.430  43.138  10.539  0.00  0.00
ATOM   2147  HB3 CYS   134      41.643  43.908  11.583  0.00  0.00
ATOM   2148  SG  CYS   134      42.342  41.678  11.014  0.00  0.00
ATOM   2149  HG  CYS   134      41.573  40.661  10.616  0.00  0.00
ATOM   2150  C   CYS   134      39.433  43.712  13.136  0.00  0.00
ATOM   2151  O   CYS   134      38.226  43.540  13.265  0.00  0.00
ATOM   2152  N   ILE   135      39.961  44.903  13.421  0.00  0.00
ATOM   2153  H   ILE   135      40.965  45.003  13.365  0.00  0.00
ATOM   2154  CA  ILE   135      39.272  46.229  13.588  0.00  0.00
ATOM   2155  HA  ILE   135      38.223  46.042  13.354  0.00  0.00
ATOM   2156  CB  ILE   135      39.387  46.708  15.049  0.00  0.00
ATOM   2157  HB  ILE   135      38.952  47.705  14.990  0.00  0.00
ATOM   2158  CG2 ILE   135      38.686  45.732  15.971  0.00  0.00
ATOM   2159 1HG2 ILE   135      38.596  46.168  16.966  0.00  0.00
ATOM   2160 2HG2 ILE   135      37.712  45.533  15.522  0.00  0.00
ATOM   2161 3HG2 ILE   135      39.108  44.728  16.024  0.00  0.00
ATOM   2162  CG1 ILE   135      40.872  46.895  15.577  0.00  0.00
ATOM   2163 2HG1 ILE   135      41.278  45.884  15.599  0.00  0.00
ATOM   2164 3HG1 ILE   135      41.447  47.463  14.843  0.00  0.00
ATOM   2165  CD1 ILE   135      41.001  47.579  16.907  0.00  0.00
ATOM   2166 1HD1 ILE   135      40.564  47.085  17.774  0.00  0.00
ATOM   2167 2HD1 ILE   135      42.031  47.803  17.183  0.00  0.00
ATOM   2168 3HD1 ILE   135      40.539  48.547  16.716  0.00  0.00
ATOM   2169  C   ILE   135      39.852  47.323  12.676  0.00  0.00
ATOM   2170  O   ILE   135      40.943  47.135  12.166  0.00  0.00
ATOM   2171  N   ASN   136      39.206  48.491  12.537  0.00  0.00
ATOM   2172  H   ASN   136      38.283  48.561  12.939  0.00  0.00
ATOM   2173  CA  ASN   136      39.828  49.654  11.932  0.00  0.00
ATOM   2174  HA  ASN   136      40.744  49.398  11.400  0.00  0.00
ATOM   2175  CB  ASN   136      38.763  50.271  10.984  0.00  0.00
ATOM   2176  HB2 ASN   136      38.374  49.518  10.298  0.00  0.00
ATOM   2177  HB3 ASN   136      37.813  50.401  11.504  0.00  0.00
ATOM   2178  CG  ASN   136      39.178  51.505  10.178  0.00  0.00
ATOM   2179  OD1 ASN   136      38.926  52.613  10.617  0.00  0.00
ATOM   2180  ND2 ASN   136      39.838  51.368   9.069  0.00  0.00
ATOM   2181 1HD2 ASN   136      40.293  52.180   8.674  0.00  0.00
ATOM   2182 2HD2 ASN   136      39.986  50.418   8.760  0.00  0.00
ATOM   2183  C   ASN   136      40.225  50.676  13.004  0.00  0.00
ATOM   2184  O   ASN   136      39.591  50.858  14.079  0.00  0.00
ATOM   2185  N   VAL   137      41.376  51.274  12.744  0.00  0.00
ATOM   2186  H   VAL   137      41.827  51.080  11.861  0.00  0.00
ATOM   2187  CA  VAL   137      42.051  52.244  13.602  0.00  0.00
ATOM   2188  HA  VAL   137      41.372  52.577  14.386  0.00  0.00
ATOM   2189  CB  VAL   137      43.218  51.505  14.268  0.00  0.00
ATOM   2190  HB  VAL   137      43.856  51.153  13.456  0.00  0.00
ATOM   2191  CG1 VAL   137      44.106  52.402  15.115  0.00  0.00
ATOM   2192 1HG1 VAL   137      44.735  52.988  14.444  0.00  0.00
ATOM   2193 2HG1 VAL   137      43.519  53.137  15.665  0.00  0.00
ATOM   2194 3HG1 VAL   137      44.735  51.770  15.741  0.00  0.00
ATOM   2195  CG2 VAL   137      42.724  50.223  15.035  0.00  0.00
ATOM   2196 1HG2 VAL   137      43.593  49.889  15.602  0.00  0.00
ATOM   2197 2HG2 VAL   137      41.854  50.436  15.655  0.00  0.00
ATOM   2198 3HG2 VAL   137      42.380  49.524  14.274  0.00  0.00
ATOM   2199  C   VAL   137      42.526  53.511  12.938  0.00  0.00
ATOM   2200  O   VAL   137      43.313  53.462  11.984  0.00  0.00
ATOM   2201  N   ILE   138      42.259  54.690  13.508  0.00  0.00
ATOM   2202  H   ILE   138      41.822  54.638  14.416  0.00  0.00
ATOM   2203  CA  ILE   138      42.886  56.016  13.131  0.00  0.00
ATOM   2204  HA  ILE   138      43.086  55.889  12.066  0.00  0.00
ATOM   2205  CB  ILE   138      41.824  57.132  13.420  0.00  0.00
ATOM   2206  HB  ILE   138      41.789  57.230  14.505  0.00  0.00
ATOM   2207  CG2 ILE   138      42.330  58.436  12.733  0.00  0.00
ATOM   2208 1HG2 ILE   138      41.741  59.287  13.075  0.00  0.00
ATOM   2209 2HG2 ILE   138      43.363  58.607  13.032  0.00  0.00
ATOM   2210 3HG2 ILE   138      42.271  58.259  11.659  0.00  0.00
ATOM   2211  CG1 ILE   138      40.324  56.761  13.056  0.00  0.00
ATOM   2212 2HG1 ILE   138      40.002  55.878  13.610  0.00  0.00
ATOM   2213 3HG1 ILE   138      39.638  57.529  13.413  0.00  0.00
ATOM   2214  CD1 ILE   138      40.081  56.454  11.553  0.00  0.00
ATOM   2215 1HD1 ILE   138      39.211  55.799  11.519  0.00  0.00
ATOM   2216 2HD1 ILE   138      40.077  57.423  11.052  0.00  0.00
ATOM   2217 3HD1 ILE   138      40.866  55.772  11.224  0.00  0.00
ATOM   2218  C   ILE   138      44.264  56.134  13.745  0.00  0.00
ATOM   2219  O   ILE   138      44.481  55.845  14.953  0.00  0.00
ATOM   2220  N   GLN   139      45.190  56.761  13.040  0.00  0.00
ATOM   2221  H   GLN   139      45.067  56.923  12.050  0.00  0.00
ATOM   2222  CA  GLN   139      46.503  57.242  13.481  0.00  0.00
ATOM   2223  HA  GLN   139      46.763  56.531  14.266  0.00  0.00
ATOM   2224  CB  GLN   139      47.641  56.960  12.414  0.00  0.00
ATOM   2225  HB2 GLN   139      47.427  57.599  11.558  0.00  0.00
ATOM   2226  HB3 GLN   139      48.602  57.168  12.884  0.00  0.00
ATOM   2227  CG  GLN   139      47.537  55.448  11.877  0.00  0.00
ATOM   2228  HG2 GLN   139      47.455  54.680  12.647  0.00  0.00
ATOM   2229  HG3 GLN   139      46.641  55.423  11.256  0.00  0.00
ATOM   2230  CD  GLN   139      48.789  55.161  10.997  0.00  0.00
ATOM   2231  OE1 GLN   139      48.758  55.399   9.804  0.00  0.00
ATOM   2232  NE2 GLN   139      49.871  54.556  11.419  0.00  0.00
ATOM   2233 1HE2 GLN   139      50.504  54.200  10.718  0.00  0.00
ATOM   2234 2HE2 GLN   139      49.852  54.151  12.344  0.00  0.00
ATOM   2235  C   GLN   139      46.516  58.735  14.019  0.00  0.00
ATOM   2236  O   GLN   139      45.634  59.536  13.618  0.00  0.00
ATOM   2237  N   PRO   140      47.524  59.213  14.741  0.00  0.00
ATOM   2238  CD  PRO   140      48.613  58.384  15.181  0.00  0.00
ATOM   2239  HD2 PRO   140      49.388  58.242  14.429  0.00  0.00
ATOM   2240  HD3 PRO   140      48.273  57.381  15.436  0.00  0.00
ATOM   2241  CG  PRO   140      49.247  59.038  16.416  0.00  0.00
ATOM   2242  HG2 PRO   140      50.302  58.797  16.550  0.00  0.00
ATOM   2243  HG3 PRO   140      48.660  58.736  17.282  0.00  0.00
ATOM   2244  CB  PRO   140      48.979  60.480  16.009  0.00  0.00
ATOM   2245  HB2 PRO   140      48.873  61.061  16.925  0.00  0.00
ATOM   2246  HB3 PRO   140      49.770  60.791  15.326  0.00  0.00
ATOM   2247  CA  PRO   140      47.606  60.537  15.250  0.00  0.00
ATOM   2248  HA  PRO   140      46.786  60.731  15.941  0.00  0.00
ATOM   2249  C   PRO   140      47.461  61.691  14.141  0.00  0.00
ATOM   2250  O   PRO   140      46.813  62.742  14.206  0.00  0.00
ATOM   2251  N   ASP   141      48.197  61.389  13.087  0.00  0.00
ATOM   2252  H   ASP   141      48.690  60.509  13.029  0.00  0.00
ATOM   2253  CA  ASP   141      48.292  62.244  11.860  0.00  0.00
ATOM   2254  HA  ASP   141      48.309  63.299  12.133  0.00  0.00
ATOM   2255  CB  ASP   141      49.537  61.810  11.063  0.00  0.00
ATOM   2256  HB2 ASP   141      49.806  62.663  10.441  0.00  0.00
ATOM   2257  HB3 ASP   141      50.358  61.530  11.723  0.00  0.00
ATOM   2258  CG  ASP   141      49.136  60.691  10.096  0.00  0.00
ATOM   2259  OD1 ASP   141      48.425  59.709  10.447  0.00  0.00
ATOM   2260  OD2 ASP   141      49.596  60.778   8.961  0.00  0.00
ATOM   2261  C   ASP   141      47.061  62.151  10.989  0.00  0.00
ATOM   2262  O   ASP   141      46.942  62.751   9.929  0.00  0.00
ATOM   2263  N   GLY   142      46.025  61.472  11.511  0.00  0.00
ATOM   2264  H   GLY   142      46.144  61.119  12.449  0.00  0.00
ATOM   2265  CA  GLY   142      44.723  61.283  10.974  0.00  0.00
ATOM   2266  HA2 GLY   142      44.024  61.078  11.783  0.00  0.00
ATOM   2267  HA3 GLY   142      44.438  62.154  10.384  0.00  0.00
ATOM   2268  C   GLY   142      44.600  60.195   9.911  0.00  0.00
ATOM   2269  O   GLY   142      43.502  59.960   9.343  0.00  0.00
ATOM   2270  N   SER   143      45.684  59.516   9.528  0.00  0.00
ATOM   2271  H   SER   143      46.564  59.788   9.941  0.00  0.00
ATOM   2272  CA  SER   143      45.626  58.397   8.623  0.00  0.00
ATOM   2273  HA  SER   143      44.987  58.537   7.752  0.00  0.00
ATOM   2274  CB  SER   143      46.979  58.076   8.063  0.00  0.00
ATOM   2275  HB2 SER   143      47.548  57.683   8.906  0.00  0.00
ATOM   2276  HB3 SER   143      47.009  57.354   7.249  0.00  0.00
ATOM   2277  OG  SER   143      47.670  59.221   7.612  0.00  0.00
ATOM   2278  HG  SER   143      48.029  59.729   8.342  0.00  0.00
ATOM   2279  C   SER   143      45.018  57.123   9.247  0.00  0.00
ATOM   2280  O   SER   143      44.682  57.085  10.438  0.00  0.00
ATOM   2281  N   TYR   144      44.792  56.081   8.434  0.00  0.00
ATOM   2282  H   TYR   144      44.845  56.283   7.446  0.00  0.00
ATOM   2283  CA  TYR   144      44.121  54.808   9.003  0.00  0.00
ATOM   2284  HA  TYR   144      44.338  54.708  10.065  0.00  0.00
ATOM   2285  CB  TYR   144      42.606  54.865   8.818  0.00  0.00
ATOM   2286  HB2 TYR   144      42.130  54.042   9.352  0.00  0.00
ATOM   2287  HB3 TYR   144      42.256  55.803   9.252  0.00  0.00
ATOM   2288  CG  TYR   144      42.135  54.729   7.446  0.00  0.00
ATOM   2289  CD1 TYR   144      41.705  55.941   6.774  0.00  0.00
ATOM   2290  HD1 TYR   144      41.805  56.878   7.303  0.00  0.00
ATOM   2291  CE1 TYR   144      41.091  55.835   5.523  0.00  0.00
ATOM   2292  HE1 TYR   144      40.821  56.720   4.966  0.00  0.00
ATOM   2293  CZ  TYR   144      40.832  54.567   4.970  0.00  0.00
ATOM   2294  OH  TYR   144      40.072  54.522   3.843  0.00  0.00
ATOM   2295  HH  TYR   144      39.921  53.654   3.462  0.00  0.00
ATOM   2296  CE2 TYR   144      41.198  53.420   5.624  0.00  0.00
ATOM   2297  HE2 TYR   144      40.888  52.435   5.307  0.00  0.00
ATOM   2298  CD2 TYR   144      41.991  53.551   6.825  0.00  0.00
ATOM   2299  HD2 TYR   144      42.372  52.662   7.307  0.00  0.00
ATOM   2300  C   TYR   144      44.690  53.471   8.583  0.00  0.00
ATOM   2301  O   TYR   144      45.412  53.423   7.585  0.00  0.00
ATOM   2302  N   ARG   145      44.282  52.458   9.356  0.00  0.00
ATOM   2303  H   ARG   145      43.567  52.634  10.048  0.00  0.00
ATOM   2304  CA  ARG   145      44.800  51.080   9.220  0.00  0.00
ATOM   2305  HA  ARG   145      45.183  50.848   8.226  0.00  0.00
ATOM   2306  CB  ARG   145      46.096  51.022   9.960  0.00  0.00
ATOM   2307  HB2 ARG   145      46.578  50.075   9.715  0.00  0.00
ATOM   2308  HB3 ARG   145      46.743  51.824   9.605  0.00  0.00
ATOM   2309  CG  ARG   145      45.972  51.061  11.483  0.00  0.00
ATOM   2310  HG2 ARG   145      45.394  51.923  11.816  0.00  0.00
ATOM   2311  HG3 ARG   145      45.635  50.107  11.891  0.00  0.00
ATOM   2312  CD  ARG   145      47.353  51.241  12.141  0.00  0.00
ATOM   2313  HD2 ARG   145      48.159  50.606  11.772  0.00  0.00
ATOM   2314  HD3 ARG   145      47.642  52.291  12.090  0.00  0.00
ATOM   2315  NE  ARG   145      47.247  50.951  13.619  0.00  0.00
ATOM   2316  HE  ARG   145      46.856  51.749  14.100  0.00  0.00
ATOM   2317  CZ  ARG   145      47.449  49.764  14.201  0.00  0.00
ATOM   2318  NH1 ARG   145      47.938  48.731  13.574  0.00  0.00
ATOM   2319 1HH1 ARG   145      48.046  48.713  12.569  0.00  0.00
ATOM   2320 2HH1 ARG   145      47.996  47.858  14.078  0.00  0.00
ATOM   2321  NH2 ARG   145      47.216  49.602  15.478  0.00  0.00
ATOM   2322 1HH2 ARG   145      47.120  50.442  16.031  0.00  0.00
ATOM   2323 2HH2 ARG   145      47.386  48.718  15.939  0.00  0.00
ATOM   2324  C   ARG   145      43.814  50.083   9.847  0.00  0.00
ATOM   2325  O   ARG   145      43.048  50.468  10.668  0.00  0.00
ATOM   2326  N   SER   146      43.969  48.825   9.513  0.00  0.00
ATOM   2327  H   SER   146      44.645  48.450   8.864  0.00  0.00
ATOM   2328  CA  SER   146      43.399  47.712  10.299  0.00  0.00
ATOM   2329  HA  SER   146      42.557  48.047  10.903  0.00  0.00
ATOM   2330  CB  SER   146      42.820  46.679   9.413  0.00  0.00
ATOM   2331  HB2 SER   146      43.624  46.230   8.830  0.00  0.00
ATOM   2332  HB3 SER   146      42.195  46.016  10.011  0.00  0.00
ATOM   2333  OG  SER   146      41.924  47.262   8.583  0.00  0.00
ATOM   2334  HG  SER   146      41.381  46.487   8.422  0.00  0.00
ATOM   2335  C   SER   146      44.372  47.158  11.321  0.00  0.00
ATOM   2336  O   SER   146      45.572  47.265  11.210  0.00  0.00
ATOM   2337  N   GLU   147      43.851  46.524  12.407  0.00  0.00
ATOM   2338  H   GLU   147      42.850  46.404  12.462  0.00  0.00
ATOM   2339  CA  GLU   147      44.613  45.728  13.351  0.00  0.00
ATOM   2340  HA  GLU   147      45.599  45.593  12.905  0.00  0.00
ATOM   2341  CB  GLU   147      44.661  46.537  14.686  0.00  0.00
ATOM   2342  HB2 GLU   147      44.998  47.557  14.499  0.00  0.00
ATOM   2343  HB3 GLU   147      43.657  46.587  15.105  0.00  0.00
ATOM   2344  CG  GLU   147      45.505  45.965  15.928  0.00  0.00
ATOM   2345  HG2 GLU   147      45.269  46.620  16.767  0.00  0.00
ATOM   2346  HG3 GLU   147      45.116  44.971  16.149  0.00  0.00
ATOM   2347  CD  GLU   147      46.996  45.853  15.626  0.00  0.00
ATOM   2348  OE1 GLU   147      47.493  44.771  15.194  0.00  0.00
ATOM   2349  OE2 GLU   147      47.752  46.835  15.619  0.00  0.00
ATOM   2350  C   GLU   147      44.230  44.320  13.713  0.00  0.00
ATOM   2351  O   GLU   147      43.069  43.957  13.738  0.00  0.00
ATOM   2352  N   GLU   148      45.227  43.450  14.000  0.00  0.00
ATOM   2353  H   GLU   148      46.164  43.734  14.249  0.00  0.00
ATOM   2354  CA  GLU   148      44.783  42.120  14.427  0.00  0.00
ATOM   2355  HA  GLU   148      43.779  41.874  14.080  0.00  0.00
ATOM   2356  CB  GLU   148      45.690  40.945  13.771  0.00  0.00
ATOM   2357  HB2 GLU   148      46.588  40.716  14.345  0.00  0.00
ATOM   2358  HB3 GLU   148      45.098  40.030  13.794  0.00  0.00
ATOM   2359  CG  GLU   148      46.141  41.167  12.302  0.00  0.00
ATOM   2360  HG2 GLU   148      46.341  40.166  11.921  0.00  0.00
ATOM   2361  HG3 GLU   148      45.246  41.495  11.774  0.00  0.00
ATOM   2362  CD  GLU   148      47.352  42.091  12.059  0.00  0.00
ATOM   2363  OE1 GLU   148      47.279  43.021  11.192  0.00  0.00
ATOM   2364  OE2 GLU   148      48.360  41.751  12.691  0.00  0.00
ATOM   2365  C   GLU   148      44.817  42.046  15.959  0.00  0.00
ATOM   2366  O   GLU   148      45.858  42.295  16.681  0.00  0.00
ATOM   2367  N   LEU   149      43.737  41.492  16.513  0.00  0.00
ATOM   2368  H   LEU   149      42.974  41.173  15.934  0.00  0.00
ATOM   2369  CA  LEU   149      43.474  41.429  17.988  0.00  0.00
ATOM   2370  HA  LEU   149      44.412  41.502  18.539  0.00  0.00
ATOM   2371  CB  LEU   149      42.618  42.601  18.498  0.00  0.00
ATOM   2372  HB2 LEU   149      42.680  42.530  19.584  0.00  0.00
ATOM   2373  HB3 LEU   149      43.116  43.521  18.198  0.00  0.00
ATOM   2374  CG  LEU   149      41.121  42.662  18.045  0.00  0.00
ATOM   2375  HG  LEU   149      40.627  41.875  18.615  0.00  0.00
ATOM   2376  CD1 LEU   149      40.513  43.965  18.457  0.00  0.00
ATOM   2377 1HD1 LEU   149      39.474  43.897  18.133  0.00  0.00
ATOM   2378 2HD1 LEU   149      40.437  43.987  19.545  0.00  0.00
ATOM   2379 3HD1 LEU   149      40.948  44.848  17.988  0.00  0.00
ATOM   2380  CD2 LEU   149      40.820  42.451  16.547  0.00  0.00
ATOM   2381 1HD2 LEU   149      39.746  42.412  16.363  0.00  0.00
ATOM   2382 2HD2 LEU   149      41.345  43.135  15.882  0.00  0.00
ATOM   2383 3HD2 LEU   149      41.127  41.412  16.422  0.00  0.00
ATOM   2384  C   LEU   149      42.853  40.085  18.400  0.00  0.00
ATOM   2385  O   LEU   149      42.117  39.480  17.605  0.00  0.00
ATOM   2386  N   ASN   150      43.061  39.647  19.666  0.00  0.00
ATOM   2387  H   ASN   150      43.722  40.097  20.283  0.00  0.00
ATOM   2388  CA  ASN   150      42.424  38.371  20.084  0.00  0.00
ATOM   2389  HA  ASN   150      42.303  37.821  19.150  0.00  0.00
ATOM   2390  CB  ASN   150      43.554  37.636  20.888  0.00  0.00
ATOM   2391  HB2 ASN   150      44.028  38.347  21.565  0.00  0.00
ATOM   2392  HB3 ASN   150      43.138  36.885  21.559  0.00  0.00
ATOM   2393  CG  ASN   150      44.736  37.133  20.141  0.00  0.00
ATOM   2394  OD1 ASN   150      45.047  37.447  18.943  0.00  0.00
ATOM   2395  ND2 ASN   150      45.550  36.418  20.935  0.00  0.00
ATOM   2396 1HD2 ASN   150      46.422  35.987  20.662  0.00  0.00
ATOM   2397 2HD2 ASN   150      45.188  36.352  21.875  0.00  0.00
ATOM   2398  C   ASN   150      41.199  38.619  20.871  0.00  0.00
ATOM   2399  O   ASN   150      40.277  37.811  20.861  0.00  0.00
ATOM   2400  N   LEU   151      41.235  39.663  21.725  0.00  0.00
ATOM   2401  H   LEU   151      41.949  40.377  21.680  0.00  0.00
ATOM   2402  CA  LEU   151      40.177  39.937  22.669  0.00  0.00
ATOM   2403  HA  LEU   151      39.254  39.435  22.376  0.00  0.00
ATOM   2404  CB  LEU   151      40.734  39.419  24.058  0.00  0.00
ATOM   2405  HB2 LEU   151      40.960  38.353  24.029  0.00  0.00
ATOM   2406  HB3 LEU   151      41.686  39.930  24.204  0.00  0.00
ATOM   2407  CG  LEU   151      39.727  39.659  25.232  0.00  0.00
ATOM   2408  HG  LEU   151      39.677  40.740  25.376  0.00  0.00
ATOM   2409  CD1 LEU   151      38.326  39.089  25.059  0.00  0.00
ATOM   2410 1HD1 LEU   151      38.314  38.005  24.949  0.00  0.00
ATOM   2411 2HD1 LEU   151      37.776  39.217  25.992  0.00  0.00
ATOM   2412 3HD1 LEU   151      37.798  39.515  24.205  0.00  0.00
ATOM   2413  CD2 LEU   151      40.324  38.965  26.503  0.00  0.00
ATOM   2414 1HD2 LEU   151      41.366  39.286  26.545  0.00  0.00
ATOM   2415 2HD2 LEU   151      39.792  39.377  27.361  0.00  0.00
ATOM   2416 3HD2 LEU   151      40.151  37.889  26.482  0.00  0.00
ATOM   2417  C   LEU   151      39.895  41.458  22.763  0.00  0.00
ATOM   2418  O   LEU   151      40.765  42.348  22.614  0.00  0.00
ATOM   2419  N   VAL   152      38.632  41.840  23.144  0.00  0.00
ATOM   2420  H   VAL   152      38.008  41.069  23.334  0.00  0.00
ATOM   2421  CA  VAL   152      38.163  43.201  23.372  0.00  0.00
ATOM   2422  HA  VAL   152      39.009  43.836  23.641  0.00  0.00
ATOM   2423  CB  VAL   152      37.395  43.836  22.192  0.00  0.00
ATOM   2424  HB  VAL   152      36.441  43.329  22.044  0.00  0.00
ATOM   2425  CG1 VAL   152      37.087  45.273  22.535  0.00  0.00
ATOM   2426 1HG1 VAL   152      36.662  45.628  21.596  0.00  0.00
ATOM   2427 2HG1 VAL   152      36.316  45.376  23.298  0.00  0.00
ATOM   2428 3HG1 VAL   152      38.013  45.738  22.872  0.00  0.00
ATOM   2429  CG2 VAL   152      38.135  43.659  20.935  0.00  0.00
ATOM   2430 1HG2 VAL   152      38.291  42.614  20.665  0.00  0.00
ATOM   2431 2HG2 VAL   152      37.576  44.191  20.166  0.00  0.00
ATOM   2432 3HG2 VAL   152      39.130  44.052  21.143  0.00  0.00
ATOM   2433  C   VAL   152      37.143  43.047  24.569  0.00  0.00
ATOM   2434  O   VAL   152      36.345  42.084  24.617  0.00  0.00
ATOM   2435  N   ILE   153      37.195  43.950  25.525  0.00  0.00
ATOM   2436  H   ILE   153      37.867  44.700  25.440  0.00  0.00
ATOM   2437  CA  ILE   153      36.297  44.145  26.641  0.00  0.00
ATOM   2438  HA  ILE   153      35.618  43.309  26.803  0.00  0.00
ATOM   2439  CB  ILE   153      37.089  44.532  27.920  0.00  0.00
ATOM   2440  HB  ILE   153      37.868  45.272  27.739  0.00  0.00
ATOM   2441  CG2 ILE   153      36.225  44.971  29.121  0.00  0.00
ATOM   2442 1HG2 ILE   153      35.416  44.249  29.230  0.00  0.00
ATOM   2443 2HG2 ILE   153      36.837  44.978  30.023  0.00  0.00
ATOM   2444 3HG2 ILE   153      35.693  45.886  28.860  0.00  0.00
ATOM   2445  CG1 ILE   153      37.939  43.303  28.455  0.00  0.00
ATOM   2446 2HG1 ILE   153      38.827  43.283  27.824  0.00  0.00
ATOM   2447 3HG1 ILE   153      38.223  43.425  29.501  0.00  0.00
ATOM   2448  CD1 ILE   153      37.274  41.889  28.261  0.00  0.00
ATOM   2449 1HD1 ILE   153      37.852  41.240  28.920  0.00  0.00
ATOM   2450 2HD1 ILE   153      36.273  41.961  28.686  0.00  0.00
ATOM   2451 3HD1 ILE   153      37.230  41.563  27.223  0.00  0.00
ATOM   2452  C   ILE   153      35.419  45.360  26.216  0.00  0.00
ATOM   2453  O   ILE   153      35.984  46.370  25.741  0.00  0.00
ATOM   2454  N   ILE   154      34.128  45.419  26.480  0.00  0.00
ATOM   2455  H   ILE   154      33.669  44.623  26.901  0.00  0.00
ATOM   2456  CA  ILE   154      33.239  46.575  26.293  0.00  0.00
ATOM   2457  HA  ILE   154      33.858  47.469  26.358  0.00  0.00
ATOM   2458  CB  ILE   154      32.621  46.549  24.837  0.00  0.00
ATOM   2459  HB  ILE   154      33.414  46.472  24.093  0.00  0.00
ATOM   2460  CG2 ILE   154      31.805  45.251  24.791  0.00  0.00
ATOM   2461 1HG2 ILE   154      31.288  45.066  23.849  0.00  0.00
ATOM   2462 2HG2 ILE   154      32.463  44.418  25.036  0.00  0.00
ATOM   2463 3HG2 ILE   154      30.998  45.254  25.525  0.00  0.00
ATOM   2464  CG1 ILE   154      31.878  47.849  24.582  0.00  0.00
ATOM   2465 2HG1 ILE   154      31.022  47.798  25.255  0.00  0.00
ATOM   2466 3HG1 ILE   154      32.480  48.684  24.938  0.00  0.00
ATOM   2467  CD1 ILE   154      31.450  48.085  23.111  0.00  0.00
ATOM   2468 1HD1 ILE   154      32.327  48.233  22.483  0.00  0.00
ATOM   2469 2HD1 ILE   154      30.900  47.202  22.784  0.00  0.00
ATOM   2470 3HD1 ILE   154      30.862  49.000  23.043  0.00  0.00
ATOM   2471  C   ILE   154      32.221  46.633  27.433  0.00  0.00
ATOM   2472  O   ILE   154      32.060  45.635  28.120  0.00  0.00
ATOM   2473  N   GLY   155      31.700  47.826  27.659  0.00  0.00
ATOM   2474  H   GLY   155      32.156  48.667  27.335  0.00  0.00
ATOM   2475  CA  GLY   155      30.524  47.957  28.545  0.00  0.00
ATOM   2476  HA2 GLY   155      30.701  47.585  29.554  0.00  0.00
ATOM   2477  HA3 GLY   155      30.376  49.028  28.692  0.00  0.00
ATOM   2478  C   GLY   155      29.308  47.337  28.051  0.00  0.00
ATOM   2479  O   GLY   155      29.129  46.961  26.881  0.00  0.00
ATOM   2480  N   PRO   156      28.263  47.265  28.888  0.00  0.00
ATOM   2481  CD  PRO   156      28.334  47.271  30.328  0.00  0.00
ATOM   2482  HD2 PRO   156      28.765  48.217  30.654  0.00  0.00
ATOM   2483  HD3 PRO   156      28.919  46.484  30.807  0.00  0.00
ATOM   2484  CG  PRO   156      26.917  46.997  30.807  0.00  0.00
ATOM   2485  HG2 PRO   156      26.262  47.841  31.020  0.00  0.00
ATOM   2486  HG3 PRO   156      26.942  46.396  31.717  0.00  0.00
ATOM   2487  CB  PRO   156      26.264  46.105  29.661  0.00  0.00
ATOM   2488  HB2 PRO   156      26.315  45.042  29.898  0.00  0.00
ATOM   2489  HB3 PRO   156      25.206  46.345  29.555  0.00  0.00
ATOM   2490  CA  PRO   156      27.000  46.629  28.414  0.00  0.00
ATOM   2491  HA  PRO   156      27.148  45.888  27.629  0.00  0.00
ATOM   2492  C   PRO   156      26.151  47.648  27.608  0.00  0.00
ATOM   2493  O   PRO   156      26.425  48.812  27.329  0.00  0.00
ATOM   2494  N   SER   157      25.053  47.110  27.041  0.00  0.00
ATOM   2495  H   SER   157      24.795  46.196  27.384  0.00  0.00
ATOM   2496  CA  SER   157      24.083  47.732  26.156  0.00  0.00
ATOM   2497  HA  SER   157      24.669  48.412  25.536  0.00  0.00
ATOM   2498  CB  SER   157      23.575  46.568  25.215  0.00  0.00
ATOM   2499  HB2 SER   157      22.927  46.879  24.395  0.00  0.00
ATOM   2500  HB3 SER   157      24.428  46.190  24.652  0.00  0.00
ATOM   2501  OG  SER   157      22.963  45.497  25.831  0.00  0.00
ATOM   2502  HG  SER   157      22.717  44.935  25.092  0.00  0.00
ATOM   2503  C   SER   157      23.014  48.577  26.965  0.00  0.00
ATOM   2504  O   SER   157      23.361  49.151  28.031  0.00  0.00
ATOM   2505  N   ALA   158      21.825  48.797  26.477  0.00  0.00
ATOM   2506  H   ALA   158      21.541  48.323  25.631  0.00  0.00
ATOM   2507  CA  ALA   158      20.755  49.609  27.172  0.00  0.00
ATOM   2508  HA  ALA   158      21.251  50.539  27.448  0.00  0.00
ATOM   2509  CB  ALA   158      19.563  49.764  26.180  0.00  0.00
ATOM   2510  HB1 ALA   158      18.771  50.364  26.628  0.00  0.00
ATOM   2511  HB2 ALA   158      19.797  50.309  25.265  0.00  0.00
ATOM   2512  HB3 ALA   158      19.037  48.814  26.089  0.00  0.00
ATOM   2513  C   ALA   158      20.314  48.926  28.475  0.00  0.00
ATOM   2514  O   ALA   158      20.070  49.668  29.463  0.00  0.00
ATOM   2515  N   ASP   159      20.231  47.594  28.567  0.00  0.00
ATOM   2516  H   ASP   159      20.416  47.087  27.713  0.00  0.00
ATOM   2517  CA  ASP   159      20.414  46.764  29.774  0.00  0.00
ATOM   2518  HA  ASP   159      19.710  47.189  30.491  0.00  0.00
ATOM   2519  CB  ASP   159      19.958  45.383  29.438  0.00  0.00
ATOM   2520  HB2 ASP   159      18.913  45.436  29.131  0.00  0.00
ATOM   2521  HB3 ASP   159      20.501  45.030  28.561  0.00  0.00
ATOM   2522  CG  ASP   159      20.156  44.405  30.590  0.00  0.00
ATOM   2523  OD1 ASP   159      19.131  44.117  31.244  0.00  0.00
ATOM   2524  OD2 ASP   159      21.280  44.041  30.932  0.00  0.00
ATOM   2525  C   ASP   159      21.903  46.778  30.298  0.00  0.00
ATOM   2526  O   ASP   159      22.868  46.530  29.537  0.00  0.00
ATOM   2527  N   ILE   160      22.083  46.978  31.621  0.00  0.00
ATOM   2528  H   ILE   160      21.234  47.185  32.127  0.00  0.00
ATOM   2529  CA  ILE   160      23.418  47.117  32.289  0.00  0.00
ATOM   2530  HA  ILE   160      24.097  47.414  31.489  0.00  0.00
ATOM   2531  CB  ILE   160      23.503  48.383  33.231  0.00  0.00
ATOM   2532  HB  ILE   160      24.572  48.530  33.378  0.00  0.00
ATOM   2533  CG2 ILE   160      23.104  49.535  32.351  0.00  0.00
ATOM   2534 1HG2 ILE   160      23.717  49.688  31.463  0.00  0.00
ATOM   2535 2HG2 ILE   160      22.047  49.559  32.087  0.00  0.00
ATOM   2536 3HG2 ILE   160      23.122  50.466  32.916  0.00  0.00
ATOM   2537  CG1 ILE   160      22.736  48.179  34.540  0.00  0.00
ATOM   2538 2HG1 ILE   160      21.752  47.758  34.335  0.00  0.00
ATOM   2539 3HG1 ILE   160      23.243  47.567  35.286  0.00  0.00
ATOM   2540  CD1 ILE   160      22.428  49.509  35.177  0.00  0.00
ATOM   2541 1HD1 ILE   160      22.149  49.467  36.229  0.00  0.00
ATOM   2542 2HD1 ILE   160      23.306  50.156  35.150  0.00  0.00
ATOM   2543 3HD1 ILE   160      21.609  50.023  34.675  0.00  0.00
ATOM   2544  C   ILE   160      24.081  45.848  32.900  0.00  0.00
ATOM   2545  O   ILE   160      25.190  45.940  33.364  0.00  0.00
ATOM   2546  N   ILE   161      23.441  44.618  32.892  0.00  0.00
ATOM   2547  H   ILE   161      22.519  44.647  32.480  0.00  0.00
ATOM   2548  CA  ILE   161      23.768  43.410  33.724  0.00  0.00
ATOM   2549  HA  ILE   161      24.829  43.440  33.972  0.00  0.00
ATOM   2550  CB  ILE   161      22.915  43.490  35.020  0.00  0.00
ATOM   2551  HB  ILE   161      22.879  42.465  35.388  0.00  0.00
ATOM   2552  CG2 ILE   161      23.680  44.376  35.999  0.00  0.00
ATOM   2553 1HG2 ILE   161      23.547  45.424  35.731  0.00  0.00
ATOM   2554 2HG2 ILE   161      23.205  44.209  36.965  0.00  0.00
ATOM   2555 3HG2 ILE   161      24.710  44.020  36.039  0.00  0.00
ATOM   2556  CG1 ILE   161      21.424  43.936  34.804  0.00  0.00
ATOM   2557 2HG1 ILE   161      21.256  44.989  34.578  0.00  0.00
ATOM   2558 3HG1 ILE   161      21.052  43.504  33.875  0.00  0.00
ATOM   2559  CD1 ILE   161      20.487  43.569  35.988  0.00  0.00
ATOM   2560 1HD1 ILE   161      19.437  43.606  35.699  0.00  0.00
ATOM   2561 2HD1 ILE   161      20.581  42.524  36.283  0.00  0.00
ATOM   2562 3HD1 ILE   161      20.662  44.184  36.870  0.00  0.00
ATOM   2563  C   ILE   161      23.552  42.091  33.038  0.00  0.00
ATOM   2564  O   ILE   161      24.062  41.070  33.486  0.00  0.00
ATOM   2565  N   GLN   162      23.044  42.024  31.839  0.00  0.00
ATOM   2566  H   GLN   162      22.739  42.877  31.392  0.00  0.00
ATOM   2567  CA  GLN   162      22.851  40.779  31.057  0.00  0.00
ATOM   2568  HA  GLN   162      22.794  39.965  31.781  0.00  0.00
ATOM   2569  CB  GLN   162      21.540  40.747  30.354  0.00  0.00
ATOM   2570  HB2 GLN   162      21.320  41.679  29.833  0.00  0.00
ATOM   2571  HB3 GLN   162      21.756  40.041  29.554  0.00  0.00
ATOM   2572  CG  GLN   162      20.455  40.157  31.309  0.00  0.00
ATOM   2573  HG2 GLN   162      20.726  39.136  31.577  0.00  0.00
ATOM   2574  HG3 GLN   162      20.202  40.603  32.271  0.00  0.00
ATOM   2575  CD  GLN   162      19.121  40.116  30.609  0.00  0.00
ATOM   2576  OE1 GLN   162      18.463  39.159  30.225  0.00  0.00
ATOM   2577  NE2 GLN   162      18.536  41.239  30.524  0.00  0.00
ATOM   2578 1HE2 GLN   162      17.572  41.157  30.231  0.00  0.00
ATOM   2579 2HE2 GLN   162      18.929  42.118  30.830  0.00  0.00
ATOM   2580  C   GLN   162      24.100  40.463  30.148  0.00  0.00
ATOM   2581  O   GLN   162      24.107  40.598  28.937  0.00  0.00
ATOM   2582  N   PHE   163      25.252  40.203  30.750  0.00  0.00
ATOM   2583  H   PHE   163      25.269  39.975  31.734  0.00  0.00
ATOM   2584  CA  PHE   163      26.524  40.083  30.031  0.00  0.00
ATOM   2585  HA  PHE   163      26.811  41.016  29.544  0.00  0.00
ATOM   2586  CB  PHE   163      27.509  39.810  31.137  0.00  0.00
ATOM   2587  HB2 PHE   163      27.181  38.908  31.654  0.00  0.00
ATOM   2588  HB3 PHE   163      28.526  39.665  30.771  0.00  0.00
ATOM   2589  CG  PHE   163      27.714  40.882  32.209  0.00  0.00
ATOM   2590  CD1 PHE   163      28.430  40.506  33.414  0.00  0.00
ATOM   2591  HD1 PHE   163      28.731  39.481  33.570  0.00  0.00
ATOM   2592  CE1 PHE   163      28.817  41.476  34.375  0.00  0.00
ATOM   2593  HE1 PHE   163      29.361  41.149  35.247  0.00  0.00
ATOM   2594  CZ  PHE   163      28.544  42.805  34.168  0.00  0.00
ATOM   2595  HZ  PHE   163      28.752  43.549  34.923  0.00  0.00
ATOM   2596  CE2 PHE   163      27.711  43.172  33.080  0.00  0.00
ATOM   2597  HE2 PHE   163      27.331  44.183  33.056  0.00  0.00
ATOM   2598  CD2 PHE   163      27.333  42.225  32.111  0.00  0.00
ATOM   2599  HD2 PHE   163      26.743  42.540  31.262  0.00  0.00
ATOM   2600  C   PHE   163      26.493  39.024  28.934  0.00  0.00
ATOM   2601  O   PHE   163      26.021  37.938  29.106  0.00  0.00
ATOM   2602  N   GLU   164      27.011  39.332  27.757  0.00  0.00
ATOM   2603  H   GLU   164      27.626  40.115  27.588  0.00  0.00
ATOM   2604  CA  GLU   164      26.902  38.435  26.538  0.00  0.00
ATOM   2605  HA  GLU   164      26.995  37.377  26.787  0.00  0.00
ATOM   2606  CB  GLU   164      25.455  38.657  26.012  0.00  0.00
ATOM   2607  HB2 GLU   164      24.731  38.463  26.803  0.00  0.00
ATOM   2608  HB3 GLU   164      25.282  39.697  25.738  0.00  0.00
ATOM   2609  CG  GLU   164      25.180  37.737  24.810  0.00  0.00
ATOM   2610  HG2 GLU   164      25.971  37.920  24.083  0.00  0.00
ATOM   2611  HG3 GLU   164      25.164  36.724  25.212  0.00  0.00
ATOM   2612  CD  GLU   164      23.855  38.071  24.065  0.00  0.00
ATOM   2613  OE1 GLU   164      23.089  37.136  23.752  0.00  0.00
ATOM   2614  OE2 GLU   164      23.572  39.192  23.641  0.00  0.00
ATOM   2615  C   GLU   164      27.955  38.762  25.508  0.00  0.00
ATOM   2616  O   GLU   164      27.917  39.887  24.931  0.00  0.00
ATOM   2617  N   CYS   165      28.853  37.771  25.180  0.00  0.00
ATOM   2618  H   CYS   165      28.625  36.844  25.510  0.00  0.00
ATOM   2619  CA  CYS   165      29.931  38.006  24.242  0.00  0.00
ATOM   2620  HA  CYS   165      30.460  38.940  24.431  0.00  0.00
ATOM   2621  CB  CYS   165      31.004  36.952  24.522  0.00  0.00
ATOM   2622  HB2 CYS   165      31.358  37.087  25.544  0.00  0.00
ATOM   2623  HB3 CYS   165      30.667  35.928  24.369  0.00  0.00
ATOM   2624  SG  CYS   165      32.529  37.222  23.549  0.00  0.00
ATOM   2625  HG  CYS   165      32.153  36.408  22.559  0.00  0.00
ATOM   2626  C   CYS   165      29.472  37.903  22.754  0.00  0.00
ATOM   2627  O   CYS   165      28.455  37.374  22.441  0.00  0.00
ATOM   2628  N   LYS   166      30.240  38.596  21.886  0.00  0.00
ATOM   2629  H   LYS   166      30.953  39.187  22.290  0.00  0.00
ATOM   2630  CA  LYS   166      30.100  38.527  20.423  0.00  0.00
ATOM   2631  HA  LYS   166      29.317  37.810  20.177  0.00  0.00
ATOM   2632  CB  LYS   166      29.651  39.921  19.835  0.00  0.00
ATOM   2633  HB2 LYS   166      28.722  40.186  20.339  0.00  0.00
ATOM   2634  HB3 LYS   166      30.372  40.708  20.060  0.00  0.00
ATOM   2635  CG  LYS   166      29.423  40.191  18.394  0.00  0.00
ATOM   2636  HG2 LYS   166      29.129  41.224  18.211  0.00  0.00
ATOM   2637  HG3 LYS   166      30.366  40.083  17.858  0.00  0.00
ATOM   2638  CD  LYS   166      28.362  39.302  17.765  0.00  0.00
ATOM   2639  HD2 LYS   166      28.724  38.576  17.039  0.00  0.00
ATOM   2640  HD3 LYS   166      27.885  38.751  18.575  0.00  0.00
ATOM   2641  CE  LYS   166      27.230  40.087  17.090  0.00  0.00
ATOM   2642  HE2 LYS   166      26.744  40.739  17.815  0.00  0.00
ATOM   2643  HE3 LYS   166      27.620  40.793  16.356  0.00  0.00
ATOM   2644  NZ  LYS   166      26.237  39.296  16.446  0.00  0.00
ATOM   2645  HZ1 LYS   166      25.616  38.803  17.072  0.00  0.00
ATOM   2646  HZ2 LYS   166      25.620  39.902  15.925  0.00  0.00
ATOM   2647  HZ3 LYS   166      26.642  38.678  15.757  0.00  0.00
ATOM   2648  C   LYS   166      31.377  38.132  19.770  0.00  0.00
ATOM   2649  O   LYS   166      32.445  38.516  20.232  0.00  0.00
ATOM   2650  N   SER   167      31.272  37.423  18.644  0.00  0.00
ATOM   2651  H   SER   167      30.406  36.933  18.470  0.00  0.00
ATOM   2652  CA  SER   167      32.218  37.225  17.645  0.00  0.00
ATOM   2653  HA  SER   167      32.975  37.993  17.807  0.00  0.00
ATOM   2654  CB  SER   167      32.860  35.871  17.860  0.00  0.00
ATOM   2655  HB2 SER   167      32.175  35.031  17.749  0.00  0.00
ATOM   2656  HB3 SER   167      33.621  35.719  17.095  0.00  0.00
ATOM   2657  OG  SER   167      33.493  35.816  19.204  0.00  0.00
ATOM   2658  HG  SER   167      34.041  36.593  19.339  0.00  0.00
ATOM   2659  C   SER   167      31.707  37.428  16.186  0.00  0.00
ATOM   2660  O   SER   167      30.510  37.146  15.891  0.00  0.00
ATOM   2661  N   PHE   168      32.519  38.100  15.334  0.00  0.00
ATOM   2662  H   PHE   168      33.475  38.297  15.593  0.00  0.00
ATOM   2663  CA  PHE   168      32.029  38.401  13.994  0.00  0.00
ATOM   2664  HA  PHE   168      30.946  38.378  13.891  0.00  0.00
ATOM   2665  CB  PHE   168      32.412  39.839  13.619  0.00  0.00
ATOM   2666  HB2 PHE   168      33.495  39.816  13.744  0.00  0.00
ATOM   2667  HB3 PHE   168      32.104  40.034  12.593  0.00  0.00
ATOM   2668  CG  PHE   168      31.774  40.893  14.469  0.00  0.00
ATOM   2669  CD1 PHE   168      30.512  41.441  14.259  0.00  0.00
ATOM   2670  HD1 PHE   168      30.014  41.205  13.330  0.00  0.00
ATOM   2671  CE1 PHE   168      29.935  42.373  15.161  0.00  0.00
ATOM   2672  HE1 PHE   168      28.930  42.761  15.093  0.00  0.00
ATOM   2673  CZ  PHE   168      30.767  42.818  16.222  0.00  0.00
ATOM   2674  HZ  PHE   168      30.372  43.594  16.861  0.00  0.00
ATOM   2675  CE2 PHE   168      32.037  42.281  16.416  0.00  0.00
ATOM   2676  HE2 PHE   168      32.667  42.637  17.218  0.00  0.00
ATOM   2677  CD2 PHE   168      32.472  41.317  15.577  0.00  0.00
ATOM   2678  HD2 PHE   168      33.410  40.875  15.878  0.00  0.00
ATOM   2679  C   PHE   168      32.461  37.368  12.965  0.00  0.00
ATOM   2680  O   PHE   168      33.515  36.760  13.003  0.00  0.00
ATOM   2681  N   GLY   169      31.633  37.331  11.951  0.00  0.00
ATOM   2682  H   GLY   169      30.715  37.733  12.081  0.00  0.00
ATOM   2683  CA  GLY   169      31.746  36.591  10.679  0.00  0.00
ATOM   2684  HA2 GLY   169      32.735  36.719  10.240  0.00  0.00
ATOM   2685  HA3 GLY   169      31.519  35.528  10.755  0.00  0.00
ATOM   2686  C   GLY   169      30.776  37.174   9.670  0.00  0.00
ATOM   2687  O   GLY   169      30.239  38.225   9.844  0.00  0.00
ATOM   2688  N   HIP   170      30.723  36.513   8.517  0.00  0.00
ATOM   2689  H   HIP   170      31.385  35.764   8.382  0.00  0.00
ATOM   2690  CA  HIP   170      29.928  36.925   7.368  0.00  0.00
ATOM   2691  HA  HIP   170      29.480  37.880   7.647  0.00  0.00
ATOM   2692  CB  HIP   170      30.836  37.095   6.065  0.00  0.00
ATOM   2693  HB2 HIP   170      31.474  36.214   5.996  0.00  0.00
ATOM   2694  HB3 HIP   170      30.221  37.229   5.175  0.00  0.00
ATOM   2695  CG  HIP   170      31.782  38.315   6.049  0.00  0.00
ATOM   2696  ND1 HIP   170      32.863  38.551   5.187  0.00  0.00
ATOM   2697  HD1 HIP   170      33.277  37.927   4.509  0.00  0.00
ATOM   2698  CE1 HIP   170      33.268  39.854   5.399  0.00  0.00
ATOM   2699  HE1 HIP   170      34.110  40.262   4.862  0.00  0.00
ATOM   2700  NE2 HIP   170      32.414  40.433   6.282  0.00  0.00
ATOM   2701  HE2 HIP   170      32.445  41.411   6.533  0.00  0.00
ATOM   2702  CD2 HIP   170      31.514  39.513   6.723  0.00  0.00
ATOM   2703  HD2 HIP   170      30.757  39.679   7.473  0.00  0.00
ATOM   2704  C   HIP   170      28.651  36.128   7.145  0.00  0.00
ATOM   2705  O   HIP   170      28.204  36.032   5.962  0.00  0.00
ATOM   2706  N   GLU   171      27.956  35.716   8.219  0.00  0.00
ATOM   2707  H   GLU   171      28.460  35.691   9.093  0.00  0.00
ATOM   2708  CA  GLU   171      26.797  34.825   8.249  0.00  0.00
ATOM   2709  HA  GLU   171      26.751  34.476   9.282  0.00  0.00
ATOM   2710  CB  GLU   171      25.537  35.618   7.928  0.00  0.00
ATOM   2711  HB2 GLU   171      25.406  35.898   6.881  0.00  0.00
ATOM   2712  HB3 GLU   171      24.676  35.010   8.206  0.00  0.00
ATOM   2713  CG  GLU   171      25.426  36.805   8.873  0.00  0.00
ATOM   2714  HG2 GLU   171      25.553  36.345   9.854  0.00  0.00
ATOM   2715  HG3 GLU   171      26.159  37.583   8.656  0.00  0.00
ATOM   2716  CD  GLU   171      24.065  37.350   8.923  0.00  0.00
ATOM   2717  OE1 GLU   171      23.447  37.452   7.887  0.00  0.00
ATOM   2718  OE2 GLU   171      23.535  37.547  10.024  0.00  0.00
ATOM   2719  C   GLU   171      26.937  33.581   7.368  0.00  0.00
ATOM   2720  O   GLU   171      25.970  33.133   6.680  0.00  0.00
ATOM   2721  N   VAL   172      28.056  32.827   7.417  0.00  0.00
ATOM   2722  H   VAL   172      28.718  32.977   8.165  0.00  0.00
ATOM   2723  CA  VAL   172      28.372  31.708   6.457  0.00  0.00
ATOM   2724  HA  VAL   172      27.524  31.043   6.284  0.00  0.00
ATOM   2725  CB  VAL   172      28.941  32.268   5.099  0.00  0.00
ATOM   2726  HB  VAL   172      28.236  33.024   4.755  0.00  0.00
ATOM   2727  CG1 VAL   172      30.324  32.992   5.340  0.00  0.00
ATOM   2728 1HG1 VAL   172      30.256  33.883   5.966  0.00  0.00
ATOM   2729 2HG1 VAL   172      31.158  32.362   5.644  0.00  0.00
ATOM   2730 3HG1 VAL   172      30.567  33.375   4.349  0.00  0.00
ATOM   2731  CG2 VAL   172      29.127  31.303   3.952  0.00  0.00
ATOM   2732 1HG2 VAL   172      29.735  30.439   4.221  0.00  0.00
ATOM   2733 2HG2 VAL   172      28.212  30.975   3.457  0.00  0.00
ATOM   2734 3HG2 VAL   172      29.730  31.812   3.202  0.00  0.00
ATOM   2735  C   VAL   172      29.284  30.689   7.086  0.00  0.00
ATOM   2736  O   VAL   172      29.112  29.498   6.957  0.00  0.00
ATOM   2737  N   LEU   173      30.339  31.113   7.795  0.00  0.00
ATOM   2738  H   LEU   173      30.636  32.078   7.807  0.00  0.00
ATOM   2739  CA  LEU   173      31.311  30.220   8.482  0.00  0.00
ATOM   2740  HA  LEU   173      31.097  29.226   8.090  0.00  0.00
ATOM   2741  CB  LEU   173      32.704  30.558   7.983  0.00  0.00
ATOM   2742  HB2 LEU   173      32.578  30.944   6.971  0.00  0.00
ATOM   2743  HB3 LEU   173      33.132  31.384   8.550  0.00  0.00
ATOM   2744  CG  LEU   173      33.699  29.370   7.980  0.00  0.00
ATOM   2745  HG  LEU   173      34.073  29.334   9.003  0.00  0.00
ATOM   2746  CD1 LEU   173      33.158  28.029   7.685  0.00  0.00
ATOM   2747 1HD1 LEU   173      32.573  27.991   6.765  0.00  0.00
ATOM   2748 2HD1 LEU   173      33.968  27.306   7.599  0.00  0.00
ATOM   2749 3HD1 LEU   173      32.485  27.740   8.492  0.00  0.00
ATOM   2750  CD2 LEU   173      34.987  29.560   7.191  0.00  0.00
ATOM   2751 1HD2 LEU   173      35.294  30.590   7.361  0.00  0.00
ATOM   2752 2HD2 LEU   173      35.825  29.000   7.606  0.00  0.00
ATOM   2753 3HD2 LEU   173      34.892  29.327   6.130  0.00  0.00
ATOM   2754  C   LEU   173      31.132  30.197  10.025  0.00  0.00
ATOM   2755  O   LEU   173      30.850  31.264  10.630  0.00  0.00
ATOM   2756  N   ASN   174      31.240  29.066  10.617  0.00  0.00
ATOM   2757  H   ASN   174      31.446  28.264  10.039  0.00  0.00
ATOM   2758  CA  ASN   174      31.219  28.866  12.077  0.00  0.00
ATOM   2759  HA  ASN   174      30.303  29.270  12.508  0.00  0.00
ATOM   2760  CB  ASN   174      31.299  27.288  12.329  0.00  0.00
ATOM   2761  HB2 ASN   174      30.671  26.679  11.680  0.00  0.00
ATOM   2762  HB3 ASN   174      32.264  26.838  12.098  0.00  0.00
ATOM   2763  CG  ASN   174      31.048  26.905  13.791  0.00  0.00
ATOM   2764  OD1 ASN   174      31.940  27.053  14.625  0.00  0.00
ATOM   2765  ND2 ASN   174      29.887  26.435  14.221  0.00  0.00
ATOM   2766 1HD2 ASN   174      29.686  26.364  15.209  0.00  0.00
ATOM   2767 2HD2 ASN   174      29.137  26.216  13.580  0.00  0.00
ATOM   2768  C   ASN   174      32.448  29.614  12.737  0.00  0.00
ATOM   2769  O   ASN   174      33.544  29.802  12.123  0.00  0.00
ATOM   2770  N   LEU   175      32.176  30.136  13.935  0.00  0.00
ATOM   2771  H   LEU   175      31.234  30.099  14.297  0.00  0.00
ATOM   2772  CA  LEU   175      33.095  30.980  14.658  0.00  0.00
ATOM   2773  HA  LEU   175      33.978  31.218  14.064  0.00  0.00
ATOM   2774  CB  LEU   175      32.334  32.330  14.970  0.00  0.00
ATOM   2775  HB2 LEU   175      31.420  32.057  15.498  0.00  0.00
ATOM   2776  HB3 LEU   175      33.000  32.871  15.643  0.00  0.00
ATOM   2777  CG  LEU   175      31.853  33.123  13.777  0.00  0.00
ATOM   2778  HG  LEU   175      30.955  32.635  13.398  0.00  0.00
ATOM   2779  CD1 LEU   175      31.398  34.509  14.188  0.00  0.00
ATOM   2780 1HD1 LEU   175      30.682  34.267  14.974  0.00  0.00
ATOM   2781 2HD1 LEU   175      32.209  35.115  14.589  0.00  0.00
ATOM   2782 3HD1 LEU   175      30.889  34.783  13.263  0.00  0.00
ATOM   2783  CD2 LEU   175      32.824  33.336  12.636  0.00  0.00
ATOM   2784 1HD2 LEU   175      32.192  33.727  11.840  0.00  0.00
ATOM   2785 2HD2 LEU   175      33.572  33.999  13.069  0.00  0.00
ATOM   2786 3HD2 LEU   175      33.316  32.429  12.284  0.00  0.00
ATOM   2787  C   LEU   175      33.641  30.482  16.038  0.00  0.00
ATOM   2788  O   LEU   175      34.487  31.155  16.678  0.00  0.00
ATOM   2789  N   THR   176      33.106  29.359  16.517  0.00  0.00
ATOM   2790  H   THR   176      32.495  28.777  15.963  0.00  0.00
ATOM   2791  CA  THR   176      33.405  28.881  17.925  0.00  0.00
ATOM   2792  HA  THR   176      34.223  29.443  18.375  0.00  0.00
ATOM   2793  CB  THR   176      32.120  29.198  18.791  0.00  0.00
ATOM   2794  HB  THR   176      32.305  28.840  19.804  0.00  0.00
ATOM   2795  CG2 THR   176      31.522  30.558  18.661  0.00  0.00
ATOM   2796 1HG2 THR   176      30.825  30.664  17.829  0.00  0.00
ATOM   2797 2HG2 THR   176      30.916  30.809  19.533  0.00  0.00
ATOM   2798 3HG2 THR   176      32.305  31.314  18.629  0.00  0.00
ATOM   2799  OG1 THR   176      31.021  28.292  18.454  0.00  0.00
ATOM   2800  HG1 THR   176      30.340  28.381  19.126  0.00  0.00
ATOM   2801  C   THR   176      33.739  27.378  18.092  0.00  0.00
ATOM   2802  O   THR   176      34.288  27.003  19.101  0.00  0.00
ATOM   2803  N   ARG   177      33.351  26.528  17.166  0.00  0.00
ATOM   2804  H   ARG   177      32.710  26.869  16.464  0.00  0.00
ATOM   2805  CA  ARG   177      33.461  25.062  17.186  0.00  0.00
ATOM   2806  HA  ARG   177      33.945  24.744  18.109  0.00  0.00
ATOM   2807  CB  ARG   177      32.132  24.305  17.136  0.00  0.00
ATOM   2808  HB2 ARG   177      31.570  24.526  16.229  0.00  0.00
ATOM   2809  HB3 ARG   177      32.449  23.269  17.248  0.00  0.00
ATOM   2810  CG  ARG   177      31.193  24.722  18.307  0.00  0.00
ATOM   2811  HG2 ARG   177      31.682  24.665  19.279  0.00  0.00
ATOM   2812  HG3 ARG   177      30.925  25.779  18.327  0.00  0.00
ATOM   2813  CD  ARG   177      29.890  23.856  18.229  0.00  0.00
ATOM   2814  HD2 ARG   177      30.123  22.801  18.086  0.00  0.00
ATOM   2815  HD3 ARG   177      29.400  23.988  19.193  0.00  0.00
ATOM   2816  NE  ARG   177      29.072  24.187  17.050  0.00  0.00
ATOM   2817  HE  ARG   177      29.290  23.691  16.199  0.00  0.00
ATOM   2818  CZ  ARG   177      27.969  24.910  17.004  0.00  0.00
ATOM   2819  NH1 ARG   177      27.488  25.574  18.003  0.00  0.00
ATOM   2820 1HH1 ARG   177      28.145  25.747  18.749  0.00  0.00
ATOM   2821 2HH1 ARG   177      26.758  26.240  17.792  0.00  0.00
ATOM   2822  NH2 ARG   177      27.410  25.108  15.903  0.00  0.00
ATOM   2823 1HH2 ARG   177      27.624  24.715  14.999  0.00  0.00
ATOM   2824 2HH2 ARG   177      26.558  25.626  16.068  0.00  0.00
ATOM   2825  C   ARG   177      34.280  24.516  16.019  0.00  0.00
ATOM   2826  O   ARG   177      34.392  23.292  15.761  0.00  0.00
ATOM   2827  N   ASN   178      34.868  25.468  15.338  0.00  0.00
ATOM   2828  H   ASN   178      34.603  26.401  15.624  0.00  0.00
ATOM   2829  CA  ASN   178      35.669  25.417  14.134  0.00  0.00
ATOM   2830  HA  ASN   178      35.206  24.699  13.458  0.00  0.00
ATOM   2831  CB  ASN   178      35.407  26.825  13.513  0.00  0.00
ATOM   2832  HB2 ASN   178      35.742  26.824  12.476  0.00  0.00
ATOM   2833  HB3 ASN   178      34.351  27.080  13.607  0.00  0.00
ATOM   2834  CG  ASN   178      36.061  27.947  14.252  0.00  0.00
ATOM   2835  OD1 ASN   178      36.787  27.747  15.171  0.00  0.00
ATOM   2836  ND2 ASN   178      35.863  29.162  13.792  0.00  0.00
ATOM   2837 1HD2 ASN   178      36.366  29.917  14.233  0.00  0.00
ATOM   2838 2HD2 ASN   178      35.442  29.240  12.876  0.00  0.00
ATOM   2839  C   ASN   178      37.162  24.978  14.202  0.00  0.00
ATOM   2840  O   ASN   178      37.830  24.876  13.227  0.00  0.00
ATOM   2841  N   GLY   179      37.697  24.917  15.440  0.00  0.00
ATOM   2842  H   GLY   179      37.057  25.054  16.209  0.00  0.00
ATOM   2843  CA  GLY   179      39.147  24.719  15.718  0.00  0.00
ATOM   2844  HA2 GLY   179      39.153  24.480  16.782  0.00  0.00
ATOM   2845  HA3 GLY   179      39.578  23.881  15.171  0.00  0.00
ATOM   2846  C   GLY   179      40.025  25.890  15.352  0.00  0.00
ATOM   2847  O   GLY   179      41.221  25.771  15.456  0.00  0.00
ATOM   2848  N   TYR   180      39.500  27.021  14.852  0.00  0.00
ATOM   2849  H   TYR   180      38.514  26.971  14.640  0.00  0.00
ATOM   2850  CA  TYR   180      40.148  28.281  14.478  0.00  0.00
ATOM   2851  HA  TYR   180      41.211  28.100  14.323  0.00  0.00
ATOM   2852  CB  TYR   180      39.631  28.775  13.137  0.00  0.00
ATOM   2853  HB2 TYR   180      38.551  28.911  13.186  0.00  0.00
ATOM   2854  HB3 TYR   180      40.169  29.718  13.041  0.00  0.00
ATOM   2855  CG  TYR   180      40.096  27.875  12.013  0.00  0.00
ATOM   2856  CD1 TYR   180      39.112  27.049  11.309  0.00  0.00
ATOM   2857  HD1 TYR   180      38.084  26.987  11.637  0.00  0.00
ATOM   2858  CE1 TYR   180      39.452  26.203  10.283  0.00  0.00
ATOM   2859  HE1 TYR   180      38.664  25.680   9.764  0.00  0.00
ATOM   2860  CZ  TYR   180      40.848  26.071   9.947  0.00  0.00
ATOM   2861  OH  TYR   180      41.328  25.311   8.941  0.00  0.00
ATOM   2862  HH  TYR   180      40.624  24.721   8.662  0.00  0.00
ATOM   2863  CE2 TYR   180      41.792  26.921  10.553  0.00  0.00
ATOM   2864  HE2 TYR   180      42.829  26.909  10.249  0.00  0.00
ATOM   2865  CD2 TYR   180      41.475  27.770  11.623  0.00  0.00
ATOM   2866  HD2 TYR   180      42.197  28.388  12.138  0.00  0.00
ATOM   2867  C   TYR   180      39.996  29.409  15.542  0.00  0.00
ATOM   2868  O   TYR   180      40.912  30.245  15.670  0.00  0.00
ATOM   2869  N   GLY   181      38.866  29.351  16.232  0.00  0.00
ATOM   2870  H   GLY   181      38.199  28.598  16.157  0.00  0.00
ATOM   2871  CA  GLY   181      38.257  30.369  16.990  0.00  0.00
ATOM   2872  HA2 GLY   181      37.272  29.985  17.254  0.00  0.00
ATOM   2873  HA3 GLY   181      38.840  30.694  17.852  0.00  0.00
ATOM   2874  C   GLY   181      38.008  31.643  16.225  0.00  0.00
ATOM   2875  O   GLY   181      38.066  31.770  14.982  0.00  0.00
ATOM   2876  N   SER   182      37.564  32.625  17.030  0.00  0.00
ATOM   2877  H   SER   182      37.376  32.366  17.987  0.00  0.00
ATOM   2878  CA  SER   182      37.254  33.991  16.648  0.00  0.00
ATOM   2879  HA  SER   182      37.900  34.305  15.828  0.00  0.00
ATOM   2880  CB  SER   182      35.754  33.987  16.132  0.00  0.00
ATOM   2881  HB2 SER   182      35.578  33.121  15.495  0.00  0.00
ATOM   2882  HB3 SER   182      35.215  34.033  17.078  0.00  0.00
ATOM   2883  OG  SER   182      35.377  35.115  15.318  0.00  0.00
ATOM   2884  HG  SER   182      35.892  35.012  14.515  0.00  0.00
ATOM   2885  C   SER   182      37.463  35.014  17.794  0.00  0.00
ATOM   2886  O   SER   182      37.401  34.578  18.943  0.00  0.00
ATOM   2887  N   THR   183      37.567  36.289  17.378  0.00  0.00
ATOM   2888  H   THR   183      37.341  36.493  16.415  0.00  0.00
ATOM   2889  CA  THR   183      37.866  37.320  18.289  0.00  0.00
ATOM   2890  HA  THR   183      38.775  37.103  18.852  0.00  0.00
ATOM   2891  CB  THR   183      38.205  38.665  17.496  0.00  0.00
ATOM   2892  HB  THR   183      37.266  38.924  17.007  0.00  0.00
ATOM   2893  CG2 THR   183      38.661  39.789  18.396  0.00  0.00
ATOM   2894 1HG2 THR   183      39.575  39.478  18.902  0.00  0.00
ATOM   2895 2HG2 THR   183      38.839  40.680  17.794  0.00  0.00
ATOM   2896 3HG2 THR   183      37.888  39.914  19.154  0.00  0.00
ATOM   2897  OG1 THR   183      39.303  38.363  16.555  0.00  0.00
ATOM   2898  HG1 THR   183      39.761  39.197  16.424  0.00  0.00
ATOM   2899  C   THR   183      36.712  37.569  19.204  0.00  0.00
ATOM   2900  O   THR   183      35.551  37.510  18.785  0.00  0.00
ATOM   2901  N   GLN   184      36.926  37.733  20.503  0.00  0.00
ATOM   2902  H   GLN   184      37.878  37.726  20.839  0.00  0.00
ATOM   2903  CA  GLN   184      35.872  37.721  21.536  0.00  0.00
ATOM   2904  HA  GLN   184      34.924  37.345  21.148  0.00  0.00
ATOM   2905  CB  GLN   184      36.333  36.797  22.749  0.00  0.00
ATOM   2906  HB2 GLN   184      37.287  37.180  23.113  0.00  0.00
ATOM   2907  HB3 GLN   184      35.500  36.826  23.450  0.00  0.00
ATOM   2908  CG  GLN   184      36.650  35.368  22.360  0.00  0.00
ATOM   2909  HG2 GLN   184      37.342  35.346  21.518  0.00  0.00
ATOM   2910  HG3 GLN   184      37.124  34.776  23.142  0.00  0.00
ATOM   2911  CD  GLN   184      35.394  34.588  21.911  0.00  0.00
ATOM   2912  OE1 GLN   184      34.348  34.548  22.596  0.00  0.00
ATOM   2913  NE2 GLN   184      35.336  34.105  20.690  0.00  0.00
ATOM   2914 1HE2 GLN   184      34.417  33.720  20.534  0.00  0.00
ATOM   2915 2HE2 GLN   184      36.003  34.287  19.952  0.00  0.00
ATOM   2916  C   GLN   184      35.643  39.198  22.019  0.00  0.00
ATOM   2917  O   GLN   184      36.622  39.852  22.362  0.00  0.00
ATOM   2918  N   TYR   185      34.388  39.621  22.033  0.00  0.00
ATOM   2919  H   TYR   185      33.649  38.943  21.925  0.00  0.00
ATOM   2920  CA  TYR   185      33.910  40.923  22.543  0.00  0.00
ATOM   2921  HA  TYR   185      34.774  41.540  22.791  0.00  0.00
ATOM   2922  CB  TYR   185      33.091  41.689  21.521  0.00  0.00
ATOM   2923  HB2 TYR   185      32.183  41.130  21.303  0.00  0.00
ATOM   2924  HB3 TYR   185      32.653  42.571  21.988  0.00  0.00
ATOM   2925  CG  TYR   185      33.959  42.230  20.371  0.00  0.00
ATOM   2926  CD1 TYR   185      34.386  41.310  19.315  0.00  0.00
ATOM   2927  HD1 TYR   185      34.189  40.254  19.433  0.00  0.00
ATOM   2928  CE1 TYR   185      35.126  41.793  18.167  0.00  0.00
ATOM   2929  HE1 TYR   185      35.321  41.073  17.385  0.00  0.00
ATOM   2930  CZ  TYR   185      35.620  43.089  18.162  0.00  0.00
ATOM   2931  OH  TYR   185      36.500  43.467  17.192  0.00  0.00
ATOM   2932  HH  TYR   185      36.769  42.801  16.556  0.00  0.00
ATOM   2933  CE2 TYR   185      35.236  43.960  19.189  0.00  0.00
ATOM   2934  HE2 TYR   185      35.578  44.982  19.248  0.00  0.00
ATOM   2935  CD2 TYR   185      34.356  43.614  20.260  0.00  0.00
ATOM   2936  HD2 TYR   185      34.046  44.356  20.981  0.00  0.00
ATOM   2937  C   TYR   185      33.058  40.849  23.792  0.00  0.00
ATOM   2938  O   TYR   185      31.832  40.813  23.668  0.00  0.00
ATOM   2939  N   ILE   186      33.673  40.758  24.940  0.00  0.00
ATOM   2940  H   ILE   186      34.682  40.816  24.922  0.00  0.00
ATOM   2941  CA  ILE   186      33.005  40.540  26.218  0.00  0.00
ATOM   2942  HA  ILE   186      32.231  39.773  26.195  0.00  0.00
ATOM   2943  CB  ILE   186      34.016  40.164  27.357  0.00  0.00
ATOM   2944  HB  ILE   186      34.842  40.875  27.366  0.00  0.00
ATOM   2945  CG2 ILE   186      33.355  40.107  28.770  0.00  0.00
ATOM   2946 1HG2 ILE   186      32.414  39.562  28.681  0.00  0.00
ATOM   2947 2HG2 ILE   186      33.877  39.582  29.571  0.00  0.00
ATOM   2948 3HG2 ILE   186      33.215  41.177  28.927  0.00  0.00
ATOM   2949  CG1 ILE   186      34.772  38.871  26.925  0.00  0.00
ATOM   2950 2HG1 ILE   186      34.120  38.051  26.625  0.00  0.00
ATOM   2951 3HG1 ILE   186      35.341  39.119  26.028  0.00  0.00
ATOM   2952  CD1 ILE   186      35.795  38.336  27.918  0.00  0.00
ATOM   2953 1HD1 ILE   186      36.552  39.112  28.035  0.00  0.00
ATOM   2954 2HD1 ILE   186      35.474  38.029  28.914  0.00  0.00
ATOM   2955 3HD1 ILE   186      36.339  37.498  27.482  0.00  0.00
ATOM   2956  C   ILE   186      32.350  41.912  26.589  0.00  0.00
ATOM   2957  O   ILE   186      33.055  42.883  26.781  0.00  0.00
ATOM   2958  N   ARG   187      31.046  41.870  26.882  0.00  0.00
ATOM   2959  H   ARG   187      30.459  41.097  26.601  0.00  0.00
ATOM   2960  CA  ARG   187      30.316  42.791  27.772  0.00  0.00
ATOM   2961  HA  ARG   187      30.586  43.840  27.641  0.00  0.00
ATOM   2962  CB  ARG   187      28.804  42.737  27.550  0.00  0.00
ATOM   2963  HB2 ARG   187      28.647  41.672  27.724  0.00  0.00
ATOM   2964  HB3 ARG   187      28.318  43.249  28.380  0.00  0.00
ATOM   2965  CG  ARG   187      28.507  43.316  26.144  0.00  0.00
ATOM   2966  HG2 ARG   187      28.609  44.401  26.137  0.00  0.00
ATOM   2967  HG3 ARG   187      29.074  42.797  25.371  0.00  0.00
ATOM   2968  CD  ARG   187      27.051  43.122  25.812  0.00  0.00
ATOM   2969  HD2 ARG   187      26.798  42.080  26.009  0.00  0.00
ATOM   2970  HD3 ARG   187      26.367  43.724  26.410  0.00  0.00
ATOM   2971  NE  ARG   187      26.760  43.322  24.361  0.00  0.00
ATOM   2972  HE  ARG   187      27.470  43.727  23.770  0.00  0.00
ATOM   2973  CZ  ARG   187      25.562  43.068  23.734  0.00  0.00
ATOM   2974  NH1 ARG   187      24.435  42.702  24.306  0.00  0.00
ATOM   2975 1HH1 ARG   187      24.457  42.740  25.315  0.00  0.00
ATOM   2976 2HH1 ARG   187      23.592  42.722  23.751  0.00  0.00
ATOM   2977  NH2 ARG   187      25.376  43.369  22.495  0.00  0.00
ATOM   2978 1HH2 ARG   187      26.157  43.626  21.907  0.00  0.00
ATOM   2979 2HH2 ARG   187      24.401  43.421  22.233  0.00  0.00
ATOM   2980  C   ARG   187      30.702  42.495  29.214  0.00  0.00
ATOM   2981  O   ARG   187      30.345  41.435  29.681  0.00  0.00
ATOM   2982  N   PHE   188      31.394  43.459  29.917  0.00  0.00
ATOM   2983  H   PHE   188      31.611  44.313  29.425  0.00  0.00
ATOM   2984  CA  PHE   188      31.522  43.395  31.384  0.00  0.00
ATOM   2985  HA  PHE   188      30.824  42.764  31.933  0.00  0.00
ATOM   2986  CB  PHE   188      32.986  42.893  31.661  0.00  0.00
ATOM   2987  HB2 PHE   188      33.414  42.118  31.026  0.00  0.00
ATOM   2988  HB3 PHE   188      33.702  43.711  31.741  0.00  0.00
ATOM   2989  CG  PHE   188      32.995  42.347  33.075  0.00  0.00
ATOM   2990  CD1 PHE   188      32.326  41.125  33.341  0.00  0.00
ATOM   2991  HD1 PHE   188      31.861  40.626  32.503  0.00  0.00
ATOM   2992  CE1 PHE   188      32.390  40.588  34.669  0.00  0.00
ATOM   2993  HE1 PHE   188      31.931  39.641  34.911  0.00  0.00
ATOM   2994  CZ  PHE   188      33.068  41.236  35.751  0.00  0.00
ATOM   2995  HZ  PHE   188      32.951  40.877  36.763  0.00  0.00
ATOM   2996  CE2 PHE   188      33.803  42.447  35.436  0.00  0.00
ATOM   2997  HE2 PHE   188      34.272  42.892  36.300  0.00  0.00
ATOM   2998  CD2 PHE   188      33.712  42.998  34.115  0.00  0.00
ATOM   2999  HD2 PHE   188      34.370  43.808  33.841  0.00  0.00
ATOM   3000  C   PHE   188      31.335  44.860  31.980  0.00  0.00
ATOM   3001  O   PHE   188      31.508  45.856  31.315  0.00  0.00
ATOM   3002  N   SER   189      30.999  44.946  33.278  0.00  0.00
ATOM   3003  H   SER   189      30.931  44.083  33.799  0.00  0.00
ATOM   3004  CA  SER   189      31.241  46.123  34.078  0.00  0.00
ATOM   3005  HA  SER   189      31.889  46.820  33.545  0.00  0.00
ATOM   3006  CB  SER   189      29.875  46.884  34.270  0.00  0.00
ATOM   3007  HB2 SER   189      29.132  46.108  34.449  0.00  0.00
ATOM   3008  HB3 SER   189      29.956  47.555  35.125  0.00  0.00
ATOM   3009  OG  SER   189      29.632  47.784  33.212  0.00  0.00
ATOM   3010  HG  SER   189      29.745  48.621  33.669  0.00  0.00
ATOM   3011  C   SER   189      31.886  45.679  35.411  0.00  0.00
ATOM   3012  O   SER   189      31.263  44.854  36.083  0.00  0.00
ATOM   3013  N   PRO   190      33.045  46.287  35.747  0.00  0.00
ATOM   3014  CD  PRO   190      33.747  47.303  34.939  0.00  0.00
ATOM   3015  HD2 PRO   190      33.117  48.119  34.585  0.00  0.00
ATOM   3016  HD3 PRO   190      34.186  46.855  34.047  0.00  0.00
ATOM   3017  CG  PRO   190      34.816  47.960  35.787  0.00  0.00
ATOM   3018  HG2 PRO   190      34.484  48.932  36.151  0.00  0.00
ATOM   3019  HG3 PRO   190      35.656  48.138  35.114  0.00  0.00
ATOM   3020  CB  PRO   190      35.086  46.989  36.908  0.00  0.00
ATOM   3021  HB2 PRO   190      35.790  46.213  36.608  0.00  0.00
ATOM   3022  HB3 PRO   190      35.422  47.553  37.777  0.00  0.00
ATOM   3023  CA  PRO   190      33.679  46.346  37.071  0.00  0.00
ATOM   3024  HA  PRO   190      33.731  45.303  37.387  0.00  0.00
ATOM   3025  C   PRO   190      32.885  46.996  38.206  0.00  0.00
ATOM   3026  O   PRO   190      33.416  47.020  39.290  0.00  0.00
ATOM   3027  N   ASP   191      31.688  47.420  37.951  0.00  0.00
ATOM   3028  H   ASP   191      31.381  47.420  36.990  0.00  0.00
ATOM   3029  CA  ASP   191      30.813  48.080  38.922  0.00  0.00
ATOM   3030  HA  ASP   191      31.294  48.405  39.844  0.00  0.00
ATOM   3031  CB  ASP   191      30.228  49.347  38.225  0.00  0.00
ATOM   3032  HB2 ASP   191      29.491  49.167  37.443  0.00  0.00
ATOM   3033  HB3 ASP   191      29.640  49.959  38.910  0.00  0.00
ATOM   3034  CG  ASP   191      31.311  50.253  37.641  0.00  0.00
ATOM   3035  OD1 ASP   191      32.063  50.837  38.458  0.00  0.00
ATOM   3036  OD2 ASP   191      31.367  50.508  36.451  0.00  0.00
ATOM   3037  C   ASP   191      29.616  47.205  39.385  0.00  0.00
ATOM   3038  O   ASP   191      28.902  47.678  40.269  0.00  0.00
ATOM   3039  N   PHE   192      29.470  45.987  38.911  0.00  0.00
ATOM   3040  H   PHE   192      30.132  45.600  38.255  0.00  0.00
ATOM   3041  CA  PHE   192      28.309  45.110  39.322  0.00  0.00
ATOM   3042  HA  PHE   192      27.747  45.509  40.166  0.00  0.00
ATOM   3043  CB  PHE   192      27.256  45.031  38.161  0.00  0.00
ATOM   3044  HB2 PHE   192      27.678  44.389  37.388  0.00  0.00
ATOM   3045  HB3 PHE   192      26.386  44.467  38.494  0.00  0.00
ATOM   3046  CG  PHE   192      26.870  46.338  37.506  0.00  0.00
ATOM   3047  CD1 PHE   192      27.104  46.613  36.173  0.00  0.00
ATOM   3048  HD1 PHE   192      27.551  45.829  35.579  0.00  0.00
ATOM   3049  CE1 PHE   192      26.782  47.837  35.548  0.00  0.00
ATOM   3050  HE1 PHE   192      27.007  48.073  34.518  0.00  0.00
ATOM   3051  CZ  PHE   192      26.084  48.818  36.251  0.00  0.00
ATOM   3052  HZ  PHE   192      25.781  49.743  35.782  0.00  0.00
ATOM   3053  CE2 PHE   192      25.971  48.629  37.609  0.00  0.00
ATOM   3054  HE2 PHE   192      25.578  49.438  38.208  0.00  0.00
ATOM   3055  CD2 PHE   192      26.286  47.416  38.228  0.00  0.00
ATOM   3056  HD2 PHE   192      26.139  47.261  39.288  0.00  0.00
ATOM   3057  C   PHE   192      28.827  43.687  39.710  0.00  0.00
ATOM   3058  O   PHE   192      29.896  43.289  39.187  0.00  0.00
ATOM   3059  N   THR   193      28.145  43.022  40.611  0.00  0.00
ATOM   3060  H   THR   193      27.371  43.468  41.081  0.00  0.00
ATOM   3061  CA  THR   193      28.294  41.534  40.804  0.00  0.00
ATOM   3062  HA  THR   193      28.652  40.988  39.931  0.00  0.00
ATOM   3063  CB  THR   193      29.361  41.343  41.925  0.00  0.00
ATOM   3064  HB  THR   193      30.197  42.031  41.800  0.00  0.00
ATOM   3065  CG2 THR   193      28.889  41.709  43.328  0.00  0.00
ATOM   3066 1HG2 THR   193      28.173  40.919  43.552  0.00  0.00
ATOM   3067 2HG2 THR   193      29.737  41.674  44.012  0.00  0.00
ATOM   3068 3HG2 THR   193      28.549  42.743  43.383  0.00  0.00
ATOM   3069  OG1 THR   193      29.897  39.993  41.855  0.00  0.00
ATOM   3070  HG1 THR   193      30.538  39.975  42.569  0.00  0.00
ATOM   3071  C   THR   193      26.975  40.920  41.325  0.00  0.00
ATOM   3072  O   THR   193      26.088  41.578  41.897  0.00  0.00
ATOM   3073  N   PHE   194      26.773  39.588  41.159  0.00  0.00
ATOM   3074  H   PHE   194      27.528  39.180  40.625  0.00  0.00
ATOM   3075  CA  PHE   194      25.613  38.852  41.635  0.00  0.00
ATOM   3076  HA  PHE   194      24.719  39.464  41.753  0.00  0.00
ATOM   3077  CB  PHE   194      25.364  37.870  40.486  0.00  0.00
ATOM   3078  HB2 PHE   194      26.237  37.222  40.565  0.00  0.00
ATOM   3079  HB3 PHE   194      24.497  37.252  40.720  0.00  0.00
ATOM   3080  CG  PHE   194      25.192  38.396  39.049  0.00  0.00
ATOM   3081  CD1 PHE   194      23.886  38.838  38.674  0.00  0.00
ATOM   3082  HD1 PHE   194      23.024  38.844  39.325  0.00  0.00
ATOM   3083  CE1 PHE   194      23.765  39.438  37.371  0.00  0.00
ATOM   3084  HE1 PHE   194      22.886  39.858  36.904  0.00  0.00
ATOM   3085  CZ  PHE   194      24.917  39.581  36.583  0.00  0.00
ATOM   3086  HZ  PHE   194      24.847  40.025  35.601  0.00  0.00
ATOM   3087  CE2 PHE   194      26.155  39.044  36.925  0.00  0.00
ATOM   3088  HE2 PHE   194      26.986  38.983  36.238  0.00  0.00
ATOM   3089  CD2 PHE   194      26.291  38.468  38.197  0.00  0.00
ATOM   3090  HD2 PHE   194      27.202  38.090  38.639  0.00  0.00
ATOM   3091  C   PHE   194      25.951  38.131  42.988  0.00  0.00
ATOM   3092  O   PHE   194      27.117  37.771  43.261  0.00  0.00
ATOM   3093  N   GLY   195      24.908  37.908  43.799  0.00  0.00
ATOM   3094  H   GLY   195      24.015  38.106  43.372  0.00  0.00
ATOM   3095  CA  GLY   195      25.037  37.242  45.051  0.00  0.00
ATOM   3096  HA2 GLY   195      26.040  36.880  45.284  0.00  0.00
ATOM   3097  HA3 GLY   195      24.861  38.006  45.807  0.00  0.00
ATOM   3098  C   GLY   195      23.936  36.183  45.308  0.00  0.00
ATOM   3099  O   GLY   195      23.142  35.992  44.410  0.00  0.00
ATOM   3100  N   PHE   196      24.053  35.354  46.343  0.00  0.00
ATOM   3101  H   PHE   196      24.731  35.640  47.036  0.00  0.00
ATOM   3102  CA  PHE   196      23.502  34.001  46.502  0.00  0.00
ATOM   3103  HA  PHE   196      22.638  33.878  45.847  0.00  0.00
ATOM   3104  CB  PHE   196      24.548  33.046  45.929  0.00  0.00
ATOM   3105  HB2 PHE   196      24.421  31.981  46.117  0.00  0.00
ATOM   3106  HB3 PHE   196      24.420  33.095  44.847  0.00  0.00
ATOM   3107  CG  PHE   196      26.024  33.338  46.293  0.00  0.00
ATOM   3108  CD1 PHE   196      26.795  34.151  45.509  0.00  0.00
ATOM   3109  HD1 PHE   196      26.338  34.526  44.605  0.00  0.00
ATOM   3110  CE1 PHE   196      28.196  34.234  45.726  0.00  0.00
ATOM   3111  HE1 PHE   196      28.849  34.843  45.116  0.00  0.00
ATOM   3112  CZ  PHE   196      28.742  33.608  46.865  0.00  0.00
ATOM   3113  HZ  PHE   196      29.801  33.697  47.059  0.00  0.00
ATOM   3114  CE2 PHE   196      27.936  32.881  47.744  0.00  0.00
ATOM   3115  HE2 PHE   196      28.378  32.323  48.556  0.00  0.00
ATOM   3116  CD2 PHE   196      26.578  32.726  47.463  0.00  0.00
ATOM   3117  HD2 PHE   196      25.898  32.171  48.093  0.00  0.00
ATOM   3118  C   PHE   196      23.279  33.832  48.043  0.00  0.00
ATOM   3119  O   PHE   196      23.628  34.686  48.872  0.00  0.00
ATOM   3120  N   GLU   197      22.731  32.665  48.386  0.00  0.00
ATOM   3121  H   GLU   197      22.768  31.990  47.635  0.00  0.00
ATOM   3122  CA  GLU   197      22.549  32.117  49.747  0.00  0.00
ATOM   3123  HA  GLU   197      22.784  32.897  50.471  0.00  0.00
ATOM   3124  CB  GLU   197      21.175  31.547  50.002  0.00  0.00
ATOM   3125  HB2 GLU   197      20.975  30.732  49.307  0.00  0.00
ATOM   3126  HB3 GLU   197      21.174  31.044  50.967  0.00  0.00
ATOM   3127  CG  GLU   197      19.953  32.533  49.892  0.00  0.00
ATOM   3128  HG2 GLU   197      19.890  32.937  48.882  0.00  0.00
ATOM   3129  HG3 GLU   197      19.046  31.944  50.035  0.00  0.00
ATOM   3130  CD  GLU   197      20.168  33.718  50.844  0.00  0.00
ATOM   3131  OE1 GLU   197      20.059  34.954  50.494  0.00  0.00
ATOM   3132  OE2 GLU   197      20.446  33.448  51.999  0.00  0.00
ATOM   3133  C   GLU   197      23.678  31.140  50.050  0.00  0.00
ATOM   3134  O   GLU   197      24.060  30.325  49.235  0.00  0.00
ATOM   3135  N   GLU   198      24.242  31.109  51.234  0.00  0.00
ATOM   3136  H   GLU   198      24.003  31.779  51.950  0.00  0.00
ATOM   3137  CA  GLU   198      25.176  30.065  51.780  0.00  0.00
ATOM   3138  HA  GLU   198      25.731  29.693  50.919  0.00  0.00
ATOM   3139  CB  GLU   198      26.256  30.830  52.613  0.00  0.00
ATOM   3140  HB2 GLU   198      26.156  31.882  52.348  0.00  0.00
ATOM   3141  HB3 GLU   198      26.060  30.734  53.682  0.00  0.00
ATOM   3142  CG  GLU   198      27.739  30.368  52.360  0.00  0.00
ATOM   3143  HG2 GLU   198      28.001  30.560  51.319  0.00  0.00
ATOM   3144  HG3 GLU   198      28.491  30.953  52.887  0.00  0.00
ATOM   3145  CD  GLU   198      28.086  28.887  52.612  0.00  0.00
ATOM   3146  OE1 GLU   198      28.332  28.181  51.625  0.00  0.00
ATOM   3147  OE2 GLU   198      28.135  28.437  53.827  0.00  0.00
ATOM   3148  C   GLU   198      24.414  28.840  52.391  0.00  0.00
ATOM   3149  O   GLU   198      24.872  27.674  52.408  0.00  0.00
ATOM   3150  N   SER   199      23.176  29.002  52.742  0.00  0.00
ATOM   3151  H   SER   199      22.801  29.936  52.827  0.00  0.00
ATOM   3152  CA  SER   199      22.276  27.956  53.324  0.00  0.00
ATOM   3153  HA  SER   199      22.807  27.223  53.931  0.00  0.00
ATOM   3154  CB  SER   199      21.228  28.753  54.148  0.00  0.00
ATOM   3155  HB2 SER   199      20.744  29.459  53.475  0.00  0.00
ATOM   3156  HB3 SER   199      20.497  28.161  54.700  0.00  0.00
ATOM   3157  OG  SER   199      21.884  29.472  55.186  0.00  0.00
ATOM   3158  HG  SER   199      22.250  28.781  55.741  0.00  0.00
ATOM   3159  C   SER   199      21.696  27.038  52.249  0.00  0.00
ATOM   3160  O   SER   199      20.853  27.583  51.504  0.00  0.00
ATOM   3161  N   LEU   200      22.185  25.832  52.009  0.00  0.00
ATOM   3162  H   LEU   200      22.972  25.574  52.589  0.00  0.00
ATOM   3163  CA  LEU   200      22.001  25.014  50.800  0.00  0.00
ATOM   3164  HA  LEU   200      22.490  25.533  49.976  0.00  0.00
ATOM   3165  CB  LEU   200      22.642  23.615  50.941  0.00  0.00
ATOM   3166  HB2 LEU   200      23.664  23.825  51.258  0.00  0.00
ATOM   3167  HB3 LEU   200      22.295  23.052  51.808  0.00  0.00
ATOM   3168  CG  LEU   200      22.637  22.670  49.715  0.00  0.00
ATOM   3169  HG  LEU   200      21.607  22.370  49.520  0.00  0.00
ATOM   3170  CD1 LEU   200      22.958  23.381  48.373  0.00  0.00
ATOM   3171 1HD1 LEU   200      24.036  23.505  48.273  0.00  0.00
ATOM   3172 2HD1 LEU   200      22.604  22.690  47.609  0.00  0.00
ATOM   3173 3HD1 LEU   200      22.453  24.326  48.172  0.00  0.00
ATOM   3174  CD2 LEU   200      23.626  21.546  50.074  0.00  0.00
ATOM   3175 1HD2 LEU   200      23.372  21.131  51.049  0.00  0.00
ATOM   3176 2HD2 LEU   200      23.581  20.821  49.261  0.00  0.00
ATOM   3177 3HD2 LEU   200      24.643  21.940  50.076  0.00  0.00
ATOM   3178  C   LEU   200      20.562  24.835  50.378  0.00  0.00
ATOM   3179  O   LEU   200      20.284  24.859  49.169  0.00  0.00
ATOM   3180  N   GLU   201      19.710  24.633  51.345  0.00  0.00
ATOM   3181  H   GLU   201      20.195  24.572  52.229  0.00  0.00
ATOM   3182  CA  GLU   201      18.271  24.405  51.270  0.00  0.00
ATOM   3183  HA  GLU   201      18.127  23.549  50.611  0.00  0.00
ATOM   3184  CB  GLU   201      17.786  23.947  52.705  0.00  0.00
ATOM   3185  HB2 GLU   201      16.697  23.970  52.732  0.00  0.00
ATOM   3186  HB3 GLU   201      18.135  22.931  52.895  0.00  0.00
ATOM   3187  CG  GLU   201      18.266  24.931  53.780  0.00  0.00
ATOM   3188  HG2 GLU   201      19.332  24.745  53.918  0.00  0.00
ATOM   3189  HG3 GLU   201      18.017  25.908  53.365  0.00  0.00
ATOM   3190  CD  GLU   201      17.649  24.725  55.145  0.00  0.00
ATOM   3191  OE1 GLU   201      16.894  23.740  55.414  0.00  0.00
ATOM   3192  OE2 GLU   201      17.893  25.642  55.976  0.00  0.00
ATOM   3193  C   GLU   201      17.435  25.559  50.671  0.00  0.00
ATOM   3194  O   GLU   201      16.367  25.309  50.197  0.00  0.00
ATOM   3195  N   VAL   202      18.031  26.764  50.691  0.00  0.00
ATOM   3196  H   VAL   202      18.957  26.810  51.092  0.00  0.00
ATOM   3197  CA  VAL   202      17.340  27.940  50.177  0.00  0.00
ATOM   3198  HA  VAL   202      16.349  27.600  49.879  0.00  0.00
ATOM   3199  CB  VAL   202      16.916  28.940  51.261  0.00  0.00
ATOM   3200  HB  VAL   202      16.289  29.749  50.887  0.00  0.00
ATOM   3201  CG1 VAL   202      15.987  28.288  52.369  0.00  0.00
ATOM   3202 1HG1 VAL   202      15.306  27.615  51.845  0.00  0.00
ATOM   3203 2HG1 VAL   202      16.545  27.754  53.137  0.00  0.00
ATOM   3204 3HG1 VAL   202      15.365  29.070  52.803  0.00  0.00
ATOM   3205  CG2 VAL   202      18.115  29.632  51.959  0.00  0.00
ATOM   3206 1HG2 VAL   202      18.770  30.159  51.263  0.00  0.00
ATOM   3207 2HG2 VAL   202      17.875  30.272  52.808  0.00  0.00
ATOM   3208 3HG2 VAL   202      18.709  28.803  52.343  0.00  0.00
ATOM   3209  C   VAL   202      18.037  28.667  49.017  0.00  0.00
ATOM   3210  O   VAL   202      17.411  29.441  48.302  0.00  0.00
ATOM   3211  N   ASP   203      19.313  28.322  48.754  0.00  0.00
ATOM   3212  H   ASP   203      19.864  27.792  49.415  0.00  0.00
ATOM   3213  CA  ASP   203      19.987  28.768  47.555  0.00  0.00
ATOM   3214  HA  ASP   203      19.759  29.831  47.472  0.00  0.00
ATOM   3215  CB  ASP   203      21.515  28.567  47.628  0.00  0.00
ATOM   3216  HB2 ASP   203      22.007  28.880  48.550  0.00  0.00
ATOM   3217  HB3 ASP   203      21.652  27.493  47.513  0.00  0.00
ATOM   3218  CG  ASP   203      22.190  29.374  46.553  0.00  0.00
ATOM   3219  OD1 ASP   203      22.913  28.740  45.802  0.00  0.00
ATOM   3220  OD2 ASP   203      21.912  30.547  46.463  0.00  0.00
ATOM   3221  C   ASP   203      19.359  27.943  46.455  0.00  0.00
ATOM   3222  O   ASP   203      19.077  28.477  45.368  0.00  0.00
ATOM   3223  N   THR   204      19.050  26.649  46.624  0.00  0.00
ATOM   3224  H   THR   204      19.211  26.256  47.539  0.00  0.00
ATOM   3225  CA  THR   204      18.500  25.770  45.610  0.00  0.00
ATOM   3226  HA  THR   204      18.948  26.061  44.660  0.00  0.00
ATOM   3227  CB  THR   204      18.980  24.348  45.840  0.00  0.00
ATOM   3228  HB  THR   204      18.471  23.625  45.201  0.00  0.00
ATOM   3229  CG2 THR   204      20.449  24.305  45.423  0.00  0.00
ATOM   3230 1HG2 THR   204      20.561  24.367  44.341  0.00  0.00
ATOM   3231 2HG2 THR   204      20.937  25.121  45.959  0.00  0.00
ATOM   3232 3HG2 THR   204      20.875  23.392  45.843  0.00  0.00
ATOM   3233  OG1 THR   204      18.791  23.971  47.172  0.00  0.00
ATOM   3234  HG1 THR   204      19.532  24.226  47.727  0.00  0.00
ATOM   3235  C   THR   204      16.983  25.822  45.411  0.00  0.00
ATOM   3236  O   THR   204      16.381  25.299  44.470  0.00  0.00
ATOM   3237  N   ASN   205      16.267  26.513  46.331  0.00  0.00
ATOM   3238  H   ASN   205      16.788  26.711  47.173  0.00  0.00
ATOM   3239  CA  ASN   205      14.889  26.831  46.239  0.00  0.00
ATOM   3240  HA  ASN   205      14.439  26.016  45.671  0.00  0.00
ATOM   3241  CB  ASN   205      14.466  27.021  47.733  0.00  0.00
ATOM   3242  HB2 ASN   205      14.623  26.153  48.373  0.00  0.00
ATOM   3243  HB3 ASN   205      15.040  27.816  48.206  0.00  0.00
ATOM   3244  CG  ASN   205      12.960  27.428  47.728  0.00  0.00
ATOM   3245  OD1 ASN   205      12.610  28.488  47.312  0.00  0.00
ATOM   3246  ND2 ASN   205      12.144  26.698  48.449  0.00  0.00
ATOM   3247 1HD2 ASN   205      11.229  27.072  48.661  0.00  0.00
ATOM   3248 2HD2 ASN   205      12.422  25.769  48.731  0.00  0.00
ATOM   3249  C   ASN   205      14.623  28.092  45.334  0.00  0.00
ATOM   3250  O   ASN   205      15.399  29.073  45.443  0.00  0.00
ATOM   3251  N   PRO   206      13.637  28.120  44.428  0.00  0.00
ATOM   3252  CD  PRO   206      12.758  27.008  44.121  0.00  0.00
ATOM   3253  HD2 PRO   206      12.223  26.661  45.003  0.00  0.00
ATOM   3254  HD3 PRO   206      13.361  26.208  43.689  0.00  0.00
ATOM   3255  CG  PRO   206      11.789  27.412  43.008  0.00  0.00
ATOM   3256  HG2 PRO   206      10.892  27.768  43.513  0.00  0.00
ATOM   3257  HG3 PRO   206      11.542  26.645  42.273  0.00  0.00
ATOM   3258  CB  PRO   206      12.641  28.572  42.387  0.00  0.00
ATOM   3259  HB2 PRO   206      13.330  28.074  41.705  0.00  0.00
ATOM   3260  HB3 PRO   206      12.036  29.333  41.894  0.00  0.00
ATOM   3261  CA  PRO   206      13.497  29.157  43.467  0.00  0.00
ATOM   3262  HA  PRO   206      14.459  29.332  42.988  0.00  0.00
ATOM   3263  C   PRO   206      12.890  30.504  43.888  0.00  0.00
ATOM   3264  O   PRO   206      12.958  31.507  43.145  0.00  0.00
ATOM   3265  N   LEU   207      12.223  30.561  45.033  0.00  0.00
ATOM   3266  H   LEU   207      12.271  29.758  45.643  0.00  0.00
ATOM   3267  CA  LEU   207      11.568  31.786  45.541  0.00  0.00
ATOM   3268  HA  LEU   207      11.882  32.546  44.823  0.00  0.00
ATOM   3269  CB  LEU   207      10.021  31.565  45.452  0.00  0.00
ATOM   3270  HB2 LEU   207       9.517  32.434  45.873  0.00  0.00
ATOM   3271  HB3 LEU   207       9.781  31.557  44.389  0.00  0.00
ATOM   3272  CG  LEU   207       9.335  30.440  46.203  0.00  0.00
ATOM   3273  HG  LEU   207       9.919  29.533  46.044  0.00  0.00
ATOM   3274  CD1 LEU   207       9.353  30.672  47.684  0.00  0.00
ATOM   3275 1HD1 LEU   207       8.790  29.914  48.228  0.00  0.00
ATOM   3276 2HD1 LEU   207      10.374  30.547  48.044  0.00  0.00
ATOM   3277 3HD1 LEU   207       8.880  31.637  47.862  0.00  0.00
ATOM   3278  CD2 LEU   207       7.921  30.207  45.714  0.00  0.00
ATOM   3279 1HD2 LEU   207       7.492  29.404  46.315  0.00  0.00
ATOM   3280 2HD2 LEU   207       7.268  31.082  45.708  0.00  0.00
ATOM   3281 3HD2 LEU   207       7.932  29.682  44.759  0.00  0.00
ATOM   3282  C   LEU   207      12.046  32.293  46.858  0.00  0.00
ATOM   3283  O   LEU   207      11.506  33.320  47.314  0.00  0.00
ATOM   3284  N   LEU   208      13.033  31.695  47.497  0.00  0.00
ATOM   3285  H   LEU   208      13.543  31.035  46.928  0.00  0.00
ATOM   3286  CA  LEU   208      13.592  32.151  48.772  0.00  0.00
ATOM   3287  HA  LEU   208      12.922  32.896  49.202  0.00  0.00
ATOM   3288  CB  LEU   208      13.557  30.972  49.727  0.00  0.00
ATOM   3289  HB2 LEU   208      14.156  30.148  49.341  0.00  0.00
ATOM   3290  HB3 LEU   208      14.161  31.298  50.573  0.00  0.00
ATOM   3291  CG  LEU   208      12.203  30.364  50.184  0.00  0.00
ATOM   3292  HG  LEU   208      11.745  29.756  49.405  0.00  0.00
ATOM   3293  CD1 LEU   208      12.589  29.340  51.219  0.00  0.00
ATOM   3294 1HD1 LEU   208      12.938  29.870  52.106  0.00  0.00
ATOM   3295 2HD1 LEU   208      11.694  28.852  51.605  0.00  0.00
ATOM   3296 3HD1 LEU   208      13.330  28.605  50.902  0.00  0.00
ATOM   3297  CD2 LEU   208      11.152  31.315  50.666  0.00  0.00
ATOM   3298 1HD2 LEU   208      10.227  30.787  50.900  0.00  0.00
ATOM   3299 2HD2 LEU   208      11.507  31.817  51.565  0.00  0.00
ATOM   3300 3HD2 LEU   208      10.950  32.023  49.863  0.00  0.00
ATOM   3301  C   LEU   208      15.033  32.787  48.765  0.00  0.00
ATOM   3302  O   LEU   208      15.805  32.721  47.806  0.00  0.00
ATOM   3303  N   GLY   209      15.385  33.477  49.873  0.00  0.00
ATOM   3304  H   GLY   209      14.719  33.642  50.614  0.00  0.00
ATOM   3305  CA  GLY   209      16.660  34.251  49.926  0.00  0.00
ATOM   3306  HA2 GLY   209      16.868  34.602  50.936  0.00  0.00
ATOM   3307  HA3 GLY   209      17.468  33.566  49.670  0.00  0.00
ATOM   3308  C   GLY   209      16.726  35.527  49.110  0.00  0.00
ATOM   3309  O   GLY   209      15.790  35.863  48.420  0.00  0.00
ATOM   3310  N   ALA   210      17.817  36.290  49.417  0.00  0.00
ATOM   3311  H   ALA   210      18.434  35.920  50.125  0.00  0.00
ATOM   3312  CA  ALA   210      17.990  37.677  48.972  0.00  0.00
ATOM   3313  HA  ALA   210      17.326  37.819  48.121  0.00  0.00
ATOM   3314  CB  ALA   210      17.681  38.586  50.125  0.00  0.00
ATOM   3315  HB1 ALA   210      18.474  38.755  50.853  0.00  0.00
ATOM   3316  HB2 ALA   210      17.342  39.524  49.684  0.00  0.00
ATOM   3317  HB3 ALA   210      16.867  38.136  50.693  0.00  0.00
ATOM   3318  C   ALA   210      19.434  38.051  48.494  0.00  0.00
ATOM   3319  O   ALA   210      19.609  39.153  48.070  0.00  0.00
ATOM   3320  N   GLY   211      20.429  37.104  48.609  0.00  0.00
ATOM   3321  H   GLY   211      20.249  36.218  49.060  0.00  0.00
ATOM   3322  CA  GLY   211      21.758  37.415  48.213  0.00  0.00
ATOM   3323  HA2 GLY   211      22.341  36.577  47.829  0.00  0.00
ATOM   3324  HA3 GLY   211      21.761  38.200  47.457  0.00  0.00
ATOM   3325  C   GLY   211      22.554  37.908  49.436  0.00  0.00
ATOM   3326  O   GLY   211      23.158  38.904  49.385  0.00  0.00
ATOM   3327  N   LYS   212      22.602  37.095  50.530  0.00  0.00
ATOM   3328  H   LYS   212      22.034  36.260  50.496  0.00  0.00
ATOM   3329  CA  LYS   212      23.343  37.366  51.823  0.00  0.00
ATOM   3330  HA  LYS   212      23.008  38.304  52.267  0.00  0.00
ATOM   3331  CB  LYS   212      22.887  36.369  52.882  0.00  0.00
ATOM   3332  HB2 LYS   212      21.803  36.254  52.846  0.00  0.00
ATOM   3333  HB3 LYS   212      23.336  35.424  52.574  0.00  0.00
ATOM   3334  CG  LYS   212      23.430  36.660  54.256  0.00  0.00
ATOM   3335  HG2 LYS   212      24.503  36.498  54.140  0.00  0.00
ATOM   3336  HG3 LYS   212      23.138  37.675  54.524  0.00  0.00
ATOM   3337  CD  LYS   212      22.847  35.576  55.222  0.00  0.00
ATOM   3338  HD2 LYS   212      23.225  34.641  54.807  0.00  0.00
ATOM   3339  HD3 LYS   212      23.227  35.626  56.242  0.00  0.00
ATOM   3340  CE  LYS   212      21.256  35.452  55.372  0.00  0.00
ATOM   3341  HE2 LYS   212      20.788  35.334  54.395  0.00  0.00
ATOM   3342  HE3 LYS   212      20.893  34.557  55.878  0.00  0.00
ATOM   3343  NZ  LYS   212      20.717  36.659  56.050  0.00  0.00
ATOM   3344  HZ1 LYS   212      21.111  37.498  55.651  0.00  0.00
ATOM   3345  HZ2 LYS   212      19.723  36.766  55.906  0.00  0.00
ATOM   3346  HZ3 LYS   212      20.978  36.642  57.025  0.00  0.00
ATOM   3347  C   LYS   212      24.847  37.415  51.585  0.00  0.00
ATOM   3348  O   LYS   212      25.499  38.169  52.349  0.00  0.00
ATOM   3349  N   PHE   213      25.423  36.894  50.444  0.00  0.00
ATOM   3350  H   PHE   213      24.778  36.404  49.839  0.00  0.00
ATOM   3351  CA  PHE   213      26.814  36.996  50.115  0.00  0.00
ATOM   3352  HA  PHE   213      27.243  37.867  50.611  0.00  0.00
ATOM   3353  CB  PHE   213      27.604  35.705  50.546  0.00  0.00
ATOM   3354  HB2 PHE   213      27.161  34.816  50.097  0.00  0.00
ATOM   3355  HB3 PHE   213      28.632  35.915  50.250  0.00  0.00
ATOM   3356  CG  PHE   213      27.712  35.538  52.097  0.00  0.00
ATOM   3357  CD1 PHE   213      26.707  34.916  52.826  0.00  0.00
ATOM   3358  HD1 PHE   213      25.948  34.454  52.211  0.00  0.00
ATOM   3359  CE1 PHE   213      26.819  34.676  54.211  0.00  0.00
ATOM   3360  HE1 PHE   213      26.094  34.029  54.683  0.00  0.00
ATOM   3361  CZ  PHE   213      27.888  35.314  54.929  0.00  0.00
ATOM   3362  HZ  PHE   213      28.060  35.210  55.990  0.00  0.00
ATOM   3363  CE2 PHE   213      28.888  35.984  54.193  0.00  0.00
ATOM   3364  HE2 PHE   213      29.832  36.300  54.613  0.00  0.00
ATOM   3365  CD2 PHE   213      28.819  36.045  52.777  0.00  0.00
ATOM   3366  HD2 PHE   213      29.633  36.562  52.292  0.00  0.00
ATOM   3367  C   PHE   213      26.958  37.221  48.619  0.00  0.00
ATOM   3368  O   PHE   213      26.279  36.647  47.745  0.00  0.00
ATOM   3369  N   ALA   214      27.898  38.103  48.246  0.00  0.00
ATOM   3370  H   ALA   214      28.382  38.650  48.943  0.00  0.00
ATOM   3371  CA  ALA   214      28.207  38.489  46.824  0.00  0.00
ATOM   3372  HA  ALA   214      27.339  38.222  46.222  0.00  0.00
ATOM   3373  CB  ALA   214      28.427  40.007  46.740  0.00  0.00
ATOM   3374  HB1 ALA   214      27.749  40.588  47.363  0.00  0.00
ATOM   3375  HB2 ALA   214      29.478  40.151  46.989  0.00  0.00
ATOM   3376  HB3 ALA   214      28.230  40.275  45.701  0.00  0.00
ATOM   3377  C   ALA   214      29.379  37.624  46.198  0.00  0.00
ATOM   3378  O   ALA   214      30.192  37.102  46.945  0.00  0.00
ATOM   3379  N   THR   215      29.531  37.612  44.880  0.00  0.00
ATOM   3380  H   THR   215      28.790  37.998  44.313  0.00  0.00
ATOM   3381  CA  THR   215      30.720  37.045  44.223  0.00  0.00
ATOM   3382  HA  THR   215      31.030  36.229  44.875  0.00  0.00
ATOM   3383  CB  THR   215      30.366  36.451  42.836  0.00  0.00
ATOM   3384  HB  THR   215      30.309  37.327  42.190  0.00  0.00
ATOM   3385  CG2 THR   215      31.352  35.491  42.200  0.00  0.00
ATOM   3386 1HG2 THR   215      31.564  34.549  42.706  0.00  0.00
ATOM   3387 2HG2 THR   215      30.912  35.218  41.242  0.00  0.00
ATOM   3388 3HG2 THR   215      32.365  35.878  42.081  0.00  0.00
ATOM   3389  OG1 THR   215      29.131  35.838  42.835  0.00  0.00
ATOM   3390  HG1 THR   215      28.507  36.523  43.083  0.00  0.00
ATOM   3391  C   THR   215      31.854  38.073  44.204  0.00  0.00
ATOM   3392  O   THR   215      31.655  39.325  44.306  0.00  0.00
ATOM   3393  N   ASP   216      33.121  37.646  44.216  0.00  0.00
ATOM   3394  H   ASP   216      33.215  36.649  44.082  0.00  0.00
ATOM   3395  CA  ASP   216      34.317  38.421  43.920  0.00  0.00
ATOM   3396  HA  ASP   216      34.198  39.403  44.377  0.00  0.00
ATOM   3397  CB  ASP   216      35.635  37.782  44.453  0.00  0.00
ATOM   3398  HB2 ASP   216      35.537  37.598  45.523  0.00  0.00
ATOM   3399  HB3 ASP   216      35.868  36.814  44.011  0.00  0.00
ATOM   3400  CG  ASP   216      36.872  38.684  44.254  0.00  0.00
ATOM   3401  OD1 ASP   216      37.673  38.611  45.237  0.00  0.00
ATOM   3402  OD2 ASP   216      37.114  39.395  43.222  0.00  0.00
ATOM   3403  C   ASP   216      34.369  38.723  42.432  0.00  0.00
ATOM   3404  O   ASP   216      34.273  37.782  41.619  0.00  0.00
ATOM   3405  N   PRO   217      34.403  39.961  42.007  0.00  0.00
ATOM   3406  CD  PRO   217      34.581  41.105  42.833  0.00  0.00
ATOM   3407  HD2 PRO   217      35.335  40.965  43.606  0.00  0.00
ATOM   3408  HD3 PRO   217      33.665  41.224  43.412  0.00  0.00
ATOM   3409  CG  PRO   217      34.879  42.222  41.879  0.00  0.00
ATOM   3410  HG2 PRO   217      35.933  42.171  41.602  0.00  0.00
ATOM   3411  HG3 PRO   217      34.591  43.122  42.421  0.00  0.00
ATOM   3412  CB  PRO   217      34.043  41.901  40.672  0.00  0.00
ATOM   3413  HB2 PRO   217      33.000  42.098  40.918  0.00  0.00
ATOM   3414  HB3 PRO   217      34.313  42.428  39.756  0.00  0.00
ATOM   3415  CA  PRO   217      34.180  40.341  40.672  0.00  0.00
ATOM   3416  HA  PRO   217      33.326  39.869  40.187  0.00  0.00
ATOM   3417  C   PRO   217      35.383  39.836  39.839  0.00  0.00
ATOM   3418  O   PRO   217      35.205  39.703  38.607  0.00  0.00
ATOM   3419  N   ALA   218      36.577  39.596  40.347  0.00  0.00
ATOM   3420  H   ALA   218      36.634  39.709  41.349  0.00  0.00
ATOM   3421  CA  ALA   218      37.668  38.957  39.622  0.00  0.00
ATOM   3422  HA  ALA   218      37.729  39.446  38.651  0.00  0.00
ATOM   3423  CB  ALA   218      39.010  39.263  40.201  0.00  0.00
ATOM   3424  HB1 ALA   218      39.019  40.237  40.688  0.00  0.00
ATOM   3425  HB2 ALA   218      39.153  38.539  41.005  0.00  0.00
ATOM   3426  HB3 ALA   218      39.764  39.052  39.442  0.00  0.00
ATOM   3427  C   ALA   218      37.383  37.431  39.362  0.00  0.00
ATOM   3428  O   ALA   218      38.091  36.862  38.549  0.00  0.00
ATOM   3429  N   VAL   219      36.372  36.893  40.006  0.00  0.00
ATOM   3430  H   VAL   219      35.956  37.483  40.712  0.00  0.00
ATOM   3431  CA  VAL   219      35.812  35.583  39.660  0.00  0.00
ATOM   3432  HA  VAL   219      36.539  35.030  39.063  0.00  0.00
ATOM   3433  CB  VAL   219      35.254  34.788  40.877  0.00  0.00
ATOM   3434  HB  VAL   219      34.440  35.403  41.261  0.00  0.00
ATOM   3435  CG1 VAL   219      34.820  33.389  40.482  0.00  0.00
ATOM   3436 1HG1 VAL   219      33.858  33.262  39.983  0.00  0.00
ATOM   3437 2HG1 VAL   219      35.585  32.739  40.058  0.00  0.00
ATOM   3438 3HG1 VAL   219      34.487  32.922  41.408  0.00  0.00
ATOM   3439  CG2 VAL   219      36.300  34.584  42.012  0.00  0.00
ATOM   3440 1HG2 VAL   219      37.009  33.847  41.635  0.00  0.00
ATOM   3441 2HG2 VAL   219      36.733  35.550  42.271  0.00  0.00
ATOM   3442 3HG2 VAL   219      35.758  34.235  42.892  0.00  0.00
ATOM   3443  C   VAL   219      34.693  35.787  38.604  0.00  0.00
ATOM   3444  O   VAL   219      34.616  35.145  37.544  0.00  0.00
ATOM   3445  N   THR   220      33.818  36.802  38.835  0.00  0.00
ATOM   3446  H   THR   220      34.086  37.403  39.600  0.00  0.00
ATOM   3447  CA  THR   220      32.734  37.134  37.832  0.00  0.00
ATOM   3448  HA  THR   220      32.070  36.276  37.723  0.00  0.00
ATOM   3449  CB  THR   220      31.655  38.186  38.141  0.00  0.00
ATOM   3450  HB  THR   220      32.044  39.201  38.062  0.00  0.00
ATOM   3451  CG2 THR   220      30.423  38.153  37.196  0.00  0.00
ATOM   3452 1HG2 THR   220      29.802  37.285  37.416  0.00  0.00
ATOM   3453 2HG2 THR   220      29.750  38.992  37.371  0.00  0.00
ATOM   3454 3HG2 THR   220      30.626  37.928  36.149  0.00  0.00
ATOM   3455  OG1 THR   220      31.180  37.917  39.475  0.00  0.00
ATOM   3456  HG1 THR   220      30.751  38.716  39.791  0.00  0.00
ATOM   3457  C   THR   220      33.340  37.408  36.433  0.00  0.00
ATOM   3458  O   THR   220      32.822  36.802  35.494  0.00  0.00
ATOM   3459  N   LEU   221      34.498  38.032  36.311  0.00  0.00
ATOM   3460  H   LEU   221      34.905  38.492  37.114  0.00  0.00
ATOM   3461  CA  LEU   221      35.294  38.117  35.018  0.00  0.00
ATOM   3462  HA  LEU   221      34.598  38.426  34.238  0.00  0.00
ATOM   3463  CB  LEU   221      36.334  39.265  35.162  0.00  0.00
ATOM   3464  HB2 LEU   221      35.726  40.122  35.452  0.00  0.00
ATOM   3465  HB3 LEU   221      37.105  38.920  35.850  0.00  0.00
ATOM   3466  CG  LEU   221      37.156  39.741  33.856  0.00  0.00
ATOM   3467  HG  LEU   221      37.944  39.066  33.520  0.00  0.00
ATOM   3468  CD1 LEU   221      36.265  40.212  32.697  0.00  0.00
ATOM   3469 1HD1 LEU   221      36.797  40.711  31.885  0.00  0.00
ATOM   3470 2HD1 LEU   221      35.674  39.352  32.385  0.00  0.00
ATOM   3471 3HD1 LEU   221      35.583  40.989  33.044  0.00  0.00
ATOM   3472  CD2 LEU   221      38.032  40.935  34.232  0.00  0.00
ATOM   3473 1HD2 LEU   221      38.455  40.728  35.216  0.00  0.00
ATOM   3474 2HD2 LEU   221      38.799  40.904  33.457  0.00  0.00
ATOM   3475 3HD2 LEU   221      37.539  41.904  34.168  0.00  0.00
ATOM   3476  C   LEU   221      36.034  36.849  34.553  0.00  0.00
ATOM   3477  O   LEU   221      36.264  36.611  33.350  0.00  0.00
ATOM   3478  N   ALA   222      36.498  36.010  35.513  0.00  0.00
ATOM   3479  H   ALA   222      35.944  36.010  36.356  0.00  0.00
ATOM   3480  CA  ALA   222      37.283  34.895  35.068  0.00  0.00
ATOM   3481  HA  ALA   222      38.096  35.250  34.433  0.00  0.00
ATOM   3482  CB  ALA   222      38.024  34.451  36.329  0.00  0.00
ATOM   3483  HB1 ALA   222      37.330  33.993  37.034  0.00  0.00
ATOM   3484  HB2 ALA   222      38.693  33.671  35.963  0.00  0.00
ATOM   3485  HB3 ALA   222      38.647  35.257  36.713  0.00  0.00
ATOM   3486  C   ALA   222      36.360  33.818  34.410  0.00  0.00
ATOM   3487  O   ALA   222      36.784  33.197  33.482  0.00  0.00
ATOM   3488  N   HIN   223      35.108  33.710  34.828  0.00  0.00
ATOM   3489  H   HIN   223      34.862  34.194  35.679  0.00  0.00
ATOM   3490  CA  HIN   223      34.013  32.904  34.252  0.00  0.00
ATOM   3491  HA  HIN   223      34.355  31.873  34.164  0.00  0.00
ATOM   3492  CB  HIN   223      32.826  33.031  35.200  0.00  0.00
ATOM   3493  HB2 HIN   223      33.133  32.835  36.228  0.00  0.00
ATOM   3494  HB3 HIN   223      32.417  34.032  35.070  0.00  0.00
ATOM   3495  CG  HIN   223      31.712  32.086  34.752  0.00  0.00
ATOM   3496  ND1 HIN   223      31.433  30.918  35.338  0.00  0.00
ATOM   3497  CE1 HIN   223      30.459  30.333  34.662  0.00  0.00
ATOM   3498  HE1 HIN   223      30.103  29.325  34.814  0.00  0.00
ATOM   3499  NE2 HIN   223      30.098  31.066  33.580  0.00  0.00
ATOM   3500  CD2 HIN   223      30.997  32.129  33.550  0.00  0.00
ATOM   3501  HD2 HIN   223      30.942  32.956  32.856  0.00  0.00
ATOM   3502  C   HIN   223      33.834  33.357  32.785  0.00  0.00
ATOM   3503  O   HIN   223      33.800  32.554  31.919  0.00  0.00
ATOM   3504  N   GLU   224      33.823  34.702  32.547  0.00  0.00
ATOM   3505  H   GLU   224      33.786  35.391  33.285  0.00  0.00
ATOM   3506  CA  GLU   224      33.635  35.152  31.133  0.00  0.00
ATOM   3507  HA  GLU   224      32.942  34.516  30.582  0.00  0.00
ATOM   3508  CB  GLU   224      33.232  36.659  31.087  0.00  0.00
ATOM   3509  HB2 GLU   224      33.728  37.101  31.951  0.00  0.00
ATOM   3510  HB3 GLU   224      33.476  37.150  30.144  0.00  0.00
ATOM   3511  CG  GLU   224      31.674  36.776  31.225  0.00  0.00
ATOM   3512  HG2 GLU   224      31.291  36.204  32.069  0.00  0.00
ATOM   3513  HG3 GLU   224      31.444  37.819  31.443  0.00  0.00
ATOM   3514  CD  GLU   224      30.871  36.201  30.058  0.00  0.00
ATOM   3515  OE1 GLU   224      30.116  35.244  30.194  0.00  0.00
ATOM   3516  OE2 GLU   224      31.003  36.659  28.936  0.00  0.00
ATOM   3517  C   GLU   224      34.920  34.929  30.314  0.00  0.00
ATOM   3518  O   GLU   224      34.859  34.668  29.102  0.00  0.00
ATOM   3519  N   LEU   225      36.078  35.054  30.933  0.00  0.00
ATOM   3520  H   LEU   225      36.010  35.278  31.916  0.00  0.00
ATOM   3521  CA  LEU   225      37.371  34.901  30.269  0.00  0.00
ATOM   3522  HA  LEU   225      37.224  35.388  29.306  0.00  0.00
ATOM   3523  CB  LEU   225      38.405  35.587  31.077  0.00  0.00
ATOM   3524  HB2 LEU   225      38.029  36.518  31.500  0.00  0.00
ATOM   3525  HB3 LEU   225      38.627  34.950  31.933  0.00  0.00
ATOM   3526  CG  LEU   225      39.725  35.915  30.361  0.00  0.00
ATOM   3527  HG  LEU   225      40.099  34.985  29.929  0.00  0.00
ATOM   3528  CD1 LEU   225      39.509  36.993  29.255  0.00  0.00
ATOM   3529 1HD1 LEU   225      40.425  37.306  28.753  0.00  0.00
ATOM   3530 2HD1 LEU   225      38.895  36.485  28.511  0.00  0.00
ATOM   3531 3HD1 LEU   225      39.164  37.953  29.638  0.00  0.00
ATOM   3532  CD2 LEU   225      40.790  36.416  31.343  0.00  0.00
ATOM   3533 1HD2 LEU   225      40.807  35.808  32.247  0.00  0.00
ATOM   3534 2HD2 LEU   225      41.789  36.467  30.909  0.00  0.00
ATOM   3535 3HD2 LEU   225      40.566  37.426  31.683  0.00  0.00
ATOM   3536  C   LEU   225      37.693  33.426  29.864  0.00  0.00
ATOM   3537  O   LEU   225      38.095  33.222  28.748  0.00  0.00
ATOM   3538  N   ILE   226      37.495  32.434  30.697  0.00  0.00
ATOM   3539  H   ILE   226      37.167  32.649  31.628  0.00  0.00
ATOM   3540  CA  ILE   226      37.503  30.964  30.428  0.00  0.00
ATOM   3541  HA  ILE   226      38.510  30.653  30.149  0.00  0.00
ATOM   3542  CB  ILE   226      37.179  30.132  31.670  0.00  0.00
ATOM   3543  HB  ILE   226      36.233  30.555  32.008  0.00  0.00
ATOM   3544  CG2 ILE   226      37.030  28.590  31.324  0.00  0.00
ATOM   3545 1HG2 ILE   226      36.212  28.347  30.646  0.00  0.00
ATOM   3546 2HG2 ILE   226      37.955  28.261  30.850  0.00  0.00
ATOM   3547 3HG2 ILE   226      36.865  28.137  32.301  0.00  0.00
ATOM   3548  CG1 ILE   226      38.120  30.447  32.795  0.00  0.00
ATOM   3549 2HG1 ILE   226      39.048  29.882  32.722  0.00  0.00
ATOM   3550 3HG1 ILE   226      38.503  31.468  32.754  0.00  0.00
ATOM   3551  CD1 ILE   226      37.526  30.063  34.072  0.00  0.00
ATOM   3552 1HD1 ILE   226      36.759  30.803  34.295  0.00  0.00
ATOM   3553 2HD1 ILE   226      37.142  29.043  34.093  0.00  0.00
ATOM   3554 3HD1 ILE   226      38.180  30.081  34.944  0.00  0.00
ATOM   3555  C   ILE   226      36.511  30.569  29.291  0.00  0.00
ATOM   3556  O   ILE   226      37.020  30.051  28.284  0.00  0.00
ATOM   3557  N   HIN   227      35.237  30.908  29.432  0.00  0.00
ATOM   3558  H   HIN   227      34.845  31.395  30.227  0.00  0.00
ATOM   3559  CA  HIN   227      34.333  30.800  28.350  0.00  0.00
ATOM   3560  HA  HIN   227      33.922  29.804  28.178  0.00  0.00
ATOM   3561  CB  HIN   227      33.157  31.725  28.737  0.00  0.00
ATOM   3562  HB2 HIN   227      33.513  32.540  29.366  0.00  0.00
ATOM   3563  HB3 HIN   227      32.784  32.180  27.819  0.00  0.00
ATOM   3564  CG  HIN   227      31.985  30.994  29.311  0.00  0.00
ATOM   3565  ND1 HIN   227      31.626  29.713  28.896  0.00  0.00
ATOM   3566  CE1 HIN   227      30.601  29.369  29.708  0.00  0.00
ATOM   3567  HE1 HIN   227      30.296  28.334  29.662  0.00  0.00
ATOM   3568  NE2 HIN   227      30.081  30.425  30.383  0.00  0.00
ATOM   3569  CD2 HIN   227      31.035  31.464  30.171  0.00  0.00
ATOM   3570  HD2 HIN   227      31.112  32.456  30.594  0.00  0.00
ATOM   3571  C   HIN   227      34.858  31.389  26.958  0.00  0.00
ATOM   3572  O   HIN   227      34.939  30.657  25.976  0.00  0.00
ATOM   3573  N   ALA   228      35.310  32.608  27.004  0.00  0.00
ATOM   3574  H   ALA   228      35.361  33.129  27.868  0.00  0.00
ATOM   3575  CA  ALA   228      35.839  33.283  25.805  0.00  0.00
ATOM   3576  HA  ALA   228      35.034  33.242  25.071  0.00  0.00
ATOM   3577  CB  ALA   228      36.031  34.664  26.147  0.00  0.00
ATOM   3578  HB1 ALA   228      36.314  35.150  25.214  0.00  0.00
ATOM   3579  HB2 ALA   228      35.146  35.173  26.528  0.00  0.00
ATOM   3580  HB3 ALA   228      36.789  34.794  26.920  0.00  0.00
ATOM   3581  C   ALA   228      37.173  32.595  25.327  0.00  0.00
ATOM   3582  O   ALA   228      37.384  32.404  24.145  0.00  0.00
ATOM   3583  N   GLY   229      38.028  32.011  26.218  0.00  0.00
ATOM   3584  H   GLY   229      37.877  32.217  27.195  0.00  0.00
ATOM   3585  CA  GLY   229      39.107  31.048  25.956  0.00  0.00
ATOM   3586  HA2 GLY   229      39.957  31.548  25.494  0.00  0.00
ATOM   3587  HA3 GLY   229      39.327  30.639  26.943  0.00  0.00
ATOM   3588  C   GLY   229      38.697  29.866  25.006  0.00  0.00
ATOM   3589  O   GLY   229      39.211  29.545  23.919  0.00  0.00
ATOM   3590  N   HID   230      37.500  29.280  25.269  0.00  0.00
ATOM   3591  H   HID   230      36.977  29.704  26.021  0.00  0.00
ATOM   3592  CA  HID   230      37.020  28.094  24.523  0.00  0.00
ATOM   3593  HA  HID   230      37.919  27.479  24.502  0.00  0.00
ATOM   3594  CB  HID   230      35.972  27.297  25.308  0.00  0.00
ATOM   3595  HB2 HID   230      35.181  28.033  25.460  0.00  0.00
ATOM   3596  HB3 HID   230      35.519  26.502  24.717  0.00  0.00
ATOM   3597  CG  HID   230      36.473  26.633  26.579  0.00  0.00
ATOM   3598  ND1 HID   230      36.288  27.134  27.884  0.00  0.00
ATOM   3599  HD1 HID   230      36.031  28.063  28.183  0.00  0.00
ATOM   3600  CE1 HID   230      36.706  26.179  28.726  0.00  0.00
ATOM   3601  HE1 HID   230      36.835  26.185  29.798  0.00  0.00
ATOM   3602  NE2 HID   230      37.216  25.158  28.024  0.00  0.00
ATOM   3603  CD2 HID   230      37.054  25.425  26.680  0.00  0.00
ATOM   3604  HD2 HID   230      37.088  24.758  25.832  0.00  0.00
ATOM   3605  C   HID   230      36.671  28.395  23.032  0.00  0.00
ATOM   3606  O   HID   230      37.042  27.710  22.054  0.00  0.00
ATOM   3607  N   ARG   231      35.964  29.547  22.978  0.00  0.00
ATOM   3608  H   ARG   231      35.598  29.955  23.826  0.00  0.00
ATOM   3609  CA  ARG   231      35.518  29.998  21.627  0.00  0.00
ATOM   3610  HA  ARG   231      35.117  29.119  21.121  0.00  0.00
ATOM   3611  CB  ARG   231      34.346  30.960  21.820  0.00  0.00
ATOM   3612  HB2 ARG   231      34.723  31.768  22.445  0.00  0.00
ATOM   3613  HB3 ARG   231      33.967  31.261  20.843  0.00  0.00
ATOM   3614  CG  ARG   231      33.184  30.340  22.599  0.00  0.00
ATOM   3615  HG2 ARG   231      32.764  29.468  22.097  0.00  0.00
ATOM   3616  HG3 ARG   231      33.479  30.066  23.611  0.00  0.00
ATOM   3617  CD  ARG   231      31.988  31.338  22.681  0.00  0.00
ATOM   3618  HD2 ARG   231      31.600  31.475  21.671  0.00  0.00
ATOM   3619  HD3 ARG   231      31.208  30.875  23.285  0.00  0.00
ATOM   3620  NE  ARG   231      32.346  32.641  23.243  0.00  0.00
ATOM   3621  HE  ARG   231      32.798  33.325  22.652  0.00  0.00
ATOM   3622  CZ  ARG   231      32.052  33.081  24.472  0.00  0.00
ATOM   3623  NH1 ARG   231      31.455  32.375  25.414  0.00  0.00
ATOM   3624 1HH1 ARG   231      31.122  31.451  25.183  0.00  0.00
ATOM   3625 2HH1 ARG   231      30.956  32.855  26.150  0.00  0.00
ATOM   3626  NH2 ARG   231      32.537  34.244  24.798  0.00  0.00
ATOM   3627 1HH2 ARG   231      33.094  34.763  24.135  0.00  0.00
ATOM   3628 2HH2 ARG   231      32.506  34.555  25.759  0.00  0.00
ATOM   3629  C   ARG   231      36.610  30.654  20.784  0.00  0.00
ATOM   3630  O   ARG   231      36.610  30.506  19.592  0.00  0.00
ATOM   3631  N   LEU   232      37.688  31.170  21.463  0.00  0.00
ATOM   3632  H   LEU   232      37.482  31.431  22.416  0.00  0.00
ATOM   3633  CA  LEU   232      38.968  31.751  20.878  0.00  0.00
ATOM   3634  HA  LEU   232      38.675  32.368  20.028  0.00  0.00
ATOM   3635  CB  LEU   232      39.591  32.733  21.848  0.00  0.00
ATOM   3636  HB2 LEU   232      38.808  33.454  22.082  0.00  0.00
ATOM   3637  HB3 LEU   232      39.739  32.101  22.723  0.00  0.00
ATOM   3638  CG  LEU   232      40.881  33.455  21.491  0.00  0.00
ATOM   3639  HG  LEU   232      41.615  32.715  21.173  0.00  0.00
ATOM   3640  CD1 LEU   232      40.666  34.408  20.340  0.00  0.00
ATOM   3641 1HD1 LEU   232      41.525  35.073  20.254  0.00  0.00
ATOM   3642 2HD1 LEU   232      40.423  33.951  19.381  0.00  0.00
ATOM   3643 3HD1 LEU   232      39.797  35.051  20.475  0.00  0.00
ATOM   3644  CD2 LEU   232      41.616  34.197  22.698  0.00  0.00
ATOM   3645 1HD2 LEU   232      41.652  33.619  23.621  0.00  0.00
ATOM   3646 2HD2 LEU   232      42.612  34.594  22.502  0.00  0.00
ATOM   3647 3HD2 LEU   232      40.969  34.998  23.057  0.00  0.00
ATOM   3648  C   LEU   232      39.947  30.667  20.297  0.00  0.00
ATOM   3649  O   LEU   232      40.590  30.938  19.268  0.00  0.00
ATOM   3650  N   TYR   233      39.998  29.451  20.827  0.00  0.00
ATOM   3651  H   TYR   233      39.447  29.289  21.658  0.00  0.00
ATOM   3652  CA  TYR   233      40.665  28.322  20.282  0.00  0.00
ATOM   3653  HA  TYR   233      41.516  28.762  19.763  0.00  0.00
ATOM   3654  CB  TYR   233      41.233  27.473  21.478  0.00  0.00
ATOM   3655  HB2 TYR   233      40.434  27.404  22.216  0.00  0.00
ATOM   3656  HB3 TYR   233      41.512  26.493  21.090  0.00  0.00
ATOM   3657  CG  TYR   233      42.540  27.954  22.076  0.00  0.00
ATOM   3658  CD1 TYR   233      42.455  29.119  22.880  0.00  0.00
ATOM   3659  HD1 TYR   233      41.517  29.601  23.113  0.00  0.00
ATOM   3660  CE1 TYR   233      43.643  29.723  23.281  0.00  0.00
ATOM   3661  HE1 TYR   233      43.586  30.516  24.013  0.00  0.00
ATOM   3662  CZ  TYR   233      44.870  29.079  23.072  0.00  0.00
ATOM   3663  OH  TYR   233      45.991  29.518  23.626  0.00  0.00
ATOM   3664  HH  TYR   233      45.874  30.303  24.167  0.00  0.00
ATOM   3665  CE2 TYR   233      44.972  27.933  22.271  0.00  0.00
ATOM   3666  HE2 TYR   233      45.898  27.502  21.923  0.00  0.00
ATOM   3667  CD2 TYR   233      43.814  27.364  21.680  0.00  0.00
ATOM   3668  HD2 TYR   233      43.879  26.471  21.076  0.00  0.00
ATOM   3669  C   TYR   233      39.827  27.482  19.331  0.00  0.00
ATOM   3670  O   TYR   233      40.410  26.723  18.587  0.00  0.00
ATOM   3671  N   GLY   234      38.484  27.657  19.281  0.00  0.00
ATOM   3672  H   GLY   234      37.984  28.062  20.059  0.00  0.00
ATOM   3673  CA  GLY   234      37.529  27.053  18.403  0.00  0.00
ATOM   3674  HA2 GLY   234      36.694  27.752  18.367  0.00  0.00
ATOM   3675  HA3 GLY   234      37.999  27.029  17.420  0.00  0.00
ATOM   3676  C   GLY   234      37.023  25.704  18.938  0.00  0.00
ATOM   3677  O   GLY   234      36.557  24.913  18.177  0.00  0.00
ATOM   3678  N   ILE   235      37.163  25.420  20.250  0.00  0.00
ATOM   3679  H   ILE   235      37.483  26.237  20.749  0.00  0.00
ATOM   3680  CA  ILE   235      36.895  24.070  20.914  0.00  0.00
ATOM   3681  HA  ILE   235      36.878  23.282  20.163  0.00  0.00
ATOM   3682  CB  ILE   235      38.114  23.626  21.811  0.00  0.00
ATOM   3683  HB  ILE   235      37.819  22.669  22.240  0.00  0.00
ATOM   3684  CG2 ILE   235      39.269  23.409  20.880  0.00  0.00
ATOM   3685 1HG2 ILE   235      40.141  22.856  21.230  0.00  0.00
ATOM   3686 2HG2 ILE   235      38.988  22.688  20.112  0.00  0.00
ATOM   3687 3HG2 ILE   235      39.507  24.394  20.479  0.00  0.00
ATOM   3688  CG1 ILE   235      38.465  24.541  23.073  0.00  0.00
ATOM   3689 2HG1 ILE   235      38.710  25.529  22.684  0.00  0.00
ATOM   3690 3HG1 ILE   235      37.590  24.638  23.714  0.00  0.00
ATOM   3691  CD1 ILE   235      39.640  23.955  23.895  0.00  0.00
ATOM   3692 1HD1 ILE   235      40.506  23.853  23.239  0.00  0.00
ATOM   3693 2HD1 ILE   235      39.806  24.695  24.678  0.00  0.00
ATOM   3694 3HD1 ILE   235      39.409  22.950  24.247  0.00  0.00
ATOM   3695  C   ILE   235      35.508  23.973  21.626  0.00  0.00
ATOM   3696  O   ILE   235      35.314  23.083  22.449  0.00  0.00
ATOM   3697  N   ALA   236      34.617  24.994  21.451  0.00  0.00
ATOM   3698  H   ALA   236      34.847  25.628  20.699  0.00  0.00
ATOM   3699  CA  ALA   236      33.327  25.083  22.061  0.00  0.00
ATOM   3700  HA  ALA   236      33.611  25.010  23.110  0.00  0.00
ATOM   3701  CB  ALA   236      32.679  26.367  21.656  0.00  0.00
ATOM   3702  HB1 ALA   236      31.720  26.510  22.155  0.00  0.00
ATOM   3703  HB2 ALA   236      33.408  27.126  21.940  0.00  0.00
ATOM   3704  HB3 ALA   236      32.425  26.429  20.598  0.00  0.00
ATOM   3705  C   ALA   236      32.447  23.874  21.748  0.00  0.00
ATOM   3706  O   ALA   236      32.632  23.118  20.774  0.00  0.00
ATOM   3707  N   ILE   237      31.470  23.642  22.630  0.00  0.00
ATOM   3708  H   ILE   237      31.472  24.208  23.468  0.00  0.00
ATOM   3709  CA  ILE   237      30.524  22.500  22.563  0.00  0.00
ATOM   3710  HA  ILE   237      30.831  21.865  21.731  0.00  0.00
ATOM   3711  CB  ILE   237      30.501  21.674  23.807  0.00  0.00
ATOM   3712  HB  ILE   237      30.015  22.184  24.639  0.00  0.00
ATOM   3713  CG2 ILE   237      29.713  20.352  23.643  0.00  0.00
ATOM   3714 1HG2 ILE   237      29.651  19.819  24.592  0.00  0.00
ATOM   3715 2HG2 ILE   237      28.685  20.568  23.348  0.00  0.00
ATOM   3716 3HG2 ILE   237      30.166  19.734  22.869  0.00  0.00
ATOM   3717  CG1 ILE   237      31.804  21.301  24.526  0.00  0.00
ATOM   3718 2HG1 ILE   237      32.159  20.384  24.053  0.00  0.00
ATOM   3719 3HG1 ILE   237      32.613  21.955  24.201  0.00  0.00
ATOM   3720  CD1 ILE   237      31.890  21.333  26.041  0.00  0.00
ATOM   3721 1HD1 ILE   237      31.081  20.691  26.391  0.00  0.00
ATOM   3722 2HD1 ILE   237      32.859  21.040  26.447  0.00  0.00
ATOM   3723 3HD1 ILE   237      31.640  22.357  26.317  0.00  0.00
ATOM   3724  C   ILE   237      29.124  23.152  22.282  0.00  0.00
ATOM   3725  O   ILE   237      28.939  24.286  22.681  0.00  0.00
ATOM   3726  N   ASN   238      28.179  22.529  21.590  0.00  0.00
ATOM   3727  H   ASN   238      28.470  21.687  21.114  0.00  0.00
ATOM   3728  CA  ASN   238      26.889  23.097  21.302  0.00  0.00
ATOM   3729  HA  ASN   238      27.002  24.162  21.101  0.00  0.00
ATOM   3730  CB  ASN   238      26.349  22.376  20.091  0.00  0.00
ATOM   3731  HB2 ASN   238      27.133  22.206  19.353  0.00  0.00
ATOM   3732  HB3 ASN   238      26.013  21.378  20.375  0.00  0.00
ATOM   3733  CG  ASN   238      25.060  22.920  19.427  0.00  0.00
ATOM   3734  OD1 ASN   238      24.165  23.463  20.048  0.00  0.00
ATOM   3735  ND2 ASN   238      24.952  22.787  18.160  0.00  0.00
ATOM   3736 1HD2 ASN   238      24.234  23.274  17.641  0.00  0.00
ATOM   3737 2HD2 ASN   238      25.605  22.161  17.712  0.00  0.00
ATOM   3738  C   ASN   238      25.922  22.960  22.599  0.00  0.00
ATOM   3739  O   ASN   238      25.778  21.890  23.272  0.00  0.00
ATOM   3740  N   PRO   239      25.366  24.082  23.055  0.00  0.00
ATOM   3741  CD  PRO   239      25.548  25.436  22.589  0.00  0.00
ATOM   3742  HD2 PRO   239      25.058  25.663  21.642  0.00  0.00
ATOM   3743  HD3 PRO   239      26.608  25.669  22.482  0.00  0.00
ATOM   3744  CG  PRO   239      25.010  26.305  23.695  0.00  0.00
ATOM   3745  HG2 PRO   239      24.752  27.260  23.233  0.00  0.00
ATOM   3746  HG3 PRO   239      25.701  26.471  24.519  0.00  0.00
ATOM   3747  CB  PRO   239      23.788  25.545  24.212  0.00  0.00
ATOM   3748  HB2 PRO   239      23.444  25.849  25.200  0.00  0.00
ATOM   3749  HB3 PRO   239      22.977  25.649  23.491  0.00  0.00
ATOM   3750  CA  PRO   239      24.443  24.149  24.190  0.00  0.00
ATOM   3751  HA  PRO   239      25.057  23.945  25.067  0.00  0.00
ATOM   3752  C   PRO   239      23.314  23.040  24.245  0.00  0.00
ATOM   3753  O   PRO   239      22.953  22.596  25.304  0.00  0.00
ATOM   3754  N   ASN   240      22.825  22.537  23.061  0.00  0.00
ATOM   3755  H   ASN   240      23.176  22.966  22.217  0.00  0.00
ATOM   3756  CA  ASN   240      21.962  21.386  22.957  0.00  0.00
ATOM   3757  HA  ASN   240      21.171  21.627  23.668  0.00  0.00
ATOM   3758  CB  ASN   240      21.371  21.376  21.520  0.00  0.00
ATOM   3759  HB2 ASN   240      20.552  20.657  21.550  0.00  0.00
ATOM   3760  HB3 ASN   240      20.954  22.333  21.207  0.00  0.00
ATOM   3761  CG  ASN   240      22.308  20.909  20.434  0.00  0.00
ATOM   3762  OD1 ASN   240      23.297  20.145  20.611  0.00  0.00
ATOM   3763  ND2 ASN   240      21.972  21.337  19.192  0.00  0.00
ATOM   3764 1HD2 ASN   240      22.721  21.185  18.531  0.00  0.00
ATOM   3765 2HD2 ASN   240      21.172  21.914  18.976  0.00  0.00
ATOM   3766  C   ASN   240      22.631  20.000  23.355  0.00  0.00
ATOM   3767  O   ASN   240      21.957  19.009  23.170  0.00  0.00
ATOM   3768  N   ARG   241      23.897  19.917  23.812  0.00  0.00
ATOM   3769  H   ARG   241      24.536  20.689  23.690  0.00  0.00
ATOM   3770  CA  ARG   241      24.507  18.725  24.429  0.00  0.00
ATOM   3771  HA  ARG   241      23.976  17.837  24.089  0.00  0.00
ATOM   3772  CB  ARG   241      25.939  18.545  23.928  0.00  0.00
ATOM   3773  HB2 ARG   241      26.581  19.245  24.462  0.00  0.00
ATOM   3774  HB3 ARG   241      26.327  17.588  24.274  0.00  0.00
ATOM   3775  CG  ARG   241      26.292  18.657  22.430  0.00  0.00
ATOM   3776  HG2 ARG   241      26.109  19.708  22.202  0.00  0.00
ATOM   3777  HG3 ARG   241      27.376  18.546  22.450  0.00  0.00
ATOM   3778  CD  ARG   241      25.708  17.570  21.607  0.00  0.00
ATOM   3779  HD2 ARG   241      25.954  17.771  20.563  0.00  0.00
ATOM   3780  HD3 ARG   241      26.224  16.644  21.858  0.00  0.00
ATOM   3781  NE  ARG   241      24.203  17.442  21.533  0.00  0.00
ATOM   3782  HE  ARG   241      23.694  18.295  21.719  0.00  0.00
ATOM   3783  CZ  ARG   241      23.463  16.389  21.149  0.00  0.00
ATOM   3784  NH1 ARG   241      23.979  15.264  20.776  0.00  0.00
ATOM   3785 1HH1 ARG   241      24.984  15.170  20.716  0.00  0.00
ATOM   3786 2HH1 ARG   241      23.425  14.426  20.883  0.00  0.00
ATOM   3787  NH2 ARG   241      22.166  16.451  21.262  0.00  0.00
ATOM   3788 1HH2 ARG   241      21.831  17.299  21.698  0.00  0.00
ATOM   3789 2HH2 ARG   241      21.743  15.535  21.221  0.00  0.00
ATOM   3790  C   ARG   241      24.319  18.824  25.901  0.00  0.00
ATOM   3791  O   ARG   241      24.990  19.625  26.506  0.00  0.00
ATOM   3792  N   VAL   242      23.300  18.172  26.509  0.00  0.00
ATOM   3793  H   VAL   242      22.878  17.412  25.994  0.00  0.00
ATOM   3794  CA  VAL   242      22.613  18.458  27.806  0.00  0.00
ATOM   3795  HA  VAL   242      23.238  19.108  28.419  0.00  0.00
ATOM   3796  CB  VAL   242      21.188  19.084  27.621  0.00  0.00
ATOM   3797  HB  VAL   242      20.707  19.043  28.598  0.00  0.00
ATOM   3798  CG1 VAL   242      21.237  20.599  27.176  0.00  0.00
ATOM   3799 1HG1 VAL   242      21.876  21.187  27.836  0.00  0.00
ATOM   3800 2HG1 VAL   242      21.404  20.718  26.106  0.00  0.00
ATOM   3801 3HG1 VAL   242      20.262  21.036  27.390  0.00  0.00
ATOM   3802  CG2 VAL   242      20.314  18.357  26.510  0.00  0.00
ATOM   3803 1HG2 VAL   242      20.822  18.421  25.548  0.00  0.00
ATOM   3804 2HG2 VAL   242      19.951  17.392  26.863  0.00  0.00
ATOM   3805 3HG2 VAL   242      19.414  18.972  26.493  0.00  0.00
ATOM   3806  C   VAL   242      22.386  17.211  28.600  0.00  0.00
ATOM   3807  O   VAL   242      22.396  16.064  28.073  0.00  0.00
ATOM   3808  N   PHE   243      22.286  17.483  29.962  0.00  0.00
ATOM   3809  H   PHE   243      22.419  18.415  30.323  0.00  0.00
ATOM   3810  CA  PHE   243      22.129  16.459  31.058  0.00  0.00
ATOM   3811  HA  PHE   243      21.951  15.498  30.579  0.00  0.00
ATOM   3812  CB  PHE   243      23.393  16.290  31.887  0.00  0.00
ATOM   3813  HB2 PHE   243      24.140  15.864  31.217  0.00  0.00
ATOM   3814  HB3 PHE   243      23.699  17.275  32.237  0.00  0.00
ATOM   3815  CG  PHE   243      23.180  15.389  33.117  0.00  0.00
ATOM   3816  CD1 PHE   243      22.805  15.898  34.378  0.00  0.00
ATOM   3817  HD1 PHE   243      22.620  16.960  34.427  0.00  0.00
ATOM   3818  CE1 PHE   243      22.554  15.118  35.536  0.00  0.00
ATOM   3819  HE1 PHE   243      22.273  15.584  36.469  0.00  0.00
ATOM   3820  CZ  PHE   243      22.830  13.744  35.423  0.00  0.00
ATOM   3821  HZ  PHE   243      22.740  13.191  36.346  0.00  0.00
ATOM   3822  CE2 PHE   243      23.283  13.175  34.148  0.00  0.00
ATOM   3823  HE2 PHE   243      23.552  12.129  34.132  0.00  0.00
ATOM   3824  CD2 PHE   243      23.320  13.981  32.957  0.00  0.00
ATOM   3825  HD2 PHE   243      23.612  13.443  32.067  0.00  0.00
ATOM   3826  C   PHE   243      20.942  16.792  31.950  0.00  0.00
ATOM   3827  O   PHE   243      20.811  17.897  32.394  0.00  0.00
ATOM   3828  N   LYS   244      20.013  15.833  32.071  0.00  0.00
ATOM   3829  H   LYS   244      20.197  14.870  31.825  0.00  0.00
ATOM   3830  CA  LYS   244      18.719  16.164  32.634  0.00  0.00
ATOM   3831  HA  LYS   244      18.392  17.174  32.389  0.00  0.00
ATOM   3832  CB  LYS   244      17.672  15.047  32.223  0.00  0.00
ATOM   3833  HB2 LYS   244      18.003  14.025  32.044  0.00  0.00
ATOM   3834  HB3 LYS   244      16.910  14.983  33.001  0.00  0.00
ATOM   3835  CG  LYS   244      17.033  15.408  30.902  0.00  0.00
ATOM   3836  HG2 LYS   244      17.871  15.631  30.243  0.00  0.00
ATOM   3837  HG3 LYS   244      16.677  14.454  30.516  0.00  0.00
ATOM   3838  CD  LYS   244      15.917  16.511  30.821  0.00  0.00
ATOM   3839  HD2 LYS   244      15.098  16.223  31.480  0.00  0.00
ATOM   3840  HD3 LYS   244      16.335  17.468  31.134  0.00  0.00
ATOM   3841  CE  LYS   244      15.262  16.650  29.410  0.00  0.00
ATOM   3842  HE2 LYS   244      15.955  17.141  28.726  0.00  0.00
ATOM   3843  HE3 LYS   244      15.096  15.636  29.048  0.00  0.00
ATOM   3844  NZ  LYS   244      13.955  17.448  29.419  0.00  0.00
ATOM   3845  HZ1 LYS   244      13.588  17.396  28.479  0.00  0.00
ATOM   3846  HZ2 LYS   244      13.255  17.043  30.026  0.00  0.00
ATOM   3847  HZ3 LYS   244      14.074  18.405  29.718  0.00  0.00
ATOM   3848  C   LYS   244      18.846  16.160  34.108  0.00  0.00
ATOM   3849  O   LYS   244      19.519  15.307  34.622  0.00  0.00
ATOM   3850  N   VAL   245      18.199  17.015  34.840  0.00  0.00
ATOM   3851  H   VAL   245      17.555  17.631  34.363  0.00  0.00
ATOM   3852  CA  VAL   245      18.390  17.080  36.306  0.00  0.00
ATOM   3853  HA  VAL   245      19.314  16.574  36.589  0.00  0.00
ATOM   3854  CB  VAL   245      18.472  18.547  36.727  0.00  0.00
ATOM   3855  HB  VAL   245      17.545  19.059  36.469  0.00  0.00
ATOM   3856  CG1 VAL   245      18.525  18.761  38.325  0.00  0.00
ATOM   3857 1HG1 VAL   245      19.379  18.216  38.727  0.00  0.00
ATOM   3858 2HG1 VAL   245      18.606  19.824  38.548  0.00  0.00
ATOM   3859 3HG1 VAL   245      17.568  18.500  38.775  0.00  0.00
ATOM   3860  CG2 VAL   245      19.738  19.241  36.157  0.00  0.00
ATOM   3861 1HG2 VAL   245      19.789  20.266  36.524  0.00  0.00
ATOM   3862 2HG2 VAL   245      20.678  18.730  36.370  0.00  0.00
ATOM   3863 3HG2 VAL   245      19.611  19.220  35.074  0.00  0.00
ATOM   3864  C   VAL   245      17.327  16.269  37.051  0.00  0.00
ATOM   3865  O   VAL   245      16.116  16.471  36.908  0.00  0.00
ATOM   3866  N   ASN   246      17.772  15.460  37.977  0.00  0.00
ATOM   3867  H   ASN   246      18.766  15.276  37.944  0.00  0.00
ATOM   3868  CA  ASN   246      16.938  14.765  38.969  0.00  0.00
ATOM   3869  HA  ASN   246      15.903  15.053  38.786  0.00  0.00
ATOM   3870  CB  ASN   246      17.216  13.287  38.889  0.00  0.00
ATOM   3871  HB2 ASN   246      16.965  13.007  37.865  0.00  0.00
ATOM   3872  HB3 ASN   246      18.284  13.163  39.073  0.00  0.00
ATOM   3873  CG  ASN   246      16.485  12.391  39.877  0.00  0.00
ATOM   3874  OD1 ASN   246      17.087  11.794  40.715  0.00  0.00
ATOM   3875  ND2 ASN   246      15.204  12.401  39.922  0.00  0.00
ATOM   3876 1HD2 ASN   246      14.758  11.685  40.475  0.00  0.00
ATOM   3877 2HD2 ASN   246      14.596  12.996  39.375  0.00  0.00
ATOM   3878  C   ASN   246      17.138  15.282  40.376  0.00  0.00
ATOM   3879  O   ASN   246      16.146  15.211  41.121  0.00  0.00
ATOM   3880  N   THR   247      18.264  15.899  40.743  0.00  0.00
ATOM   3881  H   THR   247      19.128  15.881  40.219  0.00  0.00
ATOM   3882  CA  THR   247      18.565  16.054  42.164  0.00  0.00
ATOM   3883  HA  THR   247      18.025  15.280  42.710  0.00  0.00
ATOM   3884  CB  THR   247      20.040  15.815  42.431  0.00  0.00
ATOM   3885  HB  THR   247      20.329  16.137  43.432  0.00  0.00
ATOM   3886  CG2 THR   247      20.255  14.311  42.366  0.00  0.00
ATOM   3887 1HG2 THR   247      19.955  13.942  43.346  0.00  0.00
ATOM   3888 2HG2 THR   247      19.632  13.827  41.614  0.00  0.00
ATOM   3889 3HG2 THR   247      21.327  14.122  42.294  0.00  0.00
ATOM   3890  OG1 THR   247      20.876  16.443  41.475  0.00  0.00
ATOM   3891  HG1 THR   247      21.682  16.745  41.899  0.00  0.00
ATOM   3892  C   THR   247      18.040  17.336  42.802  0.00  0.00
ATOM   3893  O   THR   247      18.407  17.687  43.909  0.00  0.00
ATOM   3894  N   ASN   248      17.096  18.018  42.138  0.00  0.00
ATOM   3895  H   ASN   248      16.568  17.626  41.371  0.00  0.00
ATOM   3896  CA  ASN   248      16.441  19.263  42.616  0.00  0.00
ATOM   3897  HA  ASN   248      16.398  19.290  43.704  0.00  0.00
ATOM   3898  CB  ASN   248      17.118  20.660  42.272  0.00  0.00
ATOM   3899  HB2 ASN   248      18.046  20.601  42.839  0.00  0.00
ATOM   3900  HB3 ASN   248      17.314  20.734  41.203  0.00  0.00
ATOM   3901  CG  ASN   248      16.436  21.892  42.865  0.00  0.00
ATOM   3902  OD1 ASN   248      15.413  21.851  43.465  0.00  0.00
ATOM   3903  ND2 ASN   248      17.130  23.047  42.822  0.00  0.00
ATOM   3904 1HD2 ASN   248      16.692  23.849  43.252  0.00  0.00
ATOM   3905 2HD2 ASN   248      18.070  23.092  42.454  0.00  0.00
ATOM   3906  C   ASN   248      14.980  19.109  42.169  0.00  0.00
ATOM   3907  O   ASN   248      14.700  19.181  40.940  0.00  0.00
ATOM   3908  N   ALA   249      14.040  18.936  43.161  0.00  0.00
ATOM   3909  H   ALA   249      14.317  18.893  44.132  0.00  0.00
ATOM   3910  CA  ALA   249      12.618  18.889  42.985  0.00  0.00
ATOM   3911  HA  ALA   249      12.306  17.943  42.543  0.00  0.00
ATOM   3912  CB  ALA   249      12.010  18.976  44.342  0.00  0.00
ATOM   3913  HB1 ALA   249      12.493  19.741  44.950  0.00  0.00
ATOM   3914  HB2 ALA   249      10.949  19.194  44.226  0.00  0.00
ATOM   3915  HB3 ALA   249      12.078  18.016  44.853  0.00  0.00
ATOM   3916  C   ALA   249      12.141  19.999  41.987  0.00  0.00
ATOM   3917  O   ALA   249      11.372  19.698  41.034  0.00  0.00
ATOM   3918  N   TYR   250      12.619  21.267  42.276  0.00  0.00
ATOM   3919  H   TYR   250      13.297  21.367  43.017  0.00  0.00
ATOM   3920  CA  TYR   250      12.192  22.428  41.601  0.00  0.00
ATOM   3921  HA  TYR   250      11.102  22.444  41.574  0.00  0.00
ATOM   3922  CB  TYR   250      12.627  23.613  42.437  0.00  0.00
ATOM   3923  HB2 TYR   250      13.716  23.589  42.411  0.00  0.00
ATOM   3924  HB3 TYR   250      12.181  24.499  41.983  0.00  0.00
ATOM   3925  CG  TYR   250      12.284  23.566  43.962  0.00  0.00
ATOM   3926  CD1 TYR   250      10.974  23.745  44.312  0.00  0.00
ATOM   3927  HD1 TYR   250      10.225  23.825  43.538  0.00  0.00
ATOM   3928  CE1 TYR   250      10.578  23.823  45.652  0.00  0.00
ATOM   3929  HE1 TYR   250       9.529  23.870  45.912  0.00  0.00
ATOM   3930  CZ  TYR   250      11.540  23.801  46.686  0.00  0.00
ATOM   3931  OH  TYR   250      11.229  23.985  48.010  0.00  0.00
ATOM   3932  HH  TYR   250      10.278  24.105  48.035  0.00  0.00
ATOM   3933  CE2 TYR   250      12.926  23.737  46.344  0.00  0.00
ATOM   3934  HE2 TYR   250      13.656  23.838  47.132  0.00  0.00
ATOM   3935  CD2 TYR   250      13.301  23.587  44.963  0.00  0.00
ATOM   3936  HD2 TYR   250      14.355  23.570  44.732  0.00  0.00
ATOM   3937  C   TYR   250      12.717  22.467  40.155  0.00  0.00
ATOM   3938  O   TYR   250      12.172  23.180  39.335  0.00  0.00
ATOM   3939  N   TYR   251      13.814  21.800  39.767  0.00  0.00
ATOM   3940  H   TYR   251      14.313  21.284  40.476  0.00  0.00
ATOM   3941  CA  TYR   251      14.172  21.588  38.328  0.00  0.00
ATOM   3942  HA  TYR   251      13.987  22.507  37.774  0.00  0.00
ATOM   3943  CB  TYR   251      15.702  21.307  38.229  0.00  0.00
ATOM   3944  HB2 TYR   251      16.003  20.601  39.002  0.00  0.00
ATOM   3945  HB3 TYR   251      15.806  20.605  37.402  0.00  0.00
ATOM   3946  CG  TYR   251      16.627  22.511  38.160  0.00  0.00
ATOM   3947  CD1 TYR   251      16.732  23.346  39.294  0.00  0.00
ATOM   3948  HD1 TYR   251      16.152  23.112  40.176  0.00  0.00
ATOM   3949  CE1 TYR   251      17.610  24.505  39.257  0.00  0.00
ATOM   3950  HE1 TYR   251      17.507  25.268  40.013  0.00  0.00
ATOM   3951  CZ  TYR   251      18.421  24.714  38.124  0.00  0.00
ATOM   3952  OH  TYR   251      19.371  25.633  38.026  0.00  0.00
ATOM   3953  HH  TYR   251      19.579  26.096  38.840  0.00  0.00
ATOM   3954  CE2 TYR   251      18.316  23.790  37.078  0.00  0.00
ATOM   3955  HE2 TYR   251      18.978  23.855  36.228  0.00  0.00
ATOM   3956  CD2 TYR   251      17.457  22.722  37.112  0.00  0.00
ATOM   3957  HD2 TYR   251      17.385  22.081  36.245  0.00  0.00
ATOM   3958  C   TYR   251      13.401  20.439  37.693  0.00  0.00
ATOM   3959  O   TYR   251      13.073  20.537  36.484  0.00  0.00
ATOM   3960  N   GLU   252      13.097  19.395  38.430  0.00  0.00
ATOM   3961  H   GLU   252      13.389  19.382  39.396  0.00  0.00
ATOM   3962  CA  GLU   252      12.413  18.177  37.842  0.00  0.00
ATOM   3963  HA  GLU   252      12.926  17.942  36.909  0.00  0.00
ATOM   3964  CB  GLU   252      12.613  16.961  38.741  0.00  0.00
ATOM   3965  HB2 GLU   252      13.680  16.929  38.965  0.00  0.00
ATOM   3966  HB3 GLU   252      12.110  17.172  39.685  0.00  0.00
ATOM   3967  CG  GLU   252      12.057  15.703  38.071  0.00  0.00
ATOM   3968  HG2 GLU   252      10.967  15.745  38.041  0.00  0.00
ATOM   3969  HG3 GLU   252      12.453  15.771  37.057  0.00  0.00
ATOM   3970  CD  GLU   252      12.372  14.392  38.685  0.00  0.00
ATOM   3971  OE1 GLU   252      13.328  13.662  38.372  0.00  0.00
ATOM   3972  OE2 GLU   252      11.662  13.989  39.629  0.00  0.00
ATOM   3973  C   GLU   252      10.943  18.303  37.484  0.00  0.00
ATOM   3974  O   GLU   252      10.457  17.793  36.486  0.00  0.00
ATOM   3975  N   MET   253      10.285  19.129  38.243  0.00  0.00
ATOM   3976  H   MET   253      10.726  19.470  39.085  0.00  0.00
ATOM   3977  CA  MET   253       8.994  19.643  38.014  0.00  0.00
ATOM   3978  HA  MET   253       8.349  18.775  37.876  0.00  0.00
ATOM   3979  CB  MET   253       8.431  20.358  39.282  0.00  0.00
ATOM   3980  HB2 MET   253       7.350  20.497  39.249  0.00  0.00
ATOM   3981  HB3 MET   253       8.710  19.893  40.227  0.00  0.00
ATOM   3982  CG  MET   253       8.984  21.814  39.439  0.00  0.00
ATOM   3983  HG2 MET   253      10.059  21.666  39.344  0.00  0.00
ATOM   3984  HG3 MET   253       8.757  22.356  38.520  0.00  0.00
ATOM   3985  SD  MET   253       8.598  22.748  40.957  0.00  0.00
ATOM   3986  CE  MET   253       8.887  24.410  40.272  0.00  0.00
ATOM   3987  HE1 MET   253       9.002  25.179  41.036  0.00  0.00
ATOM   3988  HE2 MET   253       9.732  24.500  39.589  0.00  0.00
ATOM   3989  HE3 MET   253       7.968  24.790  39.822  0.00  0.00
ATOM   3990  C   MET   253       8.894  20.520  36.774  0.00  0.00
ATOM   3991  O   MET   253       7.841  20.731  36.154  0.00  0.00
ATOM   3992  N   SER   254      10.025  20.970  36.284  0.00  0.00
ATOM   3993  H   SER   254      10.874  20.689  36.756  0.00  0.00
ATOM   3994  CA  SER   254      10.088  21.769  35.038  0.00  0.00
ATOM   3995  HA  SER   254       9.111  22.043  34.640  0.00  0.00
ATOM   3996  CB  SER   254      10.749  23.159  35.291  0.00  0.00
ATOM   3997  HB2 SER   254      11.765  22.966  35.638  0.00  0.00
ATOM   3998  HB3 SER   254      10.844  23.663  34.331  0.00  0.00
ATOM   3999  OG  SER   254      10.068  24.055  36.212  0.00  0.00
ATOM   4000  HG  SER   254       9.126  23.892  36.118  0.00  0.00
ATOM   4001  C   SER   254      10.876  21.015  33.880  0.00  0.00
ATOM   4002  O   SER   254      11.168  21.529  32.783  0.00  0.00
ATOM   4003  N   GLY   255      11.179  19.730  34.127  0.00  0.00
ATOM   4004  H   GLY   255      10.961  19.280  35.004  0.00  0.00
ATOM   4005  CA  GLY   255      11.829  18.899  33.106  0.00  0.00
ATOM   4006  HA2 GLY   255      12.025  17.905  33.507  0.00  0.00
ATOM   4007  HA3 GLY   255      11.144  18.607  32.310  0.00  0.00
ATOM   4008  C   GLY   255      13.216  19.391  32.633  0.00  0.00
ATOM   4009  O   GLY   255      13.661  19.160  31.496  0.00  0.00
ATOM   4010  N   LEU   256      13.880  20.277  33.421  0.00  0.00
ATOM   4011  H   LEU   256      13.539  20.438  34.358  0.00  0.00
ATOM   4012  CA  LEU   256      15.125  21.013  33.178  0.00  0.00
ATOM   4013  HA  LEU   256      15.022  21.374  32.154  0.00  0.00
ATOM   4014  CB  LEU   256      15.270  22.265  34.114  0.00  0.00
ATOM   4015  HB2 LEU   256      14.997  21.917  35.111  0.00  0.00
ATOM   4016  HB3 LEU   256      16.291  22.641  34.094  0.00  0.00
ATOM   4017  CG  LEU   256      14.253  23.472  33.865  0.00  0.00
ATOM   4018  HG  LEU   256      13.305  22.946  33.750  0.00  0.00
ATOM   4019  CD1 LEU   256      14.108  24.376  35.110  0.00  0.00
ATOM   4020 1HD1 LEU   256      13.379  25.165  34.920  0.00  0.00
ATOM   4021 2HD1 LEU   256      13.754  23.796  35.961  0.00  0.00
ATOM   4022 3HD1 LEU   256      15.006  24.958  35.318  0.00  0.00
ATOM   4023  CD2 LEU   256      14.488  24.374  32.666  0.00  0.00
ATOM   4024 1HD2 LEU   256      14.376  23.754  31.779  0.00  0.00
ATOM   4025 2HD2 LEU   256      13.789  25.206  32.587  0.00  0.00
ATOM   4026 3HD2 LEU   256      15.440  24.906  32.713  0.00  0.00
ATOM   4027  C   LEU   256      16.441  20.150  33.213  0.00  0.00
ATOM   4028  O   LEU   256      16.622  19.152  33.901  0.00  0.00
ATOM   4029  N   GLU   257      17.343  20.678  32.451  0.00  0.00
ATOM   4030  H   GLU   257      17.172  21.584  32.035  0.00  0.00
ATOM   4031  CA  GLU   257      18.720  20.224  32.167  0.00  0.00
ATOM   4032  HA  GLU   257      19.030  19.438  32.856  0.00  0.00
ATOM   4033  CB  GLU   257      18.752  19.608  30.696  0.00  0.00
ATOM   4034  HB2 GLU   257      19.718  19.125  30.536  0.00  0.00
ATOM   4035  HB3 GLU   257      18.079  18.759  30.578  0.00  0.00
ATOM   4036  CG  GLU   257      18.360  20.628  29.607  0.00  0.00
ATOM   4037  HG2 GLU   257      18.969  21.531  29.565  0.00  0.00
ATOM   4038  HG3 GLU   257      18.606  20.179  28.645  0.00  0.00
ATOM   4039  CD  GLU   257      16.842  20.963  29.452  0.00  0.00
ATOM   4040  OE1 GLU   257      16.447  22.083  29.930  0.00  0.00
ATOM   4041  OE2 GLU   257      16.117  20.133  28.864  0.00  0.00
ATOM   4042  C   GLU   257      19.883  21.236  32.333  0.00  0.00
ATOM   4043  O   GLU   257      19.711  22.486  32.435  0.00  0.00
ATOM   4044  N   VAL   258      21.135  20.718  32.400  0.00  0.00
ATOM   4045  H   VAL   258      21.166  19.709  32.403  0.00  0.00
ATOM   4046  CA  VAL   258      22.381  21.481  32.255  0.00  0.00
ATOM   4047  HA  VAL   258      22.154  22.535  32.096  0.00  0.00
ATOM   4048  CB  VAL   258      23.170  21.354  33.561  0.00  0.00
ATOM   4049  HB  VAL   258      24.191  21.723  33.463  0.00  0.00
ATOM   4050  CG1 VAL   258      22.412  22.110  34.688  0.00  0.00
ATOM   4051 1HG1 VAL   258      21.538  21.630  35.129  0.00  0.00
ATOM   4052 2HG1 VAL   258      23.085  22.297  35.525  0.00  0.00
ATOM   4053 3HG1 VAL   258      22.229  23.123  34.326  0.00  0.00
ATOM   4054  CG2 VAL   258      23.305  19.919  34.139  0.00  0.00
ATOM   4055 1HG2 VAL   258      22.349  19.397  34.171  0.00  0.00
ATOM   4056 2HG2 VAL   258      24.082  19.352  33.626  0.00  0.00
ATOM   4057 3HG2 VAL   258      23.847  19.945  35.085  0.00  0.00
ATOM   4058  C   VAL   258      23.243  21.122  31.069  0.00  0.00
ATOM   4059  O   VAL   258      23.182  19.950  30.737  0.00  0.00
ATOM   4060  N   SER   259      23.899  22.083  30.434  0.00  0.00
ATOM   4061  H   SER   259      23.817  23.021  30.798  0.00  0.00
ATOM   4062  CA  SER   259      24.643  21.940  29.260  0.00  0.00
ATOM   4063  HA  SER   259      24.354  21.039  28.721  0.00  0.00
ATOM   4064  CB  SER   259      24.433  23.141  28.269  0.00  0.00
ATOM   4065  HB2 SER   259      24.864  23.089  27.270  0.00  0.00
ATOM   4066  HB3 SER   259      23.346  23.121  28.181  0.00  0.00
ATOM   4067  OG  SER   259      24.804  24.340  28.852  0.00  0.00
ATOM   4068  HG  SER   259      24.230  24.560  29.590  0.00  0.00
ATOM   4069  C   SER   259      26.078  21.844  29.741  0.00  0.00
ATOM   4070  O   SER   259      26.615  22.506  30.632  0.00  0.00
ATOM   4071  N   PHE   260      26.807  20.956  29.101  0.00  0.00
ATOM   4072  H   PHE   260      26.298  20.469  28.376  0.00  0.00
ATOM   4073  CA  PHE   260      28.224  20.698  29.137  0.00  0.00
ATOM   4074  HA  PHE   260      28.438  20.361  30.150  0.00  0.00
ATOM   4075  CB  PHE   260      28.694  19.624  28.190  0.00  0.00
ATOM   4076  HB2 PHE   260      28.555  20.028  27.188  0.00  0.00
ATOM   4077  HB3 PHE   260      29.749  19.392  28.337  0.00  0.00
ATOM   4078  CG  PHE   260      28.094  18.225  28.204  0.00  0.00
ATOM   4079  CD1 PHE   260      28.338  17.295  27.181  0.00  0.00
ATOM   4080  HD1 PHE   260      29.036  17.615  26.421  0.00  0.00
ATOM   4081  CE1 PHE   260      27.647  16.105  27.123  0.00  0.00
ATOM   4082  HE1 PHE   260      27.812  15.482  26.257  0.00  0.00
ATOM   4083  CZ  PHE   260      26.823  15.764  28.207  0.00  0.00
ATOM   4084  HZ  PHE   260      26.250  14.866  28.030  0.00  0.00
ATOM   4085  CE2 PHE   260      26.703  16.653  29.302  0.00  0.00
ATOM   4086  HE2 PHE   260      26.095  16.416  30.161  0.00  0.00
ATOM   4087  CD2 PHE   260      27.309  17.848  29.278  0.00  0.00
ATOM   4088  HD2 PHE   260      27.191  18.476  30.149  0.00  0.00
ATOM   4089  C   PHE   260      29.145  21.884  28.790  0.00  0.00
ATOM   4090  O   PHE   260      30.059  22.191  29.539  0.00  0.00
ATOM   4091  N   GLH   261      28.738  22.711  27.863  0.00  0.00
ATOM   4092  H   GLH   261      28.045  22.267  27.277  0.00  0.00
ATOM   4093  CA  GLH   261      29.155  24.084  27.484  0.00  0.00
ATOM   4094  HA  GLH   261      30.184  24.047  27.128  0.00  0.00
ATOM   4095  CB  GLH   261      28.322  24.547  26.284  0.00  0.00
ATOM   4096  HB2 GLH   261      28.426  23.760  25.539  0.00  0.00
ATOM   4097  HB3 GLH   261      27.285  24.543  26.619  0.00  0.00
ATOM   4098  CG  GLH   261      28.739  25.909  25.738  0.00  0.00
ATOM   4099  HG2 GLH   261      28.107  26.261  24.923  0.00  0.00
ATOM   4100  HG3 GLH   261      28.646  26.640  26.542  0.00  0.00
ATOM   4101  CD  GLH   261      30.102  25.997  25.074  0.00  0.00
ATOM   4102  OE1 GLH   261      30.975  25.143  25.106  0.00  0.00
ATOM   4103  OE2 GLH   261      30.274  27.096  24.313  0.00  0.00
ATOM   4104  HE2 GLH   261      29.513  27.668  24.425  0.00  0.00
ATOM   4105  C   GLH   261      29.167  25.124  28.608  0.00  0.00
ATOM   4106  O   GLH   261      30.161  25.868  28.622  0.00  0.00
ATOM   4107  N   GLU   262      28.246  24.969  29.603  0.00  0.00
ATOM   4108  H   GLU   262      27.650  24.153  29.598  0.00  0.00
ATOM   4109  CA  GLU   262      28.452  25.746  30.812  0.00  0.00
ATOM   4110  HA  GLU   262      28.805  26.726  30.492  0.00  0.00
ATOM   4111  CB  GLU   262      27.022  25.873  31.514  0.00  0.00
ATOM   4112  HB2 GLU   262      26.250  26.143  30.792  0.00  0.00
ATOM   4113  HB3 GLU   262      26.651  24.980  32.017  0.00  0.00
ATOM   4114  CG  GLU   262      27.069  27.023  32.495  0.00  0.00
ATOM   4115  HG2 GLU   262      26.266  26.954  33.228  0.00  0.00
ATOM   4116  HG3 GLU   262      27.972  26.895  33.092  0.00  0.00
ATOM   4117  CD  GLU   262      27.122  28.381  31.828  0.00  0.00
ATOM   4118  OE1 GLU   262      27.944  29.256  32.224  0.00  0.00
ATOM   4119  OE2 GLU   262      26.244  28.745  30.999  0.00  0.00
ATOM   4120  C   GLU   262      29.522  25.074  31.737  0.00  0.00
ATOM   4121  O   GLU   262      30.525  25.666  32.138  0.00  0.00
ATOM   4122  N   LEU   263      29.260  23.823  32.097  0.00  0.00
ATOM   4123  H   LEU   263      28.520  23.326  31.621  0.00  0.00
ATOM   4124  CA  LEU   263      29.894  23.094  33.179  0.00  0.00
ATOM   4125  HA  LEU   263      29.783  23.693  34.084  0.00  0.00
ATOM   4126  CB  LEU   263      29.209  21.755  33.449  0.00  0.00
ATOM   4127  HB2 LEU   263      29.354  21.115  32.579  0.00  0.00
ATOM   4128  HB3 LEU   263      29.756  21.383  34.316  0.00  0.00
ATOM   4129  CG  LEU   263      27.694  21.907  33.845  0.00  0.00
ATOM   4130  HG  LEU   263      27.239  22.484  33.039  0.00  0.00
ATOM   4131  CD1 LEU   263      26.982  20.607  33.984  0.00  0.00
ATOM   4132 1HD1 LEU   263      26.662  20.290  32.992  0.00  0.00
ATOM   4133 2HD1 LEU   263      27.679  19.894  34.424  0.00  0.00
ATOM   4134 3HD1 LEU   263      26.094  20.886  34.552  0.00  0.00
ATOM   4135  CD2 LEU   263      27.586  22.718  35.143  0.00  0.00
ATOM   4136 1HD2 LEU   263      26.551  23.031  35.287  0.00  0.00
ATOM   4137 2HD2 LEU   263      27.999  22.205  36.011  0.00  0.00
ATOM   4138 3HD2 LEU   263      27.921  23.744  34.981  0.00  0.00
ATOM   4139  C   LEU   263      31.413  23.011  32.995  0.00  0.00
ATOM   4140  O   LEU   263      32.139  22.968  33.969  0.00  0.00
ATOM   4141  N   ARG   264      31.911  23.125  31.766  0.00  0.00
ATOM   4142  H   ARG   264      31.257  23.036  31.001  0.00  0.00
ATOM   4143  CA  ARG   264      33.364  23.166  31.523  0.00  0.00
ATOM   4144  HA  ARG   264      33.772  22.442  32.227  0.00  0.00
ATOM   4145  CB  ARG   264      33.601  22.756  30.023  0.00  0.00
ATOM   4146  HB2 ARG   264      33.256  21.743  29.820  0.00  0.00
ATOM   4147  HB3 ARG   264      32.969  23.450  29.470  0.00  0.00
ATOM   4148  CG  ARG   264      35.084  22.771  29.617  0.00  0.00
ATOM   4149  HG2 ARG   264      35.431  23.800  29.522  0.00  0.00
ATOM   4150  HG3 ARG   264      35.738  22.273  30.333  0.00  0.00
ATOM   4151  CD  ARG   264      35.187  22.099  28.181  0.00  0.00
ATOM   4152  HD2 ARG   264      34.270  22.307  27.628  0.00  0.00
ATOM   4153  HD3 ARG   264      35.890  22.594  27.509  0.00  0.00
ATOM   4154  NE  ARG   264      35.558  20.724  28.207  0.00  0.00
ATOM   4155  HE  ARG   264      35.549  20.243  29.095  0.00  0.00
ATOM   4156  CZ  ARG   264      35.837  19.950  27.189  0.00  0.00
ATOM   4157  NH1 ARG   264      35.978  20.314  25.961  0.00  0.00
ATOM   4158 1HH1 ARG   264      35.850  21.314  25.910  0.00  0.00
ATOM   4159 2HH1 ARG   264      36.268  19.714  25.201  0.00  0.00
ATOM   4160  NH2 ARG   264      35.895  18.702  27.385  0.00  0.00
ATOM   4161 1HH2 ARG   264      35.825  18.209  28.264  0.00  0.00
ATOM   4162 2HH2 ARG   264      36.105  18.125  26.583  0.00  0.00
ATOM   4163  C   ARG   264      33.995  24.484  31.916  0.00  0.00
ATOM   4164  O   ARG   264      35.222  24.451  32.064  0.00  0.00
ATOM   4165  N   THR   265      33.313  25.635  32.068  0.00  0.00
ATOM   4166  H   THR   265      32.312  25.567  31.956  0.00  0.00
ATOM   4167  CA  THR   265      33.725  26.872  32.683  0.00  0.00
ATOM   4168  HA  THR   265      34.801  27.039  32.616  0.00  0.00
ATOM   4169  CB  THR   265      32.925  28.029  32.016  0.00  0.00
ATOM   4170  HB  THR   265      31.853  27.854  32.100  0.00  0.00
ATOM   4171  CG2 THR   265      33.328  29.373  32.649  0.00  0.00
ATOM   4172 1HG2 THR   265      32.901  29.346  33.652  0.00  0.00
ATOM   4173 2HG2 THR   265      34.404  29.371  32.819  0.00  0.00
ATOM   4174 3HG2 THR   265      33.008  30.239  32.071  0.00  0.00
ATOM   4175  OG1 THR   265      33.285  28.104  30.683  0.00  0.00
ATOM   4176  HG1 THR   265      32.911  28.928  30.363  0.00  0.00
ATOM   4177  C   THR   265      33.380  26.819  34.195  0.00  0.00
ATOM   4178  O   THR   265      34.233  27.387  34.905  0.00  0.00
ATOM   4179  N   PHE   266      32.242  26.240  34.682  0.00  0.00
ATOM   4180  H   PHE   266      31.634  25.723  34.064  0.00  0.00
ATOM   4181  CA  PHE   266      31.834  26.420  36.071  0.00  0.00
ATOM   4182  HA  PHE   266      31.946  27.463  36.369  0.00  0.00
ATOM   4183  CB  PHE   266      30.339  25.986  36.175  0.00  0.00
ATOM   4184  HB2 PHE   266      29.711  26.564  35.497  0.00  0.00
ATOM   4185  HB3 PHE   266      30.198  24.923  35.988  0.00  0.00
ATOM   4186  CG  PHE   266      29.868  26.317  37.550  0.00  0.00
ATOM   4187  CD1 PHE   266      29.415  27.597  37.972  0.00  0.00
ATOM   4188  HD1 PHE   266      29.432  28.418  37.271  0.00  0.00
ATOM   4189  CE1 PHE   266      28.973  27.846  39.259  0.00  0.00
ATOM   4190  HE1 PHE   266      28.706  28.843  39.574  0.00  0.00
ATOM   4191  CZ  PHE   266      29.001  26.791  40.242  0.00  0.00
ATOM   4192  HZ  PHE   266      28.743  26.986  41.273  0.00  0.00
ATOM   4193  CE2 PHE   266      29.434  25.491  39.815  0.00  0.00
ATOM   4194  HE2 PHE   266      29.494  24.672  40.517  0.00  0.00
ATOM   4195  CD2 PHE   266      29.802  25.260  38.463  0.00  0.00
ATOM   4196  HD2 PHE   266      30.145  24.250  38.298  0.00  0.00
ATOM   4197  C   PHE   266      32.743  25.570  37.015  0.00  0.00
ATOM   4198  O   PHE   266      33.273  26.062  37.986  0.00  0.00
ATOM   4199  N   GLY   267      32.896  24.320  36.672  0.00  0.00
ATOM   4200  H   GLY   267      32.469  24.101  35.783  0.00  0.00
ATOM   4201  CA  GLY   267      33.810  23.333  37.370  0.00  0.00
ATOM   4202  HA2 GLY   267      33.993  22.486  36.709  0.00  0.00
ATOM   4203  HA3 GLY   267      34.827  23.651  37.601  0.00  0.00
ATOM   4204  C   GLY   267      33.163  22.876  38.705  0.00  0.00
ATOM   4205  O   GLY   267      31.968  22.706  38.790  0.00  0.00
ATOM   4206  N   GLY   268      34.014  22.648  39.741  0.00  0.00
ATOM   4207  H   GLY   268      35.008  22.569  39.583  0.00  0.00
ATOM   4208  CA  GLY   268      33.638  22.254  41.043  0.00  0.00
ATOM   4209  HA2 GLY   268      34.385  22.298  41.836  0.00  0.00
ATOM   4210  HA3 GLY   268      32.788  22.875  41.326  0.00  0.00
ATOM   4211  C   GLY   268      33.046  20.829  40.987  0.00  0.00
ATOM   4212  O   GLY   268      33.524  20.016  40.183  0.00  0.00
ATOM   4213  N   HID   269      31.954  20.641  41.725  0.00  0.00
ATOM   4214  H   HID   269      31.631  21.363  42.354  0.00  0.00
ATOM   4215  CA  HID   269      31.238  19.380  41.972  0.00  0.00
ATOM   4216  HA  HID   269      31.967  18.590  41.794  0.00  0.00
ATOM   4217  CB  HID   269      30.702  19.360  43.453  0.00  0.00
ATOM   4218  HB2 HID   269      29.951  20.138  43.589  0.00  0.00
ATOM   4219  HB3 HID   269      30.225  18.388  43.583  0.00  0.00
ATOM   4220  CG  HID   269      31.761  19.520  44.575  0.00  0.00
ATOM   4221  ND1 HID   269      31.732  20.445  45.629  0.00  0.00
ATOM   4222  HD1 HID   269      31.100  21.210  45.815  0.00  0.00
ATOM   4223  CE1 HID   269      32.826  20.198  46.366  0.00  0.00
ATOM   4224  HE1 HID   269      33.082  20.619  47.326  0.00  0.00
ATOM   4225  NE2 HID   269      33.588  19.315  45.779  0.00  0.00
ATOM   4226  CD2 HID   269      32.825  18.755  44.719  0.00  0.00
ATOM   4227  HD2 HID   269      33.203  18.031  44.012  0.00  0.00
ATOM   4228  C   HID   269      30.128  19.254  40.883  0.00  0.00
ATOM   4229  O   HID   269      29.624  18.094  40.807  0.00  0.00
ATOM   4230  N   ASP   270      29.801  20.265  40.071  0.00  0.00
ATOM   4231  H   ASP   270      30.341  21.109  40.195  0.00  0.00
ATOM   4232  CA  ASP   270      28.822  20.172  38.966  0.00  0.00
ATOM   4233  HA  ASP   270      28.182  19.308  39.146  0.00  0.00
ATOM   4234  CB  ASP   270      27.854  21.376  38.911  0.00  0.00
ATOM   4235  HB2 ASP   270      28.321  22.235  38.428  0.00  0.00
ATOM   4236  HB3 ASP   270      26.992  21.010  38.352  0.00  0.00
ATOM   4237  CG  ASP   270      27.349  21.852  40.307  0.00  0.00
ATOM   4238  OD1 ASP   270      26.239  21.426  40.684  0.00  0.00
ATOM   4239  OD2 ASP   270      28.023  22.599  40.976  0.00  0.00
ATOM   4240  C   ASP   270      29.457  19.781  37.519  0.00  0.00
ATOM   4241  O   ASP   270      28.730  19.203  36.701  0.00  0.00
ATOM   4242  N   ALA   271      30.727  19.947  37.364  0.00  0.00
ATOM   4243  H   ALA   271      31.236  20.506  38.034  0.00  0.00
ATOM   4244  CA  ALA   271      31.539  19.410  36.193  0.00  0.00
ATOM   4245  HA  ALA   271      31.291  20.015  35.321  0.00  0.00
ATOM   4246  CB  ALA   271      33.052  19.570  36.521  0.00  0.00
ATOM   4247  HB1 ALA   271      33.691  19.248  35.700  0.00  0.00
ATOM   4248  HB2 ALA   271      33.197  20.647  36.593  0.00  0.00
ATOM   4249  HB3 ALA   271      33.301  19.091  37.467  0.00  0.00
ATOM   4250  C   ALA   271      31.224  17.932  35.858  0.00  0.00
ATOM   4251  O   ALA   271      31.337  17.358  34.756  0.00  0.00
ATOM   4252  N   LYS   272      30.994  17.215  36.965  0.00  0.00
ATOM   4253  H   LYS   272      31.048  17.769  37.807  0.00  0.00
ATOM   4254  CA  LYS   272      30.723  15.710  37.046  0.00  0.00
ATOM   4255  HA  LYS   272      31.626  15.165  36.772  0.00  0.00
ATOM   4256  CB  LYS   272      30.356  15.479  38.466  0.00  0.00
ATOM   4257  HB2 LYS   272      31.126  15.794  39.169  0.00  0.00
ATOM   4258  HB3 LYS   272      29.480  16.080  38.708  0.00  0.00
ATOM   4259  CG  LYS   272      30.026  14.037  38.775  0.00  0.00
ATOM   4260  HG2 LYS   272      29.561  14.029  39.760  0.00  0.00
ATOM   4261  HG3 LYS   272      29.376  13.566  38.037  0.00  0.00
ATOM   4262  CD  LYS   272      31.303  13.170  38.735  0.00  0.00
ATOM   4263  HD2 LYS   272      31.657  12.991  37.721  0.00  0.00
ATOM   4264  HD3 LYS   272      31.975  13.726  39.388  0.00  0.00
ATOM   4265  CE  LYS   272      31.123  11.803  39.429  0.00  0.00
ATOM   4266  HE2 LYS   272      32.061  11.281  39.626  0.00  0.00
ATOM   4267  HE3 LYS   272      30.725  11.885  40.442  0.00  0.00
ATOM   4268  NZ  LYS   272      30.330  10.916  38.608  0.00  0.00
ATOM   4269  HZ1 LYS   272      30.201  10.041  39.095  0.00  0.00
ATOM   4270  HZ2 LYS   272      29.396  11.274  38.466  0.00  0.00
ATOM   4271  HZ3 LYS   272      30.691  10.579  37.727  0.00  0.00
ATOM   4272  C   LYS   272      29.557  15.181  36.080  0.00  0.00
ATOM   4273  O   LYS   272      29.610  14.076  35.625  0.00  0.00
ATOM   4274  N   PHE   273      28.635  16.058  35.654  0.00  0.00
ATOM   4275  H   PHE   273      28.619  16.968  36.090  0.00  0.00
ATOM   4276  CA  PHE   273      27.581  15.740  34.748  0.00  0.00
ATOM   4277  HA  PHE   273      27.391  14.709  35.044  0.00  0.00
ATOM   4278  CB  PHE   273      26.292  16.539  34.955  0.00  0.00
ATOM   4279  HB2 PHE   273      26.386  17.481  34.413  0.00  0.00
ATOM   4280  HB3 PHE   273      25.488  15.967  34.489  0.00  0.00
ATOM   4281  CG  PHE   273      25.915  16.822  36.408  0.00  0.00
ATOM   4282  CD1 PHE   273      25.793  18.106  37.006  0.00  0.00
ATOM   4283  HD1 PHE   273      25.981  19.004  36.437  0.00  0.00
ATOM   4284  CE1 PHE   273      25.622  18.227  38.410  0.00  0.00
ATOM   4285  HE1 PHE   273      25.627  19.174  38.930  0.00  0.00
ATOM   4286  CZ  PHE   273      25.358  17.055  39.099  0.00  0.00
ATOM   4287  HZ  PHE   273      25.164  17.083  40.160  0.00  0.00
ATOM   4288  CE2 PHE   273      25.240  15.786  38.456  0.00  0.00
ATOM   4289  HE2 PHE   273      24.953  14.984  39.120  0.00  0.00
ATOM   4290  CD2 PHE   273      25.595  15.665  37.111  0.00  0.00
ATOM   4291  HD2 PHE   273      25.548  14.727  36.579  0.00  0.00
ATOM   4292  C   PHE   273      28.066  15.667  33.222  0.00  0.00
ATOM   4293  O   PHE   273      27.309  15.278  32.408  0.00  0.00
ATOM   4294  N   ILE   274      29.342  15.945  32.926  0.00  0.00
ATOM   4295  H   ILE   274      29.887  16.303  33.698  0.00  0.00
ATOM   4296  CA  ILE   274      29.840  15.820  31.567  0.00  0.00
ATOM   4297  HA  ILE   274      29.080  16.102  30.839  0.00  0.00
ATOM   4298  CB  ILE   274      30.935  16.818  31.289  0.00  0.00
ATOM   4299  HB  ILE   274      31.626  16.672  32.121  0.00  0.00
ATOM   4300  CG2 ILE   274      31.618  16.582  29.892  0.00  0.00
ATOM   4301 1HG2 ILE   274      32.342  17.355  29.640  0.00  0.00
ATOM   4302 2HG2 ILE   274      32.140  15.627  29.824  0.00  0.00
ATOM   4303 3HG2 ILE   274      30.815  16.526  29.157  0.00  0.00
ATOM   4304  CG1 ILE   274      30.645  18.354  31.384  0.00  0.00
ATOM   4305 2HG1 ILE   274      29.991  18.675  30.574  0.00  0.00
ATOM   4306 3HG1 ILE   274      30.106  18.585  32.303  0.00  0.00
ATOM   4307  CD1 ILE   274      31.860  19.311  31.340  0.00  0.00
ATOM   4308 1HD1 ILE   274      32.428  19.262  30.410  0.00  0.00
ATOM   4309 2HD1 ILE   274      31.487  20.331  31.447  0.00  0.00
ATOM   4310 3HD1 ILE   274      32.453  19.082  32.223  0.00  0.00
ATOM   4311  C   ILE   274      30.146  14.390  31.144  0.00  0.00
ATOM   4312  O   ILE   274      30.751  13.587  31.883  0.00  0.00
ATOM   4313  N   ASP   275      29.612  13.962  29.973  0.00  0.00
ATOM   4314  H   ASP   275      29.254  14.629  29.304  0.00  0.00
ATOM   4315  CA  ASP   275      29.604  12.589  29.527  0.00  0.00
ATOM   4316  HA  ASP   275      29.569  11.979  30.428  0.00  0.00
ATOM   4317  CB  ASP   275      28.350  12.387  28.666  0.00  0.00
ATOM   4318  HB2 ASP   275      27.504  12.661  29.298  0.00  0.00
ATOM   4319  HB3 ASP   275      28.382  13.051  27.802  0.00  0.00
ATOM   4320  CG  ASP   275      28.234  10.894  28.340  0.00  0.00
ATOM   4321  OD1 ASP   275      28.186  10.549  27.150  0.00  0.00
ATOM   4322  OD2 ASP   275      27.872  10.129  29.221  0.00  0.00
ATOM   4323  C   ASP   275      30.878  12.184  28.801  0.00  0.00
ATOM   4324  O   ASP   275      31.141  12.630  27.682  0.00  0.00
ATOM   4325  N   SER   276      31.722  11.305  29.375  0.00  0.00
ATOM   4326  H   SER   276      31.532  10.947  30.301  0.00  0.00
ATOM   4327  CA  SER   276      33.057  10.984  28.908  0.00  0.00
ATOM   4328  HA  SER   276      33.566  11.935  28.744  0.00  0.00
ATOM   4329  CB  SER   276      33.849  10.176  29.973  0.00  0.00
ATOM   4330  HB2 SER   276      33.293   9.315  30.347  0.00  0.00
ATOM   4331  HB3 SER   276      34.720   9.709  29.515  0.00  0.00
ATOM   4332  OG  SER   276      34.309  10.991  31.052  0.00  0.00
ATOM   4333  HG  SER   276      34.802  10.424  31.650  0.00  0.00
ATOM   4334  C   SER   276      33.128  10.245  27.592  0.00  0.00
ATOM   4335  O   SER   276      34.151  10.358  26.927  0.00  0.00
ATOM   4336  N   LEU   277      32.027   9.574  27.277  0.00  0.00
ATOM   4337  H   LEU   277      31.310   9.530  27.987  0.00  0.00
ATOM   4338  CA  LEU   277      31.844   8.818  26.037  0.00  0.00
ATOM   4339  HA  LEU   277      32.750   8.218  25.939  0.00  0.00
ATOM   4340  CB  LEU   277      30.675   7.821  26.274  0.00  0.00
ATOM   4341  HB2 LEU   277      30.443   7.649  27.325  0.00  0.00
ATOM   4342  HB3 LEU   277      29.811   8.308  25.823  0.00  0.00
ATOM   4343  CG  LEU   277      30.853   6.489  25.546  0.00  0.00
ATOM   4344  HG  LEU   277      31.206   6.615  24.523  0.00  0.00
ATOM   4345  CD1 LEU   277      31.748   5.617  26.428  0.00  0.00
ATOM   4346 1HD1 LEU   277      31.256   5.446  27.385  0.00  0.00
ATOM   4347 2HD1 LEU   277      31.934   4.710  25.854  0.00  0.00
ATOM   4348 3HD1 LEU   277      32.716   6.096  26.580  0.00  0.00
ATOM   4349  CD2 LEU   277      29.508   5.766  25.428  0.00  0.00
ATOM   4350 1HD2 LEU   277      28.730   6.242  24.831  0.00  0.00
ATOM   4351 2HD2 LEU   277      29.695   4.788  24.985  0.00  0.00
ATOM   4352 3HD2 LEU   277      29.034   5.604  26.396  0.00  0.00
ATOM   4353  C   LEU   277      31.561   9.621  24.783  0.00  0.00
ATOM   4354  O   LEU   277      31.998   9.330  23.638  0.00  0.00
ATOM   4355  N   GLN   278      30.751  10.674  24.924  0.00  0.00
ATOM   4356  H   GLN   278      30.357  10.949  25.812  0.00  0.00
ATOM   4357  CA  GLN   278      30.576  11.744  23.872  0.00  0.00
ATOM   4358  HA  GLN   278      30.526  11.235  22.909  0.00  0.00
ATOM   4359  CB  GLN   278      29.284  12.507  24.097  0.00  0.00
ATOM   4360  HB2 GLN   278      29.299  12.776  25.153  0.00  0.00
ATOM   4361  HB3 GLN   278      29.314  13.502  23.651  0.00  0.00
ATOM   4362  CG  GLN   278      27.946  11.776  23.925  0.00  0.00
ATOM   4363  HG2 GLN   278      27.674  11.406  22.936  0.00  0.00
ATOM   4364  HG3 GLN   278      28.120  10.906  24.557  0.00  0.00
ATOM   4365  CD  GLN   278      26.774  12.551  24.512  0.00  0.00
ATOM   4366  OE1 GLN   278      26.141  13.355  23.794  0.00  0.00
ATOM   4367  NE2 GLN   278      26.337  12.279  25.729  0.00  0.00
ATOM   4368 1HE2 GLN   278      25.535  12.810  26.040  0.00  0.00
ATOM   4369 2HE2 GLN   278      26.786  11.558  26.273  0.00  0.00
ATOM   4370  C   GLN   278      31.754  12.694  23.879  0.00  0.00
ATOM   4371  O   GLN   278      32.194  12.989  22.826  0.00  0.00
ATOM   4372  N   GLU   279      32.335  13.030  25.058  0.00  0.00
ATOM   4373  H   GLU   279      31.986  12.731  25.956  0.00  0.00
ATOM   4374  CA  GLU   279      33.592  13.882  25.076  0.00  0.00
ATOM   4375  HA  GLU   279      33.348  14.845  24.629  0.00  0.00
ATOM   4376  CB  GLU   279      33.998  14.235  26.587  0.00  0.00
ATOM   4377  HB2 GLU   279      33.129  14.426  27.216  0.00  0.00
ATOM   4378  HB3 GLU   279      34.378  13.298  26.993  0.00  0.00
ATOM   4379  CG  GLU   279      35.039  15.352  26.779  0.00  0.00
ATOM   4380  HG2 GLU   279      35.901  15.132  26.149  0.00  0.00
ATOM   4381  HG3 GLU   279      34.573  16.299  26.504  0.00  0.00
ATOM   4382  CD  GLU   279      35.556  15.438  28.183  0.00  0.00
ATOM   4383  OE1 GLU   279      35.614  16.555  28.800  0.00  0.00
ATOM   4384  OE2 GLU   279      35.977  14.398  28.696  0.00  0.00
ATOM   4385  C   GLU   279      34.747  13.161  24.317  0.00  0.00
ATOM   4386  O   GLU   279      35.654  13.804  23.773  0.00  0.00
ATOM   4387  N   ASN   280      34.702  11.848  24.071  0.00  0.00
ATOM   4388  H   ASN   280      34.040  11.238  24.529  0.00  0.00
ATOM   4389  CA  ASN   280      35.757  11.176  23.326  0.00  0.00
ATOM   4390  HA  ASN   280      36.756  11.515  23.601  0.00  0.00
ATOM   4391  CB  ASN   280      35.528   9.673  23.676  0.00  0.00
ATOM   4392  HB2 ASN   280      35.746   9.417  24.712  0.00  0.00
ATOM   4393  HB3 ASN   280      34.517   9.359  23.417  0.00  0.00
ATOM   4394  CG  ASN   280      36.384   8.815  22.737  0.00  0.00
ATOM   4395  OD1 ASN   280      35.978   7.985  21.982  0.00  0.00
ATOM   4396  ND2 ASN   280      37.670   8.967  22.637  0.00  0.00
ATOM   4397 1HD2 ASN   280      38.141   8.539  21.853  0.00  0.00
ATOM   4398 2HD2 ASN   280      38.192   9.660  23.155  0.00  0.00
ATOM   4399  C   ASN   280      35.598  11.384  21.802  0.00  0.00
ATOM   4400  O   ASN   280      36.567  11.664  21.100  0.00  0.00
ATOM   4401  N   GLU   281      34.357  11.483  21.328  0.00  0.00
ATOM   4402  H   GLU   281      33.657  11.361  22.044  0.00  0.00
ATOM   4403  CA  GLU   281      34.044  12.060  19.974  0.00  0.00
ATOM   4404  HA  GLU   281      34.611  11.487  19.241  0.00  0.00
ATOM   4405  CB  GLU   281      32.551  11.876  19.677  0.00  0.00
ATOM   4406  HB2 GLU   281      32.066  12.563  20.370  0.00  0.00
ATOM   4407  HB3 GLU   281      32.337  12.365  18.726  0.00  0.00
ATOM   4408  CG  GLU   281      32.013  10.469  19.826  0.00  0.00
ATOM   4409  HG2 GLU   281      32.540   9.863  19.090  0.00  0.00
ATOM   4410  HG3 GLU   281      32.113  10.091  20.844  0.00  0.00
ATOM   4411  CD  GLU   281      30.458  10.430  19.540  0.00  0.00
ATOM   4412  OE1 GLU   281      30.014  10.013  18.448  0.00  0.00
ATOM   4413  OE2 GLU   281      29.612  10.770  20.408  0.00  0.00
ATOM   4414  C   GLU   281      34.338  13.529  19.726  0.00  0.00
ATOM   4415  O   GLU   281      34.789  13.978  18.651  0.00  0.00
ATOM   4416  N   PHE   282      34.302  14.264  20.841  0.00  0.00
ATOM   4417  H   PHE   282      33.818  13.918  21.656  0.00  0.00
ATOM   4418  CA  PHE   282      34.557  15.682  20.834  0.00  0.00
ATOM   4419  HA  PHE   282      34.029  16.214  20.043  0.00  0.00
ATOM   4420  CB  PHE   282      34.156  16.447  22.036  0.00  0.00
ATOM   4421  HB2 PHE   282      34.750  16.003  22.836  0.00  0.00
ATOM   4422  HB3 PHE   282      34.506  17.458  21.834  0.00  0.00
ATOM   4423  CG  PHE   282      32.661  16.584  22.526  0.00  0.00
ATOM   4424  CD1 PHE   282      31.432  16.226  21.824  0.00  0.00
ATOM   4425  HD1 PHE   282      31.339  15.994  20.772  0.00  0.00
ATOM   4426  CE1 PHE   282      30.169  16.270  22.513  0.00  0.00
ATOM   4427  HE1 PHE   282      29.277  16.010  21.962  0.00  0.00
ATOM   4428  CZ  PHE   282      30.021  16.767  23.877  0.00  0.00
ATOM   4429  HZ  PHE   282      29.071  17.177  24.189  0.00  0.00
ATOM   4430  CE2 PHE   282      31.220  17.203  24.464  0.00  0.00
ATOM   4431  HE2 PHE   282      31.170  17.707  25.418  0.00  0.00
ATOM   4432  CD2 PHE   282      32.472  17.060  23.820  0.00  0.00
ATOM   4433  HD2 PHE   282      33.394  17.320  24.320  0.00  0.00
ATOM   4434  C   PHE   282      36.068  15.861  20.729  0.00  0.00
ATOM   4435  O   PHE   282      36.537  16.632  19.979  0.00  0.00
ATOM   4436  N   ARG   283      36.800  15.050  21.376  0.00  0.00
ATOM   4437  H   ARG   283      36.356  14.339  21.939  0.00  0.00
ATOM   4438  CA  ARG   283      38.288  15.052  21.299  0.00  0.00
ATOM   4439  HA  ARG   283      38.783  16.019  21.398  0.00  0.00
ATOM   4440  CB  ARG   283      38.783  14.163  22.421  0.00  0.00
ATOM   4441  HB2 ARG   283      38.077  13.331  22.444  0.00  0.00
ATOM   4442  HB3 ARG   283      39.842  13.918  22.340  0.00  0.00
ATOM   4443  CG  ARG   283      38.702  14.805  23.808  0.00  0.00
ATOM   4444  HG2 ARG   283      39.546  15.491  23.878  0.00  0.00
ATOM   4445  HG3 ARG   283      37.786  15.373  23.976  0.00  0.00
ATOM   4446  CD  ARG   283      38.914  13.666  24.803  0.00  0.00
ATOM   4447  HD2 ARG   283      38.280  12.813  24.560  0.00  0.00
ATOM   4448  HD3 ARG   283      39.967  13.485  24.592  0.00  0.00
ATOM   4449  NE  ARG   283      38.689  14.001  26.245  0.00  0.00
ATOM   4450  HE  ARG   283      37.823  13.643  26.624  0.00  0.00
ATOM   4451  CZ  ARG   283      39.445  14.518  27.138  0.00  0.00
ATOM   4452  NH1 ARG   283      40.713  14.633  26.907  0.00  0.00
ATOM   4453 1HH1 ARG   283      41.135  14.161  26.119  0.00  0.00
ATOM   4454 2HH1 ARG   283      41.277  14.958  27.680  0.00  0.00
ATOM   4455  NH2 ARG   283      39.001  14.851  28.299  0.00  0.00
ATOM   4456 1HH2 ARG   283      38.004  14.745  28.420  0.00  0.00
ATOM   4457 2HH2 ARG   283      39.557  15.420  28.921  0.00  0.00
ATOM   4458  C   ARG   283      38.800  14.598  19.938  0.00  0.00
ATOM   4459  O   ARG   283      39.583  15.335  19.328  0.00  0.00
ATOM   4460  N   LEU   284      38.274  13.456  19.494  0.00  0.00
ATOM   4461  H   LEU   284      37.600  12.975  20.071  0.00  0.00
ATOM   4462  CA  LEU   284      38.601  12.965  18.145  0.00  0.00
ATOM   4463  HA  LEU   284      39.685  12.879  18.077  0.00  0.00
ATOM   4464  CB  LEU   284      38.012  11.573  17.925  0.00  0.00
ATOM   4465  HB2 LEU   284      36.926  11.559  18.021  0.00  0.00
ATOM   4466  HB3 LEU   284      38.199  11.290  16.890  0.00  0.00
ATOM   4467  CG  LEU   284      38.601  10.450  18.914  0.00  0.00
ATOM   4468  HG  LEU   284      38.565  10.783  19.951  0.00  0.00
ATOM   4469  CD1 LEU   284      37.809   9.173  18.603  0.00  0.00
ATOM   4470 1HD1 LEU   284      36.874   9.296  19.151  0.00  0.00
ATOM   4471 2HD1 LEU   284      37.568   8.950  17.564  0.00  0.00
ATOM   4472 3HD1 LEU   284      38.333   8.288  18.963  0.00  0.00
ATOM   4473  CD2 LEU   284      40.065  10.193  18.548  0.00  0.00
ATOM   4474 1HD2 LEU   284      40.682  11.063  18.770  0.00  0.00
ATOM   4475 2HD2 LEU   284      40.369   9.372  19.199  0.00  0.00
ATOM   4476 3HD2 LEU   284      40.263   9.943  17.506  0.00  0.00
ATOM   4477  C   LEU   284      38.214  13.969  17.032  0.00  0.00
ATOM   4478  O   LEU   284      38.920  13.947  16.030  0.00  0.00
ATOM   4479  N   TYR   285      37.191  14.851  17.209  0.00  0.00
ATOM   4480  H   TYR   285      36.719  14.965  18.094  0.00  0.00
ATOM   4481  CA  TYR   285      36.973  15.939  16.243  0.00  0.00
ATOM   4482  HA  TYR   285      36.964  15.473  15.258  0.00  0.00
ATOM   4483  CB  TYR   285      35.555  16.462  16.342  0.00  0.00
ATOM   4484  HB2 TYR   285      34.811  15.678  16.207  0.00  0.00
ATOM   4485  HB3 TYR   285      35.425  16.911  17.327  0.00  0.00
ATOM   4486  CG  TYR   285      35.227  17.512  15.342  0.00  0.00
ATOM   4487  CD1 TYR   285      34.434  17.185  14.244  0.00  0.00
ATOM   4488  HD1 TYR   285      34.167  16.145  14.134  0.00  0.00
ATOM   4489  CE1 TYR   285      34.066  18.120  13.286  0.00  0.00
ATOM   4490  HE1 TYR   285      33.485  17.831  12.423  0.00  0.00
ATOM   4491  CZ  TYR   285      34.596  19.448  13.330  0.00  0.00
ATOM   4492  OH  TYR   285      34.478  20.369  12.281  0.00  0.00
ATOM   4493  HH  TYR   285      33.834  19.961  11.697  0.00  0.00
ATOM   4494  CE2 TYR   285      35.295  19.844  14.540  0.00  0.00
ATOM   4495  HE2 TYR   285      35.627  20.867  14.640  0.00  0.00
ATOM   4496  CD2 TYR   285      35.631  18.871  15.553  0.00  0.00
ATOM   4497  HD2 TYR   285      36.294  19.154  16.356  0.00  0.00
ATOM   4498  C   TYR   285      38.143  16.969  16.062  0.00  0.00
ATOM   4499  O   TYR   285      38.345  17.352  14.893  0.00  0.00
ATOM   4500  N   TYR   286      38.751  17.350  17.134  0.00  0.00
ATOM   4501  H   TYR   286      38.598  16.821  17.981  0.00  0.00
ATOM   4502  CA  TYR   286      39.812  18.429  17.199  0.00  0.00
ATOM   4503  HA  TYR   286      39.575  19.143  16.410  0.00  0.00
ATOM   4504  CB  TYR   286      39.695  19.170  18.503  0.00  0.00
ATOM   4505  HB2 TYR   286      39.556  18.514  19.363  0.00  0.00
ATOM   4506  HB3 TYR   286      40.514  19.886  18.567  0.00  0.00
ATOM   4507  CG  TYR   286      38.467  20.018  18.457  0.00  0.00
ATOM   4508  CD1 TYR   286      38.194  21.034  17.512  0.00  0.00
ATOM   4509  HD1 TYR   286      38.996  21.254  16.823  0.00  0.00
ATOM   4510  CE1 TYR   286      36.955  21.662  17.475  0.00  0.00
ATOM   4511  HE1 TYR   286      36.725  22.349  16.674  0.00  0.00
ATOM   4512  CZ  TYR   286      35.982  21.429  18.438  0.00  0.00
ATOM   4513  OH  TYR   286      34.785  22.057  18.362  0.00  0.00
ATOM   4514  HH  TYR   286      34.969  22.769  17.745  0.00  0.00
ATOM   4515  CE2 TYR   286      36.221  20.402  19.359  0.00  0.00
ATOM   4516  HE2 TYR   286      35.491  20.030  20.063  0.00  0.00
ATOM   4517  CD2 TYR   286      37.437  19.776  19.430  0.00  0.00
ATOM   4518  HD2 TYR   286      37.517  19.032  20.209  0.00  0.00
ATOM   4519  C   TYR   286      41.267  17.949  17.030  0.00  0.00
ATOM   4520  O   TYR   286      41.965  18.566  16.257  0.00  0.00
ATOM   4521  N   TYR   287      41.559  16.756  17.533  0.00  0.00
ATOM   4522  H   TYR   287      41.019  16.369  18.292  0.00  0.00
ATOM   4523  CA  TYR   287      42.625  15.849  17.039  0.00  0.00
ATOM   4524  HA  TYR   287      43.567  16.287  17.369  0.00  0.00
ATOM   4525  CB  TYR   287      42.515  14.470  17.686  0.00  0.00
ATOM   4526  HB2 TYR   287      42.538  14.527  18.774  0.00  0.00
ATOM   4527  HB3 TYR   287      41.518  14.059  17.525  0.00  0.00
ATOM   4528  CG  TYR   287      43.470  13.448  17.288  0.00  0.00
ATOM   4529  CD1 TYR   287      44.815  13.785  17.071  0.00  0.00
ATOM   4530  HD1 TYR   287      45.276  14.747  17.233  0.00  0.00
ATOM   4531  CE1 TYR   287      45.720  12.752  16.727  0.00  0.00
ATOM   4532  HE1 TYR   287      46.770  13.007  16.725  0.00  0.00
ATOM   4533  CZ  TYR   287      45.311  11.404  16.576  0.00  0.00
ATOM   4534  OH  TYR   287      46.251  10.466  16.205  0.00  0.00
ATOM   4535  HH  TYR   287      47.160  10.773  16.208  0.00  0.00
ATOM   4536  CE2 TYR   287      43.971  11.070  16.725  0.00  0.00
ATOM   4537  HE2 TYR   287      43.663  10.038  16.635  0.00  0.00
ATOM   4538  CD2 TYR   287      43.058  12.121  17.105  0.00  0.00
ATOM   4539  HD2 TYR   287      42.017  11.843  17.183  0.00  0.00
ATOM   4540  C   TYR   287      42.627  15.712  15.501  0.00  0.00
ATOM   4541  O   TYR   287      43.726  16.004  14.982  0.00  0.00
ATOM   4542  N   ASN   288      41.482  15.559  14.917  0.00  0.00
ATOM   4543  H   ASN   288      40.653  15.621  15.491  0.00  0.00
ATOM   4544  CA  ASN   288      41.377  15.530  13.431  0.00  0.00
ATOM   4545  HA  ASN   288      42.307  15.047  13.132  0.00  0.00
ATOM   4546  CB  ASN   288      40.170  14.648  12.955  0.00  0.00
ATOM   4547  HB2 ASN   288      40.394  13.654  13.340  0.00  0.00
ATOM   4548  HB3 ASN   288      39.260  15.033  13.414  0.00  0.00
ATOM   4549  CG  ASN   288      39.851  14.535  11.476  0.00  0.00
ATOM   4550  OD1 ASN   288      40.469  13.736  10.733  0.00  0.00
ATOM   4551  ND2 ASN   288      38.990  15.353  11.000  0.00  0.00
ATOM   4552 1HD2 ASN   288      38.629  15.074  10.099  0.00  0.00
ATOM   4553 2HD2 ASN   288      38.579  16.066  11.585  0.00  0.00
ATOM   4554  C   ASN   288      41.454  16.986  12.751  0.00  0.00
ATOM   4555  O   ASN   288      41.906  17.149  11.629  0.00  0.00
ATOM   4556  N   LYS   289      40.894  18.054  13.444  0.00  0.00
ATOM   4557  H   LYS   289      40.463  17.897  14.342  0.00  0.00
ATOM   4558  CA  LYS   289      40.797  19.441  12.861  0.00  0.00
ATOM   4559  HA  LYS   289      40.374  19.447  11.857  0.00  0.00
ATOM   4560  CB  LYS   289      39.811  20.262  13.641  0.00  0.00
ATOM   4561  HB2 LYS   289      38.826  19.797  13.688  0.00  0.00
ATOM   4562  HB3 LYS   289      40.242  20.378  14.635  0.00  0.00
ATOM   4563  CG  LYS   289      39.591  21.669  13.048  0.00  0.00
ATOM   4564  HG2 LYS   289      38.906  22.161  13.738  0.00  0.00
ATOM   4565  HG3 LYS   289      40.438  22.356  13.039  0.00  0.00
ATOM   4566  CD  LYS   289      38.881  21.740  11.681  0.00  0.00
ATOM   4567  HD2 LYS   289      38.688  22.811  11.613  0.00  0.00
ATOM   4568  HD3 LYS   289      39.576  21.334  10.947  0.00  0.00
ATOM   4569  CE  LYS   289      37.581  20.999  11.687  0.00  0.00
ATOM   4570  HE2 LYS   289      37.685  20.044  12.203  0.00  0.00
ATOM   4571  HE3 LYS   289      36.833  21.542  12.266  0.00  0.00
ATOM   4572  NZ  LYS   289      37.015  20.750  10.373  0.00  0.00
ATOM   4573  HZ1 LYS   289      36.883  21.603   9.847  0.00  0.00
ATOM   4574  HZ2 LYS   289      37.635  20.143   9.855  0.00  0.00
ATOM   4575  HZ3 LYS   289      36.182  20.181  10.443  0.00  0.00
ATOM   4576  C   LYS   289      42.090  20.135  12.733  0.00  0.00
ATOM   4577  O   LYS   289      42.379  20.677  11.635  0.00  0.00
ATOM   4578  N   PHE   290      42.915  20.039  13.759  0.00  0.00
ATOM   4579  H   PHE   290      42.515  19.485  14.502  0.00  0.00
ATOM   4580  CA  PHE   290      44.243  20.649  13.888  0.00  0.00
ATOM   4581  HA  PHE   290      44.099  21.702  13.645  0.00  0.00
ATOM   4582  CB  PHE   290      44.855  20.354  15.327  0.00  0.00
ATOM   4583  HB2 PHE   290      44.926  19.267  15.363  0.00  0.00
ATOM   4584  HB3 PHE   290      45.884  20.687  15.469  0.00  0.00
ATOM   4585  CG  PHE   290      43.984  20.958  16.481  0.00  0.00
ATOM   4586  CD1 PHE   290      44.312  20.435  17.705  0.00  0.00
ATOM   4587  HD1 PHE   290      45.165  19.790  17.857  0.00  0.00
ATOM   4588  CE1 PHE   290      43.569  20.849  18.849  0.00  0.00
ATOM   4589  HE1 PHE   290      43.895  20.425  19.788  0.00  0.00
ATOM   4590  CZ  PHE   290      42.532  21.735  18.680  0.00  0.00
ATOM   4591  HZ  PHE   290      42.002  22.139  19.531  0.00  0.00
ATOM   4592  CE2 PHE   290      42.228  22.351  17.446  0.00  0.00
ATOM   4593  HE2 PHE   290      41.524  23.164  17.353  0.00  0.00
ATOM   4594  CD2 PHE   290      42.912  21.907  16.375  0.00  0.00
ATOM   4595  HD2 PHE   290      42.657  22.242  15.380  0.00  0.00
ATOM   4596  C   PHE   290      45.226  20.142  12.744  0.00  0.00
ATOM   4597  O   PHE   290      46.244  20.826  12.388  0.00  0.00
ATOM   4598  N   LYS   291      44.993  18.957  12.164  0.00  0.00
ATOM   4599  H   LYS   291      44.258  18.368  12.532  0.00  0.00
ATOM   4600  CA  LYS   291      45.764  18.400  10.997  0.00  0.00
ATOM   4601  HA  LYS   291      46.827  18.491  11.223  0.00  0.00
ATOM   4602  CB  LYS   291      45.422  16.902  10.669  0.00  0.00
ATOM   4603  HB2 LYS   291      44.340  16.767  10.647  0.00  0.00
ATOM   4604  HB3 LYS   291      45.850  16.609   9.710  0.00  0.00
ATOM   4605  CG  LYS   291      46.045  15.972  11.710  0.00  0.00
ATOM   4606  HG2 LYS   291      47.120  15.832  11.604  0.00  0.00
ATOM   4607  HG3 LYS   291      45.852  16.364  12.708  0.00  0.00
ATOM   4608  CD  LYS   291      45.443  14.594  11.718  0.00  0.00
ATOM   4609  HD2 LYS   291      44.360  14.690  11.798  0.00  0.00
ATOM   4610  HD3 LYS   291      45.725  14.179  10.751  0.00  0.00
ATOM   4611  CE  LYS   291      46.109  13.895  12.889  0.00  0.00
ATOM   4612  HE2 LYS   291      47.179  13.888  12.688  0.00  0.00
ATOM   4613  HE3 LYS   291      45.852  14.354  13.844  0.00  0.00
ATOM   4614  NZ  LYS   291      45.691  12.424  12.931  0.00  0.00
ATOM   4615  HZ1 LYS   291      46.287  11.937  13.584  0.00  0.00
ATOM   4616  HZ2 LYS   291      44.720  12.246  13.145  0.00  0.00
ATOM   4617  HZ3 LYS   291      45.901  11.964  12.058  0.00  0.00
ATOM   4618  C   LYS   291      45.514  19.221   9.732  0.00  0.00
ATOM   4619  O   LYS   291      46.479  19.322   8.990  0.00  0.00
ATOM   4620  N   ASP   292      44.306  19.813   9.561  0.00  0.00
ATOM   4621  H   ASP   292      43.522  19.533  10.132  0.00  0.00
ATOM   4622  CA  ASP   292      44.040  20.731   8.437  0.00  0.00
ATOM   4623  HA  ASP   292      44.409  20.319   7.498  0.00  0.00
ATOM   4624  CB  ASP   292      42.618  21.121   8.284  0.00  0.00
ATOM   4625  HB2 ASP   292      42.055  20.271   8.669  0.00  0.00
ATOM   4626  HB3 ASP   292      42.365  21.958   8.935  0.00  0.00
ATOM   4627  CG  ASP   292      42.059  21.384   6.853  0.00  0.00
ATOM   4628  OD1 ASP   292      42.696  20.968   5.873  0.00  0.00
ATOM   4629  OD2 ASP   292      40.960  21.980   6.794  0.00  0.00
ATOM   4630  C   ASP   292      44.945  22.014   8.612  0.00  0.00
ATOM   4631  O   ASP   292      45.511  22.539   7.660  0.00  0.00
ATOM   4632  N   ILE   293      45.120  22.449   9.835  0.00  0.00
ATOM   4633  H   ILE   293      44.644  21.983  10.594  0.00  0.00
ATOM   4634  CA  ILE   293      45.944  23.583  10.214  0.00  0.00
ATOM   4635  HA  ILE   293      45.615  24.386   9.554  0.00  0.00
ATOM   4636  CB  ILE   293      45.595  23.973  11.743  0.00  0.00
ATOM   4637  HB  ILE   293      46.028  23.186  12.360  0.00  0.00
ATOM   4638  CG2 ILE   293      46.311  25.336  12.075  0.00  0.00
ATOM   4639 1HG2 ILE   293      45.852  26.054  11.396  0.00  0.00
ATOM   4640 2HG2 ILE   293      46.116  25.630  13.106  0.00  0.00
ATOM   4641 3HG2 ILE   293      47.388  25.244  11.937  0.00  0.00
ATOM   4642  CG1 ILE   293      44.113  24.158  11.900  0.00  0.00
ATOM   4643 2HG1 ILE   293      43.808  24.810  11.081  0.00  0.00
ATOM   4644 3HG1 ILE   293      43.612  23.209  11.711  0.00  0.00
ATOM   4645  CD1 ILE   293      43.540  24.673  13.206  0.00  0.00
ATOM   4646 1HD1 ILE   293      43.992  24.202  14.080  0.00  0.00
ATOM   4647 2HD1 ILE   293      43.749  25.737  13.318  0.00  0.00
ATOM   4648 3HD1 ILE   293      42.457  24.554  13.150  0.00  0.00
ATOM   4649  C   ILE   293      47.450  23.324  10.049  0.00  0.00
ATOM   4650  O   ILE   293      47.959  24.167   9.312  0.00  0.00
ATOM   4651  N   ALA   294      48.010  22.240  10.640  0.00  0.00
ATOM   4652  H   ALA   294      47.411  21.515  11.010  0.00  0.00
ATOM   4653  CA  ALA   294      49.360  21.776  10.284  0.00  0.00
ATOM   4654  HA  ALA   294      50.129  22.355  10.795  0.00  0.00
ATOM   4655  CB  ALA   294      49.474  20.424  10.852  0.00  0.00
ATOM   4656  HB1 ALA   294      48.907  19.620  10.381  0.00  0.00
ATOM   4657  HB2 ALA   294      50.532  20.162  10.836  0.00  0.00
ATOM   4658  HB3 ALA   294      49.073  20.413  11.866  0.00  0.00
ATOM   4659  C   ALA   294      49.484  21.584   8.754  0.00  0.00
ATOM   4660  O   ALA   294      50.448  21.934   8.126  0.00  0.00
ATOM   4661  N   SER   295      48.414  21.052   8.048  0.00  0.00
ATOM   4662  H   SER   295      47.656  20.580   8.521  0.00  0.00
ATOM   4663  CA  SER   295      48.503  20.952   6.573  0.00  0.00
ATOM   4664  HA  SER   295      49.409  20.365   6.435  0.00  0.00
ATOM   4665  CB  SER   295      47.407  20.142   5.813  0.00  0.00
ATOM   4666  HB2 SER   295      46.403  20.468   6.084  0.00  0.00
ATOM   4667  HB3 SER   295      47.588  20.282   4.748  0.00  0.00
ATOM   4668  OG  SER   295      47.638  18.806   6.182  0.00  0.00
ATOM   4669  HG  SER   295      47.027  18.685   6.912  0.00  0.00
ATOM   4670  C   SER   295      48.687  22.284   5.838  0.00  0.00
ATOM   4671  O   SER   295      49.521  22.412   4.966  0.00  0.00
ATOM   4672  N   THR   296      48.009  23.372   6.325  0.00  0.00
ATOM   4673  H   THR   296      47.302  23.146   7.009  0.00  0.00
ATOM   4674  CA  THR   296      48.133  24.747   5.779  0.00  0.00
ATOM   4675  HA  THR   296      48.068  24.717   4.691  0.00  0.00
ATOM   4676  CB  THR   296      46.931  25.669   6.182  0.00  0.00
ATOM   4677  HB  THR   296      46.768  25.714   7.259  0.00  0.00
ATOM   4678  CG2 THR   296      46.963  27.010   5.592  0.00  0.00
ATOM   4679 1HG2 THR   296      47.591  27.634   6.226  0.00  0.00
ATOM   4680 2HG2 THR   296      47.388  27.056   4.589  0.00  0.00
ATOM   4681 3HG2 THR   296      45.962  27.441   5.596  0.00  0.00
ATOM   4682  OG1 THR   296      45.777  25.204   5.587  0.00  0.00
ATOM   4683  HG1 THR   296      45.880  25.166   4.633  0.00  0.00
ATOM   4684  C   THR   296      49.452  25.420   6.218  0.00  0.00
ATOM   4685  O   THR   296      49.988  26.243   5.461  0.00  0.00
ATOM   4686  N   LEU   297      49.971  25.085   7.392  0.00  0.00
ATOM   4687  H   LEU   297      49.449  24.533   8.058  0.00  0.00
ATOM   4688  CA  LEU   297      51.275  25.578   7.767  0.00  0.00
ATOM   4689  HA  LEU   297      51.340  26.628   7.484  0.00  0.00
ATOM   4690  CB  LEU   297      51.616  25.475   9.289  0.00  0.00
ATOM   4691  HB2 LEU   297      51.482  24.437   9.597  0.00  0.00
ATOM   4692  HB3 LEU   297      52.667  25.635   9.533  0.00  0.00
ATOM   4693  CG  LEU   297      50.698  26.242  10.290  0.00  0.00
ATOM   4694  HG  LEU   297      49.737  25.740  10.409  0.00  0.00
ATOM   4695  CD1 LEU   297      51.351  26.216  11.613  0.00  0.00
ATOM   4696 1HD1 LEU   297      50.843  26.907  12.285  0.00  0.00
ATOM   4697 2HD1 LEU   297      51.314  25.209  12.026  0.00  0.00
ATOM   4698 3HD1 LEU   297      52.392  26.521  11.507  0.00  0.00
ATOM   4699  CD2 LEU   297      50.550  27.741   9.846  0.00  0.00
ATOM   4700 1HD2 LEU   297      50.205  27.674   8.814  0.00  0.00
ATOM   4701 2HD2 LEU   297      49.797  28.282  10.420  0.00  0.00
ATOM   4702 3HD2 LEU   297      51.560  28.145   9.929  0.00  0.00
ATOM   4703  C   LEU   297      52.359  24.908   6.916  0.00  0.00
ATOM   4704  O   LEU   297      53.372  25.535   6.702  0.00  0.00
ATOM   4705  N   ASN   298      52.141  23.710   6.390  0.00  0.00
ATOM   4706  H   ASN   298      51.290  23.219   6.620  0.00  0.00
ATOM   4707  CA  ASN   298      53.081  23.084   5.437  0.00  0.00
ATOM   4708  HA  ASN   298      54.085  23.305   5.796  0.00  0.00
ATOM   4709  CB  ASN   298      52.788  21.554   5.568  0.00  0.00
ATOM   4710  HB2 ASN   298      52.954  21.205   6.588  0.00  0.00
ATOM   4711  HB3 ASN   298      51.781  21.348   5.204  0.00  0.00
ATOM   4712  CG  ASN   298      53.740  20.698   4.775  0.00  0.00
ATOM   4713  OD1 ASN   298      54.842  21.119   4.359  0.00  0.00
ATOM   4714  ND2 ASN   298      53.469  19.455   4.627  0.00  0.00
ATOM   4715 1HD2 ASN   298      53.949  18.893   3.938  0.00  0.00
ATOM   4716 2HD2 ASN   298      52.653  19.187   5.158  0.00  0.00
ATOM   4717  C   ASN   298      52.860  23.707   4.046  0.00  0.00
ATOM   4718  O   ASN   298      53.809  24.279   3.453  0.00  0.00
ATOM   4719  N   LYS   299      51.617  23.681   3.606  0.00  0.00
ATOM   4720  H   LYS   299      50.817  23.447   4.175  0.00  0.00
ATOM   4721  CA  LYS   299      51.320  24.147   2.185  0.00  0.00
ATOM   4722  HA  LYS   299      51.787  23.533   1.415  0.00  0.00
ATOM   4723  CB  LYS   299      49.808  23.955   2.056  0.00  0.00
ATOM   4724  HB2 LYS   299      49.258  24.464   2.849  0.00  0.00
ATOM   4725  HB3 LYS   299      49.495  24.329   1.082  0.00  0.00
ATOM   4726  CG  LYS   299      49.299  22.471   1.989  0.00  0.00
ATOM   4727  HG2 LYS   299      49.459  22.169   0.953  0.00  0.00
ATOM   4728  HG3 LYS   299      49.838  21.874   2.724  0.00  0.00
ATOM   4729  CD  LYS   299      47.758  22.588   2.168  0.00  0.00
ATOM   4730  HD2 LYS   299      47.386  22.881   3.150  0.00  0.00
ATOM   4731  HD3 LYS   299      47.439  23.305   1.413  0.00  0.00
ATOM   4732  CE  LYS   299      47.006  21.253   1.821  0.00  0.00
ATOM   4733  HE2 LYS   299      47.264  20.993   0.794  0.00  0.00
ATOM   4734  HE3 LYS   299      47.232  20.418   2.484  0.00  0.00
ATOM   4735  NZ  LYS   299      45.581  21.605   1.813  0.00  0.00
ATOM   4736  HZ1 LYS   299      44.985  20.811   1.625  0.00  0.00
ATOM   4737  HZ2 LYS   299      45.169  21.933   2.675  0.00  0.00
ATOM   4738  HZ3 LYS   299      45.404  22.275   1.078  0.00  0.00
ATOM   4739  C   LYS   299      51.588  25.652   1.976  0.00  0.00
ATOM   4740  O   LYS   299      51.903  26.028   0.816  0.00  0.00
ATOM   4741  N   ALA   300      51.459  26.523   2.986  0.00  0.00
ATOM   4742  H   ALA   300      51.134  26.233   3.897  0.00  0.00
ATOM   4743  CA  ALA   300      51.777  27.964   2.920  0.00  0.00
ATOM   4744  HA  ALA   300      51.058  28.475   2.282  0.00  0.00
ATOM   4745  CB  ALA   300      51.654  28.527   4.302  0.00  0.00
ATOM   4746  HB1 ALA   300      52.272  27.929   4.972  0.00  0.00
ATOM   4747  HB2 ALA   300      51.726  29.611   4.384  0.00  0.00
ATOM   4748  HB3 ALA   300      50.607  28.466   4.601  0.00  0.00
ATOM   4749  C   ALA   300      53.205  28.112   2.360  0.00  0.00
ATOM   4750  O   ALA   300      54.203  27.717   2.997  0.00  0.00
ATOM   4751  N   LYS   301      53.332  28.823   1.263  0.00  0.00
ATOM   4752  H   LYS   301      52.468  29.062   0.796  0.00  0.00
ATOM   4753  CA  LYS   301      54.572  29.404   0.659  0.00  0.00
ATOM   4754  HA  LYS   301      55.307  29.180   1.432  0.00  0.00
ATOM   4755  CB  LYS   301      54.936  28.558  -0.582  0.00  0.00
ATOM   4756  HB2 LYS   301      55.816  28.976  -1.070  0.00  0.00
ATOM   4757  HB3 LYS   301      55.248  27.546  -0.322  0.00  0.00
ATOM   4758  CG  LYS   301      53.806  28.340  -1.577  0.00  0.00
ATOM   4759  HG2 LYS   301      53.011  27.684  -1.224  0.00  0.00
ATOM   4760  HG3 LYS   301      53.305  29.284  -1.791  0.00  0.00
ATOM   4761  CD  LYS   301      54.258  27.895  -2.982  0.00  0.00
ATOM   4762  HD2 LYS   301      54.567  28.743  -3.594  0.00  0.00
ATOM   4763  HD3 LYS   301      55.056  27.168  -2.836  0.00  0.00
ATOM   4764  CE  LYS   301      53.144  27.177  -3.703  0.00  0.00
ATOM   4765  HE2 LYS   301      53.096  26.220  -3.186  0.00  0.00
ATOM   4766  HE3 LYS   301      52.223  27.758  -3.639  0.00  0.00
ATOM   4767  NZ  LYS   301      53.514  26.969  -5.102  0.00  0.00
ATOM   4768  HZ1 LYS   301      54.407  26.496  -5.098  0.00  0.00
ATOM   4769  HZ2 LYS   301      52.809  26.429  -5.582  0.00  0.00
ATOM   4770  HZ3 LYS   301      53.578  27.867  -5.559  0.00  0.00
ATOM   4771  C   LYS   301      54.491  30.894   0.484  0.00  0.00
ATOM   4772  O   LYS   301      55.404  31.495  -0.120  0.00  0.00
ATOM   4773  N   SER   302      53.342  31.472   0.811  0.00  0.00
ATOM   4774  H   SER   302      52.638  30.999   1.360  0.00  0.00
ATOM   4775  CA  SER   302      53.068  32.921   0.503  0.00  0.00
ATOM   4776  HA  SER   302      53.868  33.656   0.596  0.00  0.00
ATOM   4777  CB  SER   302      52.625  33.125  -0.957  0.00  0.00
ATOM   4778  HB2 SER   302      52.832  34.177  -1.152  0.00  0.00
ATOM   4779  HB3 SER   302      53.178  32.466  -1.627  0.00  0.00
ATOM   4780  OG  SER   302      51.214  32.861  -1.107  0.00  0.00
ATOM   4781  HG  SER   302      51.111  32.218  -1.814  0.00  0.00
ATOM   4782  C   SER   302      52.144  33.580   1.573  0.00  0.00
ATOM   4783  O   SER   302      51.492  32.897   2.363  0.00  0.00
ATOM   4784  N   ILE   303      52.233  34.918   1.701  0.00  0.00
ATOM   4785  H   ILE   303      52.803  35.386   1.009  0.00  0.00
ATOM   4786  CA  ILE   303      51.660  35.695   2.774  0.00  0.00
ATOM   4787  HA  ILE   303      50.817  35.175   3.232  0.00  0.00
ATOM   4788  CB  ILE   303      52.618  35.758   4.004  0.00  0.00
ATOM   4789  HB  ILE   303      52.797  34.740   4.348  0.00  0.00
ATOM   4790  CG2 ILE   303      53.935  36.358   3.735  0.00  0.00
ATOM   4791 1HG2 ILE   303      53.775  37.394   3.439  0.00  0.00
ATOM   4792 2HG2 ILE   303      54.598  36.358   4.598  0.00  0.00
ATOM   4793 3HG2 ILE   303      54.457  35.821   2.943  0.00  0.00
ATOM   4794  CG1 ILE   303      51.969  36.400   5.266  0.00  0.00
ATOM   4795 2HG1 ILE   303      51.740  37.466   5.235  0.00  0.00
ATOM   4796 3HG1 ILE   303      51.035  35.867   5.441  0.00  0.00
ATOM   4797  CD1 ILE   303      52.782  36.105   6.539  0.00  0.00
ATOM   4798 1HD1 ILE   303      52.061  36.207   7.352  0.00  0.00
ATOM   4799 2HD1 ILE   303      53.153  35.087   6.427  0.00  0.00
ATOM   4800 3HD1 ILE   303      53.633  36.777   6.650  0.00  0.00
ATOM   4801  C   ILE   303      51.301  37.033   2.233  0.00  0.00
ATOM   4802  O   ILE   303      52.065  37.817   1.674  0.00  0.00
ATOM   4803  N   VAL   304      50.133  37.481   2.696  0.00  0.00
ATOM   4804  H   VAL   304      49.457  36.786   2.980  0.00  0.00
ATOM   4805  CA  VAL   304      49.595  38.823   2.495  0.00  0.00
ATOM   4806  HA  VAL   304      49.942  39.217   1.541  0.00  0.00
ATOM   4807  CB  VAL   304      48.067  38.837   2.305  0.00  0.00
ATOM   4808  HB  VAL   304      47.646  38.285   3.146  0.00  0.00
ATOM   4809  CG1 VAL   304      47.540  40.238   2.110  0.00  0.00
ATOM   4810 1HG1 VAL   304      46.495  40.152   1.810  0.00  0.00
ATOM   4811 2HG1 VAL   304      47.573  40.836   3.020  0.00  0.00
ATOM   4812 3HG1 VAL   304      48.109  40.745   1.330  0.00  0.00
ATOM   4813  CG2 VAL   304      47.736  38.051   1.010  0.00  0.00
ATOM   4814 1HG2 VAL   304      46.692  38.189   0.726  0.00  0.00
ATOM   4815 2HG2 VAL   304      48.246  38.515   0.165  0.00  0.00
ATOM   4816 3HG2 VAL   304      48.039  37.008   1.103  0.00  0.00
ATOM   4817  C   VAL   304      49.998  39.810   3.604  0.00  0.00
ATOM   4818  O   VAL   304      49.396  39.782   4.702  0.00  0.00
ATOM   4819  N   GLY   305      50.958  40.668   3.253  0.00  0.00
ATOM   4820  H   GLY   305      51.409  40.566   2.355  0.00  0.00
ATOM   4821  CA  GLY   305      51.516  41.620   4.142  0.00  0.00
ATOM   4822  HA2 GLY   305      51.544  42.507   3.510  0.00  0.00
ATOM   4823  HA3 GLY   305      50.869  41.700   5.016  0.00  0.00
ATOM   4824  C   GLY   305      52.904  41.204   4.605  0.00  0.00
ATOM   4825  O   GLY   305      53.473  40.114   4.399  0.00  0.00
ATOM   4826  N   THR   306      53.576  42.228   5.186  0.00  0.00
ATOM   4827  H   THR   306      53.086  43.111   5.161  0.00  0.00
ATOM   4828  CA  THR   306      55.081  42.329   5.485  0.00  0.00
ATOM   4829  HA  THR   306      55.557  41.436   5.079  0.00  0.00
ATOM   4830  CB  THR   306      55.697  43.491   4.746  0.00  0.00
ATOM   4831  HB  THR   306      56.719  43.599   5.106  0.00  0.00
ATOM   4832  CG2 THR   306      55.848  43.221   3.297  0.00  0.00
ATOM   4833 1HG2 THR   306      54.844  43.134   2.882  0.00  0.00
ATOM   4834 2HG2 THR   306      56.348  44.091   2.867  0.00  0.00
ATOM   4835 3HG2 THR   306      56.453  42.337   3.096  0.00  0.00
ATOM   4836  OG1 THR   306      54.983  44.740   4.934  0.00  0.00
ATOM   4837  HG1 THR   306      55.668  45.400   4.805  0.00  0.00
ATOM   4838  C   THR   306      55.391  42.429   6.914  0.00  0.00
ATOM   4839  O   THR   306      56.595  42.277   7.222  0.00  0.00
ATOM   4840  N   THR   307      54.517  42.662   7.903  0.00  0.00
ATOM   4841  H   THR   307      53.515  42.629   7.789  0.00  0.00
ATOM   4842  CA  THR   307      54.833  42.942   9.301  0.00  0.00
ATOM   4843  HA  THR   307      55.642  43.668   9.386  0.00  0.00
ATOM   4844  CB  THR   307      53.710  43.698   9.979  0.00  0.00
ATOM   4845  HB  THR   307      52.973  42.933  10.226  0.00  0.00
ATOM   4846  CG2 THR   307      54.135  44.409  11.248  0.00  0.00
ATOM   4847 1HG2 THR   307      54.949  45.090  11.003  0.00  0.00
ATOM   4848 2HG2 THR   307      53.341  45.087  11.559  0.00  0.00
ATOM   4849 3HG2 THR   307      54.317  43.752  12.101  0.00  0.00
ATOM   4850  OG1 THR   307      53.154  44.770   9.180  0.00  0.00
ATOM   4851  HG1 THR   307      52.233  44.976   9.355  0.00  0.00
ATOM   4852  C   THR   307      55.330  41.764  10.116  0.00  0.00
ATOM   4853  O   THR   307      55.916  41.929  11.165  0.00  0.00
ATOM   4854  N   ALA   308      55.196  40.527   9.635  0.00  0.00
ATOM   4855  H   ALA   308      54.846  40.430   8.693  0.00  0.00
ATOM   4856  CA  ALA   308      55.622  39.209  10.182  0.00  0.00
ATOM   4857  HA  ALA   308      56.521  39.315  10.790  0.00  0.00
ATOM   4858  CB  ALA   308      54.557  38.524  11.033  0.00  0.00
ATOM   4859  HB1 ALA   308      54.634  38.904  12.051  0.00  0.00
ATOM   4860  HB2 ALA   308      53.486  38.594  10.841  0.00  0.00
ATOM   4861  HB3 ALA   308      54.716  37.456  11.178  0.00  0.00
ATOM   4862  C   ALA   308      56.161  38.320   9.096  0.00  0.00
ATOM   4863  O   ALA   308      55.464  38.261   8.085  0.00  0.00
ATOM   4864  N   SER   309      57.300  37.698   9.310  0.00  0.00
ATOM   4865  H   SER   309      57.862  38.000  10.092  0.00  0.00
ATOM   4866  CA  SER   309      57.775  36.648   8.390  0.00  0.00
ATOM   4867  HA  SER   309      57.794  37.120   7.407  0.00  0.00
ATOM   4868  CB  SER   309      59.206  36.229   8.740  0.00  0.00
ATOM   4869  HB2 SER   309      59.564  35.513   7.998  0.00  0.00
ATOM   4870  HB3 SER   309      59.893  37.075   8.684  0.00  0.00
ATOM   4871  OG  SER   309      59.213  35.528   9.982  0.00  0.00
ATOM   4872  HG  SER   309      60.125  35.371  10.240  0.00  0.00
ATOM   4873  C   SER   309      56.855  35.379   8.372  0.00  0.00
ATOM   4874  O   SER   309      56.127  35.045   9.307  0.00  0.00
ATOM   4875  N   LEU   310      56.917  34.628   7.220  0.00  0.00
ATOM   4876  H   LEU   310      57.346  34.944   6.363  0.00  0.00
ATOM   4877  CA  LEU   310      56.155  33.361   7.200  0.00  0.00
ATOM   4878  HA  LEU   310      55.106  33.597   7.379  0.00  0.00
ATOM   4879  CB  LEU   310      56.304  32.760   5.783  0.00  0.00
ATOM   4880  HB2 LEU   310      55.964  33.430   4.992  0.00  0.00
ATOM   4881  HB3 LEU   310      57.341  32.466   5.619  0.00  0.00
ATOM   4882  CG  LEU   310      55.554  31.459   5.530  0.00  0.00
ATOM   4883  HG  LEU   310      55.990  30.810   6.290  0.00  0.00
ATOM   4884  CD1 LEU   310      53.994  31.619   5.698  0.00  0.00
ATOM   4885 1HD1 LEU   310      53.715  32.154   6.607  0.00  0.00
ATOM   4886 2HD1 LEU   310      53.446  32.115   4.897  0.00  0.00
ATOM   4887 3HD1 LEU   310      53.467  30.668   5.781  0.00  0.00
ATOM   4888  CD2 LEU   310      55.904  30.961   4.162  0.00  0.00
ATOM   4889 1HD2 LEU   310      55.467  29.979   3.978  0.00  0.00
ATOM   4890 2HD2 LEU   310      55.628  31.651   3.364  0.00  0.00
ATOM   4891 3HD2 LEU   310      56.978  30.812   4.050  0.00  0.00
ATOM   4892  C   LEU   310      56.646  32.439   8.282  0.00  0.00
ATOM   4893  O   LEU   310      55.814  31.961   9.077  0.00  0.00
ATOM   4894  N   GLN   311      57.944  32.348   8.537  0.00  0.00
ATOM   4895  H   GLN   311      58.525  32.863   7.892  0.00  0.00
ATOM   4896  CA  GLN   311      58.606  31.606   9.569  0.00  0.00
ATOM   4897  HA  GLN   311      58.484  30.538   9.390  0.00  0.00
ATOM   4898  CB  GLN   311      60.138  31.871   9.455  0.00  0.00
ATOM   4899  HB2 GLN   311      60.615  31.274   8.677  0.00  0.00
ATOM   4900  HB3 GLN   311      60.341  32.938   9.367  0.00  0.00
ATOM   4901  CG  GLN   311      60.963  31.426  10.612  0.00  0.00
ATOM   4902  HG2 GLN   311      60.596  31.945  11.498  0.00  0.00
ATOM   4903  HG3 GLN   311      60.775  30.371  10.809  0.00  0.00
ATOM   4904  CD  GLN   311      62.504  31.438  10.395  0.00  0.00
ATOM   4905  OE1 GLN   311      63.132  32.330   9.856  0.00  0.00
ATOM   4906  NE2 GLN   311      63.195  30.375  10.814  0.00  0.00
ATOM   4907 1HE2 GLN   311      64.103  30.244  10.391  0.00  0.00
ATOM   4908 2HE2 GLN   311      62.646  29.589  11.133  0.00  0.00
ATOM   4909  C   GLN   311      58.030  31.961  10.967  0.00  0.00
ATOM   4910  O   GLN   311      57.595  31.019  11.700  0.00  0.00
ATOM   4911  N   TYR   312      57.923  33.272  11.308  0.00  0.00
ATOM   4912  H   TYR   312      58.311  33.960  10.680  0.00  0.00
ATOM   4913  CA  TYR   312      57.157  33.758  12.530  0.00  0.00
ATOM   4914  HA  TYR   312      57.668  33.372  13.410  0.00  0.00
ATOM   4915  CB  TYR   312      57.113  35.278  12.615  0.00  0.00
ATOM   4916  HB2 TYR   312      58.096  35.674  12.361  0.00  0.00
ATOM   4917  HB3 TYR   312      56.484  35.612  11.788  0.00  0.00
ATOM   4918  CG  TYR   312      56.562  35.762  13.921  0.00  0.00
ATOM   4919  CD1 TYR   312      55.225  36.131  13.989  0.00  0.00
ATOM   4920  HD1 TYR   312      54.631  36.182  13.089  0.00  0.00
ATOM   4921  CE1 TYR   312      54.696  36.429  15.293  0.00  0.00
ATOM   4922  HE1 TYR   312      53.636  36.613  15.385  0.00  0.00
ATOM   4923  CZ  TYR   312      55.436  36.405  16.461  0.00  0.00
ATOM   4924  OH  TYR   312      54.844  36.735  17.654  0.00  0.00
ATOM   4925  HH  TYR   312      55.382  36.612  18.439  0.00  0.00
ATOM   4926  CE2 TYR   312      56.801  36.109  16.415  0.00  0.00
ATOM   4927  HE2 TYR   312      57.454  36.131  17.275  0.00  0.00
ATOM   4928  CD2 TYR   312      57.295  35.679  15.150  0.00  0.00
ATOM   4929  HD2 TYR   312      58.295  35.270  15.127  0.00  0.00
ATOM   4930  C   TYR   312      55.748  33.255  12.580  0.00  0.00
ATOM   4931  O   TYR   312      55.353  32.603  13.573  0.00  0.00
ATOM   4932  N   MET   313      54.954  33.514  11.612  0.00  0.00
ATOM   4933  H   MET   313      55.299  33.990  10.792  0.00  0.00
ATOM   4934  CA  MET   313      53.552  33.013  11.591  0.00  0.00
ATOM   4935  HA  MET   313      52.885  33.393  12.365  0.00  0.00
ATOM   4936  CB  MET   313      52.912  33.271  10.195  0.00  0.00
ATOM   4937  HB2 MET   313      53.471  32.775   9.401  0.00  0.00
ATOM   4938  HB3 MET   313      51.896  32.898  10.321  0.00  0.00
ATOM   4939  CG  MET   313      52.803  34.709   9.826  0.00  0.00
ATOM   4940  HG2 MET   313      53.773  35.016   9.431  0.00  0.00
ATOM   4941  HG3 MET   313      52.157  34.631   8.950  0.00  0.00
ATOM   4942  SD  MET   313      52.250  35.909  11.070  0.00  0.00
ATOM   4943  CE  MET   313      50.510  35.340  11.315  0.00  0.00
ATOM   4944  HE1 MET   313      50.151  35.963  12.136  0.00  0.00
ATOM   4945  HE2 MET   313      50.005  35.700  10.418  0.00  0.00
ATOM   4946  HE3 MET   313      50.393  34.263  11.432  0.00  0.00
ATOM   4947  C   MET   313      53.340  31.508  11.812  0.00  0.00
ATOM   4948  O   MET   313      52.513  31.065  12.600  0.00  0.00
ATOM   4949  N   LYS   314      54.135  30.645  11.105  0.00  0.00
ATOM   4950  H   LYS   314      54.768  31.011  10.407  0.00  0.00
ATOM   4951  CA  LYS   314      54.124  29.179  11.288  0.00  0.00
ATOM   4952  HA  LYS   314      53.104  28.834  11.115  0.00  0.00
ATOM   4953  CB  LYS   314      55.014  28.449  10.254  0.00  0.00
ATOM   4954  HB2 LYS   314      56.062  28.739  10.331  0.00  0.00
ATOM   4955  HB3 LYS   314      54.898  27.398  10.518  0.00  0.00
ATOM   4956  CG  LYS   314      54.547  28.616   8.838  0.00  0.00
ATOM   4957  HG2 LYS   314      53.495  28.328   8.802  0.00  0.00
ATOM   4958  HG3 LYS   314      54.678  29.652   8.529  0.00  0.00
ATOM   4959  CD  LYS   314      55.392  27.767   7.866  0.00  0.00
ATOM   4960  HD2 LYS   314      56.429  28.105   7.885  0.00  0.00
ATOM   4961  HD3 LYS   314      55.222  26.702   8.022  0.00  0.00
ATOM   4962  CE  LYS   314      54.817  28.007   6.454  0.00  0.00
ATOM   4963  HE2 LYS   314      53.760  27.741   6.469  0.00  0.00
ATOM   4964  HE3 LYS   314      54.840  29.053   6.151  0.00  0.00
ATOM   4965  NZ  LYS   314      55.469  27.167   5.452  0.00  0.00
ATOM   4966  HZ1 LYS   314      55.418  26.202   5.746  0.00  0.00
ATOM   4967  HZ2 LYS   314      54.967  27.207   4.577  0.00  0.00
ATOM   4968  HZ3 LYS   314      56.466  27.210   5.292  0.00  0.00
ATOM   4969  C   LYS   314      54.606  28.865  12.758  0.00  0.00
ATOM   4970  O   LYS   314      54.081  27.956  13.342  0.00  0.00
ATOM   4971  N   ASN   315      55.511  29.666  13.344  0.00  0.00
ATOM   4972  H   ASN   315      55.904  30.441  12.828  0.00  0.00
ATOM   4973  CA  ASN   315      56.071  29.448  14.715  0.00  0.00
ATOM   4974  HA  ASN   315      56.352  28.397  14.775  0.00  0.00
ATOM   4975  CB  ASN   315      57.394  30.168  14.933  0.00  0.00
ATOM   4976  HB2 ASN   315      58.086  29.810  14.170  0.00  0.00
ATOM   4977  HB3 ASN   315      57.239  31.243  14.833  0.00  0.00
ATOM   4978  CG  ASN   315      58.031  29.806  16.262  0.00  0.00
ATOM   4979  OD1 ASN   315      57.946  30.561  17.141  0.00  0.00
ATOM   4980  ND2 ASN   315      58.837  28.799  16.304  0.00  0.00
ATOM   4981 1HD2 ASN   315      59.427  28.690  17.117  0.00  0.00
ATOM   4982 2HD2 ASN   315      59.008  28.189  15.517  0.00  0.00
ATOM   4983  C   ASN   315      54.929  29.724  15.759  0.00  0.00
ATOM   4984  O   ASN   315      54.716  28.955  16.681  0.00  0.00
ATOM   4985  N   VAL   316      54.199  30.859  15.627  0.00  0.00
ATOM   4986  H   VAL   316      54.438  31.582  14.965  0.00  0.00
ATOM   4987  CA  VAL   316      53.121  31.152  16.622  0.00  0.00
ATOM   4988  HA  VAL   316      53.587  30.916  17.579  0.00  0.00
ATOM   4989  CB  VAL   316      52.800  32.613  16.670  0.00  0.00
ATOM   4990  HB  VAL   316      52.050  32.656  17.460  0.00  0.00
ATOM   4991  CG1 VAL   316      53.972  33.441  17.210  0.00  0.00
ATOM   4992 1HG1 VAL   316      53.578  34.342  17.680  0.00  0.00
ATOM   4993 2HG1 VAL   316      54.414  32.847  18.009  0.00  0.00
ATOM   4994 3HG1 VAL   316      54.698  33.653  16.427  0.00  0.00
ATOM   4995  CG2 VAL   316      52.292  33.206  15.320  0.00  0.00
ATOM   4996 1HG2 VAL   316      52.029  34.236  15.557  0.00  0.00
ATOM   4997 2HG2 VAL   316      53.146  33.224  14.642  0.00  0.00
ATOM   4998 3HG2 VAL   316      51.482  32.638  14.860  0.00  0.00
ATOM   4999  C   VAL   316      51.774  30.405  16.632  0.00  0.00
ATOM   5000  O   VAL   316      51.085  30.300  17.619  0.00  0.00
ATOM   5001  N   PHE   317      51.391  29.810  15.498  0.00  0.00
ATOM   5002  H   PHE   317      51.926  29.944  14.652  0.00  0.00
ATOM   5003  CA  PHE   317      50.351  28.816  15.302  0.00  0.00
ATOM   5004  HA  PHE   317      49.497  29.126  15.905  0.00  0.00
ATOM   5005  CB  PHE   317      49.744  28.886  13.860  0.00  0.00
ATOM   5006  HB2 PHE   317      50.597  28.689  13.213  0.00  0.00
ATOM   5007  HB3 PHE   317      49.153  27.985  13.689  0.00  0.00
ATOM   5008  CG  PHE   317      49.139  30.218  13.422  0.00  0.00
ATOM   5009  CD1 PHE   317      48.169  30.856  14.150  0.00  0.00
ATOM   5010  HD1 PHE   317      47.744  30.349  15.005  0.00  0.00
ATOM   5011  CE1 PHE   317      47.606  32.060  13.740  0.00  0.00
ATOM   5012  HE1 PHE   317      46.902  32.595  14.360  0.00  0.00
ATOM   5013  CZ  PHE   317      47.940  32.617  12.502  0.00  0.00
ATOM   5014  HZ  PHE   317      47.403  33.503  12.195  0.00  0.00
ATOM   5015  CE2 PHE   317      48.903  31.952  11.648  0.00  0.00
ATOM   5016  HE2 PHE   317      49.172  32.336  10.676  0.00  0.00
ATOM   5017  CD2 PHE   317      49.454  30.742  12.128  0.00  0.00
ATOM   5018  HD2 PHE   317      50.065  30.106  11.505  0.00  0.00
ATOM   5019  C   PHE   317      50.784  27.438  15.763  0.00  0.00
ATOM   5020  O   PHE   317      49.978  26.646  16.347  0.00  0.00
ATOM   5021  N   LYS   318      52.095  27.144  15.604  0.00  0.00
ATOM   5022  H   LYS   318      52.640  27.699  14.960  0.00  0.00
ATOM   5023  CA  LYS   318      52.729  25.939  16.284  0.00  0.00
ATOM   5024  HA  LYS   318      52.131  25.040  16.135  0.00  0.00
ATOM   5025  CB  LYS   318      54.176  25.718  15.687  0.00  0.00
ATOM   5026  HB2 LYS   318      54.057  25.475  14.631  0.00  0.00
ATOM   5027  HB3 LYS   318      54.663  26.689  15.774  0.00  0.00
ATOM   5028  CG  LYS   318      54.974  24.644  16.386  0.00  0.00
ATOM   5029  HG2 LYS   318      54.856  24.577  17.469  0.00  0.00
ATOM   5030  HG3 LYS   318      54.673  23.675  15.985  0.00  0.00
ATOM   5031  CD  LYS   318      56.481  24.703  16.069  0.00  0.00
ATOM   5032  HD2 LYS   318      56.572  24.690  14.983  0.00  0.00
ATOM   5033  HD3 LYS   318      56.831  25.651  16.481  0.00  0.00
ATOM   5034  CE  LYS   318      57.120  23.394  16.501  0.00  0.00
ATOM   5035  HE2 LYS   318      56.749  23.190  17.506  0.00  0.00
ATOM   5036  HE3 LYS   318      56.875  22.594  15.801  0.00  0.00
ATOM   5037  NZ  LYS   318      58.589  23.519  16.530  0.00  0.00
ATOM   5038  HZ1 LYS   318      58.815  23.696  15.561  0.00  0.00
ATOM   5039  HZ2 LYS   318      58.868  24.159  17.259  0.00  0.00
ATOM   5040  HZ3 LYS   318      58.921  22.636  16.891  0.00  0.00
ATOM   5041  C   LYS   318      52.719  26.074  17.795  0.00  0.00
ATOM   5042  O   LYS   318      52.442  25.083  18.446  0.00  0.00
ATOM   5043  N   GLU   319      53.005  27.237  18.361  0.00  0.00
ATOM   5044  H   GLU   319      53.600  27.881  17.860  0.00  0.00
ATOM   5045  CA  GLU   319      52.732  27.564  19.799  0.00  0.00
ATOM   5046  HA  GLU   319      53.159  26.740  20.370  0.00  0.00
ATOM   5047  CB  GLU   319      53.254  28.965  20.122  0.00  0.00
ATOM   5048  HB2 GLU   319      54.252  29.114  19.711  0.00  0.00
ATOM   5049  HB3 GLU   319      52.604  29.706  19.656  0.00  0.00
ATOM   5050  CG  GLU   319      53.320  29.263  21.641  0.00  0.00
ATOM   5051  HG2 GLU   319      52.286  29.277  21.987  0.00  0.00
ATOM   5052  HG3 GLU   319      53.794  28.374  22.058  0.00  0.00
ATOM   5053  CD  GLU   319      54.052  30.554  21.994  0.00  0.00
ATOM   5054  OE1 GLU   319      53.649  31.547  21.283  0.00  0.00
ATOM   5055  OE2 GLU   319      54.830  30.556  22.934  0.00  0.00
ATOM   5056  C   GLU   319      51.233  27.455  20.210  0.00  0.00
ATOM   5057  O   GLU   319      51.031  26.843  21.241  0.00  0.00
ATOM   5058  N   LYS   320      50.204  27.778  19.321  0.00  0.00
ATOM   5059  H   LYS   320      50.516  28.229  18.472  0.00  0.00
ATOM   5060  CA  LYS   320      48.785  27.687  19.596  0.00  0.00
ATOM   5061  HA  LYS   320      48.607  27.999  20.625  0.00  0.00
ATOM   5062  CB  LYS   320      47.980  28.619  18.679  0.00  0.00
ATOM   5063  HB2 LYS   320      48.396  29.626  18.718  0.00  0.00
ATOM   5064  HB3 LYS   320      48.202  28.272  17.671  0.00  0.00
ATOM   5065  CG  LYS   320      46.462  28.597  18.981  0.00  0.00
ATOM   5066  HG2 LYS   320      46.081  27.575  18.974  0.00  0.00
ATOM   5067  HG3 LYS   320      46.323  28.957  20.001  0.00  0.00
ATOM   5068  CD  LYS   320      45.597  29.468  18.061  0.00  0.00
ATOM   5069  HD2 LYS   320      46.114  30.428  18.018  0.00  0.00
ATOM   5070  HD3 LYS   320      45.632  29.118  17.030  0.00  0.00
ATOM   5071  CE  LYS   320      44.121  29.610  18.569  0.00  0.00
ATOM   5072  HE2 LYS   320      43.641  28.662  18.809  0.00  0.00
ATOM   5073  HE3 LYS   320      44.068  30.169  19.503  0.00  0.00
ATOM   5074  NZ  LYS   320      43.350  30.309  17.579  0.00  0.00
ATOM   5075  HZ1 LYS   320      43.700  31.159  17.162  0.00  0.00
ATOM   5076  HZ2 LYS   320      43.210  29.727  16.766  0.00  0.00
ATOM   5077  HZ3 LYS   320      42.437  30.610  17.891  0.00  0.00
ATOM   5078  C   LYS   320      48.263  26.256  19.639  0.00  0.00
ATOM   5079  O   LYS   320      47.524  25.901  20.571  0.00  0.00
ATOM   5080  N   TYR   321      48.635  25.436  18.658  0.00  0.00
ATOM   5081  H   TYR   321      49.262  25.774  17.940  0.00  0.00
ATOM   5082  CA  TYR   321      48.103  24.079  18.533  0.00  0.00
ATOM   5083  HA  TYR   321      47.213  24.114  19.161  0.00  0.00
ATOM   5084  CB  TYR   321      47.506  23.991  17.077  0.00  0.00
ATOM   5085  HB2 TYR   321      48.288  24.250  16.363  0.00  0.00
ATOM   5086  HB3 TYR   321      47.111  23.005  16.836  0.00  0.00
ATOM   5087  CG  TYR   321      46.352  24.976  16.873  0.00  0.00
ATOM   5088  CD1 TYR   321      45.090  24.609  17.362  0.00  0.00
ATOM   5089  HD1 TYR   321      44.985  23.767  18.029  0.00  0.00
ATOM   5090  CE1 TYR   321      43.992  25.478  17.014  0.00  0.00
ATOM   5091  HE1 TYR   321      42.992  25.401  17.416  0.00  0.00
ATOM   5092  CZ  TYR   321      44.259  26.609  16.180  0.00  0.00
ATOM   5093  OH  TYR   321      43.279  27.428  15.757  0.00  0.00
ATOM   5094  HH  TYR   321      42.492  26.896  15.896  0.00  0.00
ATOM   5095  CE2 TYR   321      45.562  26.956  15.705  0.00  0.00
ATOM   5096  HE2 TYR   321      45.805  27.853  15.152  0.00  0.00
ATOM   5097  CD2 TYR   321      46.617  26.075  16.098  0.00  0.00
ATOM   5098  HD2 TYR   321      47.646  26.267  15.836  0.00  0.00
ATOM   5099  C   TYR   321      48.984  22.909  18.999  0.00  0.00
ATOM   5100  O   TYR   321      48.681  21.753  18.729  0.00  0.00
ATOM   5101  N   LEU   322      50.072  23.246  19.746  0.00  0.00
ATOM   5102  H   LEU   322      50.126  24.231  19.963  0.00  0.00
ATOM   5103  CA  LEU   322      51.060  22.398  20.354  0.00  0.00
ATOM   5104  HA  LEU   322      51.907  23.056  20.544  0.00  0.00
ATOM   5105  CB  LEU   322      50.663  21.761  21.791  0.00  0.00
ATOM   5106  HB2 LEU   322      50.250  22.577  22.384  0.00  0.00
ATOM   5107  HB3 LEU   322      49.788  21.156  21.556  0.00  0.00
ATOM   5108  CG  LEU   322      51.723  21.025  22.650  0.00  0.00
ATOM   5109  HG  LEU   322      52.093  20.158  22.104  0.00  0.00
ATOM   5110  CD1 LEU   322      52.888  21.950  22.937  0.00  0.00
ATOM   5111 1HD1 LEU   322      52.561  22.801  23.536  0.00  0.00
ATOM   5112 2HD1 LEU   322      53.534  21.359  23.586  0.00  0.00
ATOM   5113 3HD1 LEU   322      53.381  22.299  22.031  0.00  0.00
ATOM   5114  CD2 LEU   322      51.152  20.540  23.972  0.00  0.00
ATOM   5115 1HD2 LEU   322      51.865  20.093  24.665  0.00  0.00
ATOM   5116 2HD2 LEU   322      50.651  21.386  24.442  0.00  0.00
ATOM   5117 3HD2 LEU   322      50.356  19.799  23.898  0.00  0.00
ATOM   5118  C   LEU   322      51.497  21.432  19.257  0.00  0.00
ATOM   5119  O   LEU   322      51.620  20.209  19.559  0.00  0.00
ATOM   5120  N   LEU   323      51.834  21.930  18.074  0.00  0.00
ATOM   5121  H   LEU   323      51.727  22.927  17.947  0.00  0.00
ATOM   5122  CA  LEU   323      52.140  21.122  16.887  0.00  0.00
ATOM   5123  HA  LEU   323      51.493  20.250  16.803  0.00  0.00
ATOM   5124  CB  LEU   323      51.850  21.913  15.635  0.00  0.00
ATOM   5125  HB2 LEU   323      52.243  22.930  15.655  0.00  0.00
ATOM   5126  HB3 LEU   323      52.411  21.480  14.807  0.00  0.00
ATOM   5127  CG  LEU   323      50.354  21.983  15.182  0.00  0.00
ATOM   5128  HG  LEU   323      49.666  22.217  15.994  0.00  0.00
ATOM   5129  CD1 LEU   323      50.100  23.085  14.133  0.00  0.00
ATOM   5130 1HD1 LEU   323      49.039  23.062  13.883  0.00  0.00
ATOM   5131 2HD1 LEU   323      50.357  24.061  14.544  0.00  0.00
ATOM   5132 3HD1 LEU   323      50.708  22.928  13.242  0.00  0.00
ATOM   5133  CD2 LEU   323      49.891  20.660  14.571  0.00  0.00
ATOM   5134 1HD2 LEU   323      50.104  19.948  15.367  0.00  0.00
ATOM   5135 2HD2 LEU   323      48.857  20.789  14.247  0.00  0.00
ATOM   5136 3HD2 LEU   323      50.548  20.442  13.730  0.00  0.00
ATOM   5137  C   LEU   323      53.590  20.642  16.831  0.00  0.00
ATOM   5138  O   LEU   323      54.525  21.376  17.144  0.00  0.00
ATOM   5139  N   SER   324      53.761  19.448  16.399  0.00  0.00
ATOM   5140  H   SER   324      52.963  18.929  16.061  0.00  0.00
ATOM   5141  CA  SER   324      55.059  18.950  16.160  0.00  0.00
ATOM   5142  HA  SER   324      55.676  19.154  17.035  0.00  0.00
ATOM   5143  CB  SER   324      55.089  17.421  16.142  0.00  0.00
ATOM   5144  HB2 SER   324      54.259  17.047  15.543  0.00  0.00
ATOM   5145  HB3 SER   324      55.949  17.086  15.563  0.00  0.00
ATOM   5146  OG  SER   324      54.915  16.831  17.446  0.00  0.00
ATOM   5147  HG  SER   324      54.755  15.887  17.397  0.00  0.00
ATOM   5148  C   SER   324      55.581  19.592  14.825  0.00  0.00
ATOM   5149  O   SER   324      54.832  19.647  13.810  0.00  0.00
ATOM   5150  N   GLU   325      56.864  19.677  14.680  0.00  0.00
ATOM   5151  H   GLU   325      57.499  19.396  15.412  0.00  0.00
ATOM   5152  CA  GLU   325      57.612  19.767  13.392  0.00  0.00
ATOM   5153  HA  GLU   325      56.869  19.894  12.603  0.00  0.00
ATOM   5154  CB  GLU   325      58.426  21.116  13.312  0.00  0.00
ATOM   5155  HB2 GLU   325      58.808  21.372  14.299  0.00  0.00
ATOM   5156  HB3 GLU   325      59.238  21.007  12.594  0.00  0.00
ATOM   5157  CG  GLU   325      57.596  22.308  12.887  0.00  0.00
ATOM   5158  HG2 GLU   325      57.201  22.015  11.914  0.00  0.00
ATOM   5159  HG3 GLU   325      56.803  22.499  13.609  0.00  0.00
ATOM   5160  CD  GLU   325      58.507  23.530  12.774  0.00  0.00
ATOM   5161  OE1 GLU   325      59.023  23.770  11.642  0.00  0.00
ATOM   5162  OE2 GLU   325      58.947  24.140  13.740  0.00  0.00
ATOM   5163  C   GLU   325      58.450  18.539  13.078  0.00  0.00
ATOM   5164  O   GLU   325      59.304  18.121  13.868  0.00  0.00
ATOM   5165  N   ASP   326      58.168  17.974  11.953  0.00  0.00
ATOM   5166  H   ASP   326      57.520  18.377  11.293  0.00  0.00
ATOM   5167  CA  ASP   326      59.079  16.987  11.393  0.00  0.00
ATOM   5168  HA  ASP   326      59.167  16.255  12.195  0.00  0.00
ATOM   5169  CB  ASP   326      58.385  16.292  10.298  0.00  0.00
ATOM   5170  HB2 ASP   326      57.367  16.035  10.589  0.00  0.00
ATOM   5171  HB3 ASP   326      58.401  16.908   9.398  0.00  0.00
ATOM   5172  CG  ASP   326      59.101  15.009  10.073  0.00  0.00
ATOM   5173  OD1 ASP   326      59.153  14.222  11.068  0.00  0.00
ATOM   5174  OD2 ASP   326      59.594  14.758   8.983  0.00  0.00
ATOM   5175  C   ASP   326      60.405  17.607  10.908  0.00  0.00
ATOM   5176  O   ASP   326      60.446  18.718  10.314  0.00  0.00
ATOM   5177  N   THR   327      61.465  16.794  10.791  0.00  0.00
ATOM   5178  H   THR   327      61.422  15.836  11.106  0.00  0.00
ATOM   5179  CA  THR   327      62.717  17.148  10.081  0.00  0.00
ATOM   5180  HA  THR   327      63.094  18.095  10.468  0.00  0.00
ATOM   5181  CB  THR   327      63.813  16.145  10.164  0.00  0.00
ATOM   5182  HB  THR   327      64.576  16.451   9.451  0.00  0.00
ATOM   5183  CG2 THR   327      64.305  16.041  11.546  0.00  0.00
ATOM   5184 1HG2 THR   327      65.304  15.650  11.353  0.00  0.00
ATOM   5185 2HG2 THR   327      64.430  17.064  11.899  0.00  0.00
ATOM   5186 3HG2 THR   327      63.748  15.481  12.298  0.00  0.00
ATOM   5187  OG1 THR   327      63.406  14.882   9.715  0.00  0.00
ATOM   5188  HG1 THR   327      64.251  14.430   9.776  0.00  0.00
ATOM   5189  C   THR   327      62.648  17.424   8.546  0.00  0.00
ATOM   5190  O   THR   327      63.538  18.020   8.007  0.00  0.00
ATOM   5191  N   SER   328      61.550  17.000   7.928  0.00  0.00
ATOM   5192  H   SER   328      60.984  16.361   8.469  0.00  0.00
ATOM   5193  CA  SER   328      61.177  17.228   6.558  0.00  0.00
ATOM   5194  HA  SER   328      62.110  17.322   6.000  0.00  0.00
ATOM   5195  CB  SER   328      60.390  16.005   6.022  0.00  0.00
ATOM   5196  HB2 SER   328      60.165  16.246   4.984  0.00  0.00
ATOM   5197  HB3 SER   328      60.861  15.028   6.133  0.00  0.00
ATOM   5198  OG  SER   328      59.194  16.076   6.767  0.00  0.00
ATOM   5199  HG  SER   328      59.295  15.503   7.532  0.00  0.00
ATOM   5200  C   SER   328      60.509  18.526   6.287  0.00  0.00
ATOM   5201  O   SER   328      60.190  18.907   5.150  0.00  0.00
ATOM   5202  N   GLY   329      60.186  19.172   7.456  0.00  0.00
ATOM   5203  H   GLY   329      60.576  18.739   8.282  0.00  0.00
ATOM   5204  CA  GLY   329      59.487  20.472   7.600  0.00  0.00
ATOM   5205  HA2 GLY   329      59.639  20.743   8.644  0.00  0.00
ATOM   5206  HA3 GLY   329      59.806  21.243   6.899  0.00  0.00
ATOM   5207  C   GLY   329      57.984  20.323   7.523  0.00  0.00
ATOM   5208  O   GLY   329      57.388  21.392   7.452  0.00  0.00
ATOM   5209  N   LYS   330      57.363  19.150   7.460  0.00  0.00
ATOM   5210  H   LYS   330      57.938  18.341   7.269  0.00  0.00
ATOM   5211  CA  LYS   330      55.908  18.988   7.710  0.00  0.00
ATOM   5212  HA  LYS   330      55.361  19.578   6.976  0.00  0.00
ATOM   5213  CB  LYS   330      55.424  17.532   7.511  0.00  0.00
ATOM   5214  HB2 LYS   330      56.030  16.919   8.179  0.00  0.00
ATOM   5215  HB3 LYS   330      54.350  17.591   7.686  0.00  0.00
ATOM   5216  CG  LYS   330      55.532  17.006   6.088  0.00  0.00
ATOM   5217  HG2 LYS   330      54.564  17.271   5.663  0.00  0.00
ATOM   5218  HG3 LYS   330      56.238  17.619   5.530  0.00  0.00
ATOM   5219  CD  LYS   330      55.723  15.454   5.805  0.00  0.00
ATOM   5220  HD2 LYS   330      56.423  15.024   6.521  0.00  0.00
ATOM   5221  HD3 LYS   330      54.768  14.984   6.042  0.00  0.00
ATOM   5222  CE  LYS   330      56.177  15.094   4.370  0.00  0.00
ATOM   5223  HE2 LYS   330      57.029  15.672   4.011  0.00  0.00
ATOM   5224  HE3 LYS   330      56.554  14.073   4.413  0.00  0.00
ATOM   5225  NZ  LYS   330      55.059  15.110   3.444  0.00  0.00
ATOM   5226  HZ1 LYS   330      54.899  15.914   2.854  0.00  0.00
ATOM   5227  HZ2 LYS   330      55.222  14.432   2.713  0.00  0.00
ATOM   5228  HZ3 LYS   330      54.217  14.998   3.990  0.00  0.00
ATOM   5229  C   LYS   330      55.590  19.511   9.082  0.00  0.00
ATOM   5230  O   LYS   330      56.335  19.313  10.072  0.00  0.00
ATOM   5231  N   PHE   331      54.362  19.965   9.234  0.00  0.00
ATOM   5232  H   PHE   331      53.712  20.051   8.466  0.00  0.00
ATOM   5233  CA  PHE   331      53.829  20.118  10.571  0.00  0.00
ATOM   5234  HA  PHE   331      54.618  20.087  11.323  0.00  0.00
ATOM   5235  CB  PHE   331      53.157  21.462  10.869  0.00  0.00
ATOM   5236  HB2 PHE   331      52.348  21.538  10.143  0.00  0.00
ATOM   5237  HB3 PHE   331      52.880  21.393  11.920  0.00  0.00
ATOM   5238  CG  PHE   331      54.063  22.658  10.733  0.00  0.00
ATOM   5239  CD1 PHE   331      54.718  22.983   9.512  0.00  0.00
ATOM   5240  HD1 PHE   331      54.686  22.332   8.650  0.00  0.00
ATOM   5241  CE1 PHE   331      55.501  24.114   9.393  0.00  0.00
ATOM   5242  HE1 PHE   331      55.987  24.276   8.441  0.00  0.00
ATOM   5243  CZ  PHE   331      55.676  24.924  10.515  0.00  0.00
ATOM   5244  HZ  PHE   331      56.375  25.745  10.561  0.00  0.00
ATOM   5245  CE2 PHE   331      55.134  24.608  11.716  0.00  0.00
ATOM   5246  HE2 PHE   331      55.450  25.135  12.603  0.00  0.00
ATOM   5247  CD2 PHE   331      54.333  23.485  11.860  0.00  0.00
ATOM   5248  HD2 PHE   331      54.002  23.168  12.838  0.00  0.00
ATOM   5249  C   PHE   331      53.014  18.815  10.816  0.00  0.00
ATOM   5250  O   PHE   331      52.465  18.213   9.900  0.00  0.00
ATOM   5251  N   SER   332      53.002  18.354  11.990  0.00  0.00
ATOM   5252  H   SER   332      53.441  18.931  12.692  0.00  0.00
ATOM   5253  CA  SER   332      52.280  17.205  12.484  0.00  0.00
ATOM   5254  HA  SER   332      51.533  16.953  11.732  0.00  0.00
ATOM   5255  CB  SER   332      53.210  15.994  12.802  0.00  0.00
ATOM   5256  HB2 SER   332      53.908  16.267  13.593  0.00  0.00
ATOM   5257  HB3 SER   332      52.492  15.229  13.100  0.00  0.00
ATOM   5258  OG  SER   332      53.962  15.653  11.620  0.00  0.00
ATOM   5259  HG  SER   332      54.767  15.331  12.030  0.00  0.00
ATOM   5260  C   SER   332      51.488  17.461  13.766  0.00  0.00
ATOM   5261  O   SER   332      51.907  18.187  14.685  0.00  0.00
ATOM   5262  N   VAL   333      50.347  16.822  13.896  0.00  0.00
ATOM   5263  H   VAL   333      50.038  16.170  13.188  0.00  0.00
ATOM   5264  CA  VAL   333      49.508  16.630  15.109  0.00  0.00
ATOM   5265  HA  VAL   333      49.536  17.470  15.802  0.00  0.00
ATOM   5266  CB  VAL   333      47.996  16.688  14.837  0.00  0.00
ATOM   5267  HB  VAL   333      47.695  16.033  14.018  0.00  0.00
ATOM   5268  CG1 VAL   333      47.130  16.285  16.070  0.00  0.00
ATOM   5269 1HG1 VAL   333      46.071  16.433  15.862  0.00  0.00
ATOM   5270 2HG1 VAL   333      47.331  15.240  16.306  0.00  0.00
ATOM   5271 3HG1 VAL   333      47.335  16.964  16.898  0.00  0.00
ATOM   5272  CG2 VAL   333      47.593  18.105  14.291  0.00  0.00
ATOM   5273 1HG2 VAL   333      48.313  18.329  13.503  0.00  0.00
ATOM   5274 2HG2 VAL   333      46.567  18.021  13.933  0.00  0.00
ATOM   5275 3HG2 VAL   333      47.675  18.831  15.099  0.00  0.00
ATOM   5276  C   VAL   333      49.907  15.305  15.722  0.00  0.00
ATOM   5277  O   VAL   333      50.045  14.253  15.051  0.00  0.00
ATOM   5278  N   ASP   334      50.000  15.214  17.058  0.00  0.00
ATOM   5279  H   ASP   334      49.845  16.039  17.620  0.00  0.00
ATOM   5280  CA  ASP   334      50.261  13.987  17.762  0.00  0.00
ATOM   5281  HA  ASP   334      50.309  13.060  17.188  0.00  0.00
ATOM   5282  CB  ASP   334      51.660  14.185  18.487  0.00  0.00
ATOM   5283  HB2 ASP   334      52.381  14.531  17.746  0.00  0.00
ATOM   5284  HB3 ASP   334      51.608  14.935  19.277  0.00  0.00
ATOM   5285  CG  ASP   334      52.258  12.859  19.017  0.00  0.00
ATOM   5286  OD1 ASP   334      53.351  12.491  18.511  0.00  0.00
ATOM   5287  OD2 ASP   334      51.672  12.322  19.973  0.00  0.00
ATOM   5288  C   ASP   334      49.235  13.827  18.882  0.00  0.00
ATOM   5289  O   ASP   334      49.001  14.706  19.654  0.00  0.00
ATOM   5290  N   LYS   335      48.561  12.719  18.930  0.00  0.00
ATOM   5291  H   LYS   335      48.682  12.043  18.189  0.00  0.00
ATOM   5292  CA  LYS   335      47.476  12.430  19.863  0.00  0.00
ATOM   5293  HA  LYS   335      46.598  13.053  19.705  0.00  0.00
ATOM   5294  CB  LYS   335      46.949  11.019  19.587  0.00  0.00
ATOM   5295  HB2 LYS   335      46.932  10.826  18.515  0.00  0.00
ATOM   5296  HB3 LYS   335      47.627  10.233  19.917  0.00  0.00
ATOM   5297  CG  LYS   335      45.573  10.652  20.337  0.00  0.00
ATOM   5298  HG2 LYS   335      45.544  10.746  21.422  0.00  0.00
ATOM   5299  HG3 LYS   335      44.842  11.391  20.010  0.00  0.00
ATOM   5300  CD  LYS   335      44.996   9.293  19.830  0.00  0.00
ATOM   5301  HD2 LYS   335      44.744   9.364  18.772  0.00  0.00
ATOM   5302  HD3 LYS   335      45.654   8.443  20.017  0.00  0.00
ATOM   5303  CE  LYS   335      43.753   9.073  20.723  0.00  0.00
ATOM   5304  HE2 LYS   335      44.053   8.900  21.756  0.00  0.00
ATOM   5305  HE3 LYS   335      43.198  10.011  20.760  0.00  0.00
ATOM   5306  NZ  LYS   335      42.816   7.994  20.288  0.00  0.00
ATOM   5307  HZ1 LYS   335      42.623   8.006  19.296  0.00  0.00
ATOM   5308  HZ2 LYS   335      43.261   7.125  20.544  0.00  0.00
ATOM   5309  HZ3 LYS   335      41.929   8.055  20.766  0.00  0.00
ATOM   5310  C   LYS   335      47.746  12.532  21.367  0.00  0.00
ATOM   5311  O   LYS   335      47.032  13.045  22.177  0.00  0.00
ATOM   5312  N   LEU   336      49.029  12.341  21.700  0.00  0.00
ATOM   5313  H   LEU   336      49.675  12.058  20.977  0.00  0.00
ATOM   5314  CA  LEU   336      49.460  12.647  23.076  0.00  0.00
ATOM   5315  HA  LEU   336      48.684  12.322  23.770  0.00  0.00
ATOM   5316  CB  LEU   336      50.737  11.878  23.336  0.00  0.00
ATOM   5317  HB2 LEU   336      50.771  10.874  22.916  0.00  0.00
ATOM   5318  HB3 LEU   336      51.534  12.452  22.862  0.00  0.00
ATOM   5319  CG  LEU   336      51.285  11.998  24.753  0.00  0.00
ATOM   5320  HG  LEU   336      51.478  13.055  24.933  0.00  0.00
ATOM   5321  CD1 LEU   336      50.360  11.346  25.744  0.00  0.00
ATOM   5322 1HD1 LEU   336      50.089  10.332  25.451  0.00  0.00
ATOM   5323 2HD1 LEU   336      50.913  11.052  26.636  0.00  0.00
ATOM   5324 3HD1 LEU   336      49.422  11.888  25.870  0.00  0.00
ATOM   5325  CD2 LEU   336      52.723  11.443  24.914  0.00  0.00
ATOM   5326 1HD2 LEU   336      52.700  10.353  24.915  0.00  0.00
ATOM   5327 2HD2 LEU   336      53.464  11.758  24.180  0.00  0.00
ATOM   5328 3HD2 LEU   336      53.156  11.615  25.900  0.00  0.00
ATOM   5329  C   LEU   336      49.585  14.095  23.455  0.00  0.00
ATOM   5330  O   LEU   336      49.118  14.504  24.471  0.00  0.00
ATOM   5331  N   LYS   337      50.160  14.905  22.556  0.00  0.00
ATOM   5332  H   LYS   337      50.360  14.564  21.627  0.00  0.00
ATOM   5333  CA  LYS   337      50.284  16.341  22.787  0.00  0.00
ATOM   5334  HA  LYS   337      50.635  16.676  23.763  0.00  0.00
ATOM   5335  CB  LYS   337      51.358  16.872  21.844  0.00  0.00
ATOM   5336  HB2 LYS   337      50.959  17.119  20.861  0.00  0.00
ATOM   5337  HB3 LYS   337      51.691  17.811  22.287  0.00  0.00
ATOM   5338  CG  LYS   337      52.646  16.084  21.747  0.00  0.00
ATOM   5339  HG2 LYS   337      52.988  16.104  22.782  0.00  0.00
ATOM   5340  HG3 LYS   337      52.319  15.067  21.524  0.00  0.00
ATOM   5341  CD  LYS   337      53.741  16.648  20.812  0.00  0.00
ATOM   5342  HD2 LYS   337      53.373  16.630  19.785  0.00  0.00
ATOM   5343  HD3 LYS   337      53.852  17.718  20.983  0.00  0.00
ATOM   5344  CE  LYS   337      55.024  15.867  20.947  0.00  0.00
ATOM   5345  HE2 LYS   337      55.166  15.615  21.997  0.00  0.00
ATOM   5346  HE3 LYS   337      54.907  14.913  20.433  0.00  0.00
ATOM   5347  NZ  LYS   337      56.240  16.575  20.347  0.00  0.00
ATOM   5348  HZ1 LYS   337      56.205  16.635  19.339  0.00  0.00
ATOM   5349  HZ2 LYS   337      56.197  17.504  20.741  0.00  0.00
ATOM   5350  HZ3 LYS   337      57.077  16.053  20.567  0.00  0.00
ATOM   5351  C   LYS   337      48.944  17.183  22.550  0.00  0.00
ATOM   5352  O   LYS   337      48.702  18.109  23.293  0.00  0.00
ATOM   5353  N   PHE   338      48.107  16.787  21.605  0.00  0.00
ATOM   5354  H   PHE   338      48.455  16.081  20.972  0.00  0.00
ATOM   5355  CA  PHE   338      46.694  17.148  21.506  0.00  0.00
ATOM   5356  HA  PHE   338      46.600  18.197  21.227  0.00  0.00
ATOM   5357  CB  PHE   338      46.004  16.237  20.448  0.00  0.00
ATOM   5358  HB2 PHE   338      46.335  16.431  19.427  0.00  0.00
ATOM   5359  HB3 PHE   338      46.241  15.213  20.732  0.00  0.00
ATOM   5360  CG  PHE   338      44.491  16.396  20.479  0.00  0.00
ATOM   5361  CD1 PHE   338      43.920  17.511  19.945  0.00  0.00
ATOM   5362  HD1 PHE   338      44.643  18.171  19.488  0.00  0.00
ATOM   5363  CE1 PHE   338      42.572  17.845  20.251  0.00  0.00
ATOM   5364  HE1 PHE   338      42.112  18.737  19.853  0.00  0.00
ATOM   5365  CZ  PHE   338      41.773  16.956  21.003  0.00  0.00
ATOM   5366  HZ  PHE   338      40.726  17.179  21.157  0.00  0.00
ATOM   5367  CE2 PHE   338      42.396  15.878  21.673  0.00  0.00
ATOM   5368  HE2 PHE   338      41.877  15.193  22.326  0.00  0.00
ATOM   5369  CD2 PHE   338      43.728  15.523  21.320  0.00  0.00
ATOM   5370  HD2 PHE   338      44.290  14.750  21.824  0.00  0.00
ATOM   5371  C   PHE   338      46.057  16.909  22.895  0.00  0.00
ATOM   5372  O   PHE   338      45.660  17.859  23.482  0.00  0.00
ATOM   5373  N   ASP   339      46.028  15.677  23.505  0.00  0.00
ATOM   5374  H   ASP   339      46.477  14.918  23.011  0.00  0.00
ATOM   5375  CA  ASP   339      45.137  15.500  24.728  0.00  0.00
ATOM   5376  HA  ASP   339      44.169  15.956  24.521  0.00  0.00
ATOM   5377  CB  ASP   339      44.938  13.949  24.985  0.00  0.00
ATOM   5378  HB2 ASP   339      44.811  13.404  24.051  0.00  0.00
ATOM   5379  HB3 ASP   339      45.918  13.692  25.387  0.00  0.00
ATOM   5380  CG  ASP   339      43.721  13.674  25.913  0.00  0.00
ATOM   5381  OD1 ASP   339      43.961  13.296  27.135  0.00  0.00
ATOM   5382  OD2 ASP   339      42.614  13.561  25.363  0.00  0.00
ATOM   5383  C   ASP   339      45.732  16.132  25.981  0.00  0.00
ATOM   5384  O   ASP   339      44.956  16.531  26.904  0.00  0.00
ATOM   5385  N   LYS   340      47.068  16.319  26.082  0.00  0.00
ATOM   5386  H   LYS   340      47.626  15.894  25.355  0.00  0.00
ATOM   5387  CA  LYS   340      47.703  17.327  26.951  0.00  0.00
ATOM   5388  HA  LYS   340      47.384  17.095  27.967  0.00  0.00
ATOM   5389  CB  LYS   340      49.232  17.258  26.907  0.00  0.00
ATOM   5390  HB2 LYS   340      49.538  16.213  26.852  0.00  0.00
ATOM   5391  HB3 LYS   340      49.624  17.606  25.951  0.00  0.00
ATOM   5392  CG  LYS   340      49.956  18.067  28.011  0.00  0.00
ATOM   5393  HG2 LYS   340      49.796  19.146  28.019  0.00  0.00
ATOM   5394  HG3 LYS   340      49.631  17.670  28.972  0.00  0.00
ATOM   5395  CD  LYS   340      51.462  17.733  28.036  0.00  0.00
ATOM   5396  HD2 LYS   340      51.615  16.662  28.171  0.00  0.00
ATOM   5397  HD3 LYS   340      51.785  18.114  27.066  0.00  0.00
ATOM   5398  CE  LYS   340      52.208  18.586  29.052  0.00  0.00
ATOM   5399  HE2 LYS   340      52.096  19.629  28.754  0.00  0.00
ATOM   5400  HE3 LYS   340      51.695  18.593  30.014  0.00  0.00
ATOM   5401  NZ  LYS   340      53.625  18.159  29.317  0.00  0.00
ATOM   5402  HZ1 LYS   340      54.160  18.048  28.467  0.00  0.00
ATOM   5403  HZ2 LYS   340      54.100  18.727  30.003  0.00  0.00
ATOM   5404  HZ3 LYS   340      53.657  17.182  29.571  0.00  0.00
ATOM   5405  C   LYS   340      47.271  18.709  26.708  0.00  0.00
ATOM   5406  O   LYS   340      46.844  19.414  27.662  0.00  0.00
ATOM   5407  N   LEU   341      47.397  19.286  25.486  0.00  0.00
ATOM   5408  H   LEU   341      47.790  18.827  24.677  0.00  0.00
ATOM   5409  CA  LEU   341      46.779  20.591  25.142  0.00  0.00
ATOM   5410  HA  LEU   341      47.387  21.329  25.664  0.00  0.00
ATOM   5411  CB  LEU   341      46.983  20.812  23.679  0.00  0.00
ATOM   5412  HB2 LEU   341      47.999  20.588  23.352  0.00  0.00
ATOM   5413  HB3 LEU   341      46.366  20.079  23.161  0.00  0.00
ATOM   5414  CG  LEU   341      46.475  22.177  23.081  0.00  0.00
ATOM   5415  HG  LEU   341      45.391  22.293  23.074  0.00  0.00
ATOM   5416  CD1 LEU   341      47.109  23.283  23.818  0.00  0.00
ATOM   5417 1HD1 LEU   341      46.821  24.262  23.432  0.00  0.00
ATOM   5418 2HD1 LEU   341      46.910  23.145  24.881  0.00  0.00
ATOM   5419 3HD1 LEU   341      48.184  23.231  23.647  0.00  0.00
ATOM   5420  CD2 LEU   341      46.896  22.391  21.638  0.00  0.00
ATOM   5421 1HD2 LEU   341      47.985  22.395  21.591  0.00  0.00
ATOM   5422 2HD2 LEU   341      46.434  21.610  21.035  0.00  0.00
ATOM   5423 3HD2 LEU   341      46.473  23.306  21.219  0.00  0.00
ATOM   5424  C   LEU   341      45.324  20.839  25.592  0.00  0.00
ATOM   5425  O   LEU   341      45.005  21.758  26.277  0.00  0.00
ATOM   5426  N   TYR   342      44.499  19.896  25.191  0.00  0.00
ATOM   5427  H   TYR   342      44.885  19.139  24.645  0.00  0.00
ATOM   5428  CA  TYR   342      43.102  19.900  25.428  0.00  0.00
ATOM   5429  HA  TYR   342      42.726  20.784  24.910  0.00  0.00
ATOM   5430  CB  TYR   342      42.553  18.560  24.750  0.00  0.00
ATOM   5431  HB2 TYR   342      42.904  18.521  23.719  0.00  0.00
ATOM   5432  HB3 TYR   342      43.040  17.649  25.101  0.00  0.00
ATOM   5433  CG  TYR   342      41.046  18.443  24.758  0.00  0.00
ATOM   5434  CD1 TYR   342      40.329  18.869  23.650  0.00  0.00
ATOM   5435  HD1 TYR   342      40.818  19.397  22.846  0.00  0.00
ATOM   5436  CE1 TYR   342      38.930  18.688  23.626  0.00  0.00
ATOM   5437  HE1 TYR   342      38.418  19.128  22.784  0.00  0.00
ATOM   5438  CZ  TYR   342      38.201  18.095  24.699  0.00  0.00
ATOM   5439  OH  TYR   342      36.831  17.869  24.547  0.00  0.00
ATOM   5440  HH  TYR   342      36.509  18.179  23.698  0.00  0.00
ATOM   5441  CE2 TYR   342      38.968  17.642  25.840  0.00  0.00
ATOM   5442  HE2 TYR   342      38.484  17.187  26.692  0.00  0.00
ATOM   5443  CD2 TYR   342      40.381  17.828  25.854  0.00  0.00
ATOM   5444  HD2 TYR   342      40.916  17.485  26.727  0.00  0.00
ATOM   5445  C   TYR   342      42.770  19.914  26.937  0.00  0.00
ATOM   5446  O   TYR   342      41.811  20.523  27.373  0.00  0.00
ATOM   5447  N   LYS   343      43.668  19.418  27.765  0.00  0.00
ATOM   5448  H   LYS   343      44.432  18.853  27.423  0.00  0.00
ATOM   5449  CA  LYS   343      43.679  19.559  29.251  0.00  0.00
ATOM   5450  HA  LYS   343      42.691  19.413  29.687  0.00  0.00
ATOM   5451  CB  LYS   343      44.631  18.529  29.926  0.00  0.00
ATOM   5452  HB2 LYS   343      44.552  17.522  29.517  0.00  0.00
ATOM   5453  HB3 LYS   343      45.671  18.814  29.767  0.00  0.00
ATOM   5454  CG  LYS   343      44.392  18.453  31.465  0.00  0.00
ATOM   5455  HG2 LYS   343      44.530  19.421  31.948  0.00  0.00
ATOM   5456  HG3 LYS   343      43.383  18.073  31.627  0.00  0.00
ATOM   5457  CD  LYS   343      45.282  17.594  32.324  0.00  0.00
ATOM   5458  HD2 LYS   343      45.590  16.709  31.768  0.00  0.00
ATOM   5459  HD3 LYS   343      46.163  18.201  32.531  0.00  0.00
ATOM   5460  CE  LYS   343      44.657  17.106  33.639  0.00  0.00
ATOM   5461  HE2 LYS   343      45.479  16.542  34.079  0.00  0.00
ATOM   5462  HE3 LYS   343      44.370  17.988  34.211  0.00  0.00
ATOM   5463  NZ  LYS   343      43.515  16.217  33.435  0.00  0.00
ATOM   5464  HZ1 LYS   343      42.687  16.791  33.504  0.00  0.00
ATOM   5465  HZ2 LYS   343      43.500  15.755  32.538  0.00  0.00
ATOM   5466  HZ3 LYS   343      43.655  15.434  34.058  0.00  0.00
ATOM   5467  C   LYS   343      44.030  20.935  29.707  0.00  0.00
ATOM   5468  O   LYS   343      43.258  21.629  30.416  0.00  0.00
ATOM   5469  N   MET   344      45.240  21.406  29.356  0.00  0.00
ATOM   5470  H   MET   344      45.845  20.708  28.948  0.00  0.00
ATOM   5471  CA  MET   344      45.777  22.774  29.670  0.00  0.00
ATOM   5472  HA  MET   344      45.966  22.728  30.744  0.00  0.00
ATOM   5473  CB  MET   344      47.125  23.154  28.984  0.00  0.00
ATOM   5474  HB2 MET   344      46.934  23.103  27.913  0.00  0.00
ATOM   5475  HB3 MET   344      47.412  24.157  29.298  0.00  0.00
ATOM   5476  CG  MET   344      48.260  22.245  29.402  0.00  0.00
ATOM   5477  HG2 MET   344      48.825  22.639  30.246  0.00  0.00
ATOM   5478  HG3 MET   344      47.797  21.349  29.816  0.00  0.00
ATOM   5479  SD  MET   344      49.381  21.753  28.151  0.00  0.00
ATOM   5480  CE  MET   344      50.048  23.443  27.860  0.00  0.00
ATOM   5481  HE1 MET   344      49.233  24.092  27.540  0.00  0.00
ATOM   5482  HE2 MET   344      50.339  23.809  28.845  0.00  0.00
ATOM   5483  HE3 MET   344      50.818  23.470  27.090  0.00  0.00
ATOM   5484  C   MET   344      44.774  23.798  29.302  0.00  0.00
ATOM   5485  O   MET   344      44.715  24.878  29.887  0.00  0.00
ATOM   5486  N   LEU   345      43.971  23.627  28.255  0.00  0.00
ATOM   5487  H   LEU   345      44.072  22.846  27.622  0.00  0.00
ATOM   5488  CA  LEU   345      42.930  24.553  27.803  0.00  0.00
ATOM   5489  HA  LEU   345      43.215  25.583  28.015  0.00  0.00
ATOM   5490  CB  LEU   345      42.968  24.534  26.277  0.00  0.00
ATOM   5491  HB2 LEU   345      42.928  23.484  25.986  0.00  0.00
ATOM   5492  HB3 LEU   345      42.114  25.085  25.883  0.00  0.00
ATOM   5493  CG  LEU   345      44.172  25.060  25.486  0.00  0.00
ATOM   5494  HG  LEU   345      45.078  24.482  25.660  0.00  0.00
ATOM   5495  CD1 LEU   345      43.896  24.910  23.964  0.00  0.00
ATOM   5496 1HD1 LEU   345      42.874  25.282  23.884  0.00  0.00
ATOM   5497 2HD1 LEU   345      44.677  25.485  23.468  0.00  0.00
ATOM   5498 3HD1 LEU   345      43.882  23.875  23.627  0.00  0.00
ATOM   5499  CD2 LEU   345      44.394  26.550  25.731  0.00  0.00
ATOM   5500 1HD2 LEU   345      43.454  27.081  25.577  0.00  0.00
ATOM   5501 2HD2 LEU   345      44.776  26.719  26.738  0.00  0.00
ATOM   5502 3HD2 LEU   345      45.080  26.893  24.956  0.00  0.00
ATOM   5503  C   LEU   345      41.468  24.446  28.385  0.00  0.00
ATOM   5504  O   LEU   345      40.671  25.380  28.071  0.00  0.00
ATOM   5505  N   THR   346      41.150  23.327  29.060  0.00  0.00
ATOM   5506  H   THR   346      41.863  22.660  29.316  0.00  0.00
ATOM   5507  CA  THR   346      39.749  23.168  29.506  0.00  0.00
ATOM   5508  HA  THR   346      39.238  24.115  29.328  0.00  0.00
ATOM   5509  CB  THR   346      39.035  22.056  28.716  0.00  0.00
ATOM   5510  HB  THR   346      37.991  22.051  29.024  0.00  0.00
ATOM   5511  CG2 THR   346      39.012  22.207  27.199  0.00  0.00
ATOM   5512 1HG2 THR   346      40.028  22.001  26.858  0.00  0.00
ATOM   5513 2HG2 THR   346      38.336  21.529  26.676  0.00  0.00
ATOM   5514 3HG2 THR   346      38.777  23.245  26.965  0.00  0.00
ATOM   5515  OG1 THR   346      39.601  20.781  28.930  0.00  0.00
ATOM   5516  HG1 THR   346      40.374  20.823  28.364  0.00  0.00
ATOM   5517  C   THR   346      39.526  22.804  31.012  0.00  0.00
ATOM   5518  O   THR   346      38.359  22.847  31.406  0.00  0.00
ATOM   5519  N   GLU   347      40.469  22.345  31.849  0.00  0.00
ATOM   5520  H   GLU   347      41.396  22.209  31.474  0.00  0.00
ATOM   5521  CA  GLU   347      40.124  21.866  33.173  0.00  0.00
ATOM   5522  HA  GLU   347      39.225  22.287  33.622  0.00  0.00
ATOM   5523  CB  GLU   347      39.780  20.380  33.173  0.00  0.00
ATOM   5524  HB2 GLU   347      39.639  19.932  34.155  0.00  0.00
ATOM   5525  HB3 GLU   347      38.830  20.131  32.701  0.00  0.00
ATOM   5526  CG  GLU   347      40.968  19.614  32.491  0.00  0.00
ATOM   5527  HG2 GLU   347      40.793  19.568  31.417  0.00  0.00
ATOM   5528  HG3 GLU   347      41.895  20.171  32.624  0.00  0.00
ATOM   5529  CD  GLU   347      41.195  18.241  33.110  0.00  0.00
ATOM   5530  OE1 GLU   347      41.045  17.109  32.526  0.00  0.00
ATOM   5531  OE2 GLU   347      41.516  18.202  34.302  0.00  0.00
ATOM   5532  C   GLU   347      41.247  22.160  34.149  0.00  0.00
ATOM   5533  O   GLU   347      41.147  21.698  35.284  0.00  0.00
ATOM   5534  N   ILE   348      42.146  23.060  33.798  0.00  0.00
ATOM   5535  H   ILE   348      41.968  23.416  32.869  0.00  0.00
ATOM   5536  CA  ILE   348      43.055  23.771  34.723  0.00  0.00
ATOM   5537  HA  ILE   348      42.968  23.147  35.613  0.00  0.00
ATOM   5538  CB  ILE   348      44.534  23.948  34.296  0.00  0.00
ATOM   5539  HB  ILE   348      44.629  24.601  33.429  0.00  0.00
ATOM   5540  CG2 ILE   348      45.318  24.541  35.482  0.00  0.00
ATOM   5541 1HG2 ILE   348      45.170  23.837  36.300  0.00  0.00
ATOM   5542 2HG2 ILE   348      46.395  24.568  35.316  0.00  0.00
ATOM   5543 3HG2 ILE   348      44.968  25.481  35.909  0.00  0.00
ATOM   5544  CG1 ILE   348      45.219  22.602  33.909  0.00  0.00
ATOM   5545 2HG1 ILE   348      44.884  22.219  32.945  0.00  0.00
ATOM   5546 3HG1 ILE   348      46.280  22.812  33.779  0.00  0.00
ATOM   5547  CD1 ILE   348      45.129  21.466  34.950  0.00  0.00
ATOM   5548 1HD1 ILE   348      44.099  21.147  35.105  0.00  0.00
ATOM   5549 2HD1 ILE   348      45.741  20.685  34.500  0.00  0.00
ATOM   5550 3HD1 ILE   348      45.491  21.739  35.941  0.00  0.00
ATOM   5551  C   ILE   348      42.479  25.096  35.158  0.00  0.00
ATOM   5552  O   ILE   348      42.370  25.434  36.365  0.00  0.00
ATOM   5553  N   TYR   349      41.757  25.772  34.251  0.00  0.00
ATOM   5554  H   TYR   349      41.691  25.387  33.320  0.00  0.00
ATOM   5555  CA  TYR   349      40.984  27.001  34.489  0.00  0.00
ATOM   5556  HA  TYR   349      41.156  27.300  35.523  0.00  0.00
ATOM   5557  CB  TYR   349      41.601  28.212  33.740  0.00  0.00
ATOM   5558  HB2 TYR   349      40.793  28.916  33.538  0.00  0.00
ATOM   5559  HB3 TYR   349      42.370  28.618  34.397  0.00  0.00
ATOM   5560  CG  TYR   349      42.219  27.947  32.355  0.00  0.00
ATOM   5561  CD1 TYR   349      43.675  27.979  32.231  0.00  0.00
ATOM   5562  HD1 TYR   349      44.297  27.934  33.113  0.00  0.00
ATOM   5563  CE1 TYR   349      44.225  28.085  30.920  0.00  0.00
ATOM   5564  HE1 TYR   349      45.275  28.038  30.670  0.00  0.00
ATOM   5565  CZ  TYR   349      43.395  28.143  29.863  0.00  0.00
ATOM   5566  OH  TYR   349      43.894  28.238  28.583  0.00  0.00
ATOM   5567  HH  TYR   349      43.197  28.352  27.934  0.00  0.00
ATOM   5568  CE2 TYR   349      41.987  27.966  30.003  0.00  0.00
ATOM   5569  HE2 TYR   349      41.327  27.933  29.148  0.00  0.00
ATOM   5570  CD2 TYR   349      41.370  27.852  31.222  0.00  0.00
ATOM   5571  HD2 TYR   349      40.293  27.786  31.226  0.00  0.00
ATOM   5572  C   TYR   349      39.518  26.834  34.403  0.00  0.00
ATOM   5573  O   TYR   349      38.941  26.935  33.327  0.00  0.00
ATOM   5574  N   THR   350      38.949  26.679  35.597  0.00  0.00
ATOM   5575  H   THR   350      39.563  26.476  36.374  0.00  0.00
ATOM   5576  CA  THR   350      37.519  26.828  35.862  0.00  0.00
ATOM   5577  HA  THR   350      37.090  27.084  34.893  0.00  0.00
ATOM   5578  CB  THR   350      37.131  25.442  36.424  0.00  0.00
ATOM   5579  HB  THR   350      36.051  25.511  36.563  0.00  0.00
ATOM   5580  CG2 THR   350      37.522  24.201  35.530  0.00  0.00
ATOM   5581 1HG2 THR   350      38.551  23.904  35.731  0.00  0.00
ATOM   5582 2HG2 THR   350      36.828  23.389  35.745  0.00  0.00
ATOM   5583 3HG2 THR   350      37.307  24.410  34.483  0.00  0.00
ATOM   5584  OG1 THR   350      37.603  25.336  37.715  0.00  0.00
ATOM   5585  HG1 THR   350      37.374  24.428  37.924  0.00  0.00
ATOM   5586  C   THR   350      37.171  28.003  36.843  0.00  0.00
ATOM   5587  O   THR   350      38.077  28.529  37.589  0.00  0.00
ATOM   5588  N   GLH   351      35.900  28.469  36.895  0.00  0.00
ATOM   5589  H   GLH   351      35.233  28.003  36.295  0.00  0.00
ATOM   5590  CA  GLH   351      35.369  29.352  37.921  0.00  0.00
ATOM   5591  HA  GLH   351      35.892  30.284  37.704  0.00  0.00
ATOM   5592  CB  GLH   351      33.867  29.509  37.860  0.00  0.00
ATOM   5593  HB2 GLH   351      33.541  29.712  36.840  0.00  0.00
ATOM   5594  HB3 GLH   351      33.323  28.607  38.141  0.00  0.00
ATOM   5595  CG  GLH   351      33.247  30.620  38.710  0.00  0.00
ATOM   5596  HG2 GLH   351      33.796  30.654  39.651  0.00  0.00
ATOM   5597  HG3 GLH   351      33.307  31.601  38.236  0.00  0.00
ATOM   5598  CD  GLH   351      31.771  30.366  39.060  0.00  0.00
ATOM   5599  OE1 GLH   351      31.470  30.004  40.218  0.00  0.00
ATOM   5600  OE2 GLH   351      30.913  30.429  37.981  0.00  0.00
ATOM   5601  HE2 GLH   351      31.301  30.566  37.113  0.00  0.00
ATOM   5602  C   GLH   351      35.694  28.904  39.371  0.00  0.00
ATOM   5603  O   GLH   351      36.354  29.708  40.059  0.00  0.00
ATOM   5604  N   ASP   352      35.333  27.665  39.744  0.00  0.00
ATOM   5605  H   ASP   352      34.875  27.075  39.067  0.00  0.00
ATOM   5606  CA  ASP   352      35.711  26.924  40.987  0.00  0.00
ATOM   5607  HA  ASP   352      35.118  27.308  41.818  0.00  0.00
ATOM   5608  CB  ASP   352      35.377  25.435  40.842  0.00  0.00
ATOM   5609  HB2 ASP   352      34.359  25.279  40.483  0.00  0.00
ATOM   5610  HB3 ASP   352      36.064  25.060  40.084  0.00  0.00
ATOM   5611  CG  ASP   352      35.496  24.755  42.194  0.00  0.00
ATOM   5612  OD1 ASP   352      34.584  24.880  42.980  0.00  0.00
ATOM   5613  OD2 ASP   352      36.547  24.135  42.512  0.00  0.00
ATOM   5614  C   ASP   352      37.164  27.072  41.391  0.00  0.00
ATOM   5615  O   ASP   352      37.346  27.116  42.599  0.00  0.00
ATOM   5616  N   ASN   353      38.166  27.159  40.493  0.00  0.00
ATOM   5617  H   ASN   353      37.834  27.235  39.542  0.00  0.00
ATOM   5618  CA  ASN   353      39.566  27.229  40.750  0.00  0.00
ATOM   5619  HA  ASN   353      39.834  26.675  41.650  0.00  0.00
ATOM   5620  CB  ASN   353      40.282  26.482  39.572  0.00  0.00
ATOM   5621  HB2 ASN   353      39.747  25.550  39.387  0.00  0.00
ATOM   5622  HB3 ASN   353      40.093  27.152  38.734  0.00  0.00
ATOM   5623  CG  ASN   353      41.693  26.128  39.927  0.00  0.00
ATOM   5624  OD1 ASN   353      42.164  26.082  41.024  0.00  0.00
ATOM   5625  ND2 ASN   353      42.503  25.638  39.070  0.00  0.00
ATOM   5626 1HD2 ASN   353      43.376  25.331  39.473  0.00  0.00
ATOM   5627 2HD2 ASN   353      42.216  25.642  38.102  0.00  0.00
ATOM   5628  C   ASN   353      40.068  28.642  41.022  0.00  0.00
ATOM   5629  O   ASN   353      40.948  28.744  41.866  0.00  0.00
ATOM   5630  N   PHE   354      39.598  29.687  40.320  0.00  0.00
ATOM   5631  H   PHE   354      38.831  29.446  39.710  0.00  0.00
ATOM   5632  CA  PHE   354      39.838  31.085  40.723  0.00  0.00
ATOM   5633  HA  PHE   354      40.916  31.235  40.682  0.00  0.00
ATOM   5634  CB  PHE   354      39.248  32.030  39.632  0.00  0.00
ATOM   5635  HB2 PHE   354      38.272  31.714  39.264  0.00  0.00
ATOM   5636  HB3 PHE   354      39.107  33.006  40.098  0.00  0.00
ATOM   5637  CG  PHE   354      40.191  32.226  38.459  0.00  0.00
ATOM   5638  CD1 PHE   354      41.362  33.024  38.626  0.00  0.00
ATOM   5639  HD1 PHE   354      41.564  33.651  39.482  0.00  0.00
ATOM   5640  CE1 PHE   354      42.216  33.118  37.493  0.00  0.00
ATOM   5641  HE1 PHE   354      43.159  33.643  37.475  0.00  0.00
ATOM   5642  CZ  PHE   354      41.999  32.414  36.317  0.00  0.00
ATOM   5643  HZ  PHE   354      42.645  32.430  35.452  0.00  0.00
ATOM   5644  CE2 PHE   354      40.795  31.765  36.186  0.00  0.00
ATOM   5645  HE2 PHE   354      40.569  31.298  35.240  0.00  0.00
ATOM   5646  CD2 PHE   354      39.902  31.596  37.243  0.00  0.00
ATOM   5647  HD2 PHE   354      39.036  30.951  37.201  0.00  0.00
ATOM   5648  C   PHE   354      39.340  31.307  42.153  0.00  0.00
ATOM   5649  O   PHE   354      40.147  31.799  42.917  0.00  0.00
ATOM   5650  N   VAL   355      38.143  30.785  42.500  0.00  0.00
ATOM   5651  H   VAL   355      37.704  30.150  41.850  0.00  0.00
ATOM   5652  CA  VAL   355      37.588  30.770  43.909  0.00  0.00
ATOM   5653  HA  VAL   355      37.439  31.771  44.311  0.00  0.00
ATOM   5654  CB  VAL   355      36.248  30.103  43.834  0.00  0.00
ATOM   5655  HB  VAL   355      36.222  29.353  43.044  0.00  0.00
ATOM   5656  CG1 VAL   355      35.713  29.516  45.200  0.00  0.00
ATOM   5657 1HG1 VAL   355      36.294  28.615  45.394  0.00  0.00
ATOM   5658 2HG1 VAL   355      35.706  30.264  45.995  0.00  0.00
ATOM   5659 3HG1 VAL   355      34.726  29.146  44.927  0.00  0.00
ATOM   5660  CG2 VAL   355      35.226  31.134  43.378  0.00  0.00
ATOM   5661 1HG2 VAL   355      35.539  31.475  42.392  0.00  0.00
ATOM   5662 2HG2 VAL   355      34.200  30.801  43.220  0.00  0.00
ATOM   5663 3HG2 VAL   355      35.175  31.951  44.098  0.00  0.00
ATOM   5664  C   VAL   355      38.545  30.051  44.896  0.00  0.00
ATOM   5665  O   VAL   355      38.736  30.528  45.970  0.00  0.00
ATOM   5666  N   LYS   356      39.274  28.939  44.530  0.00  0.00
ATOM   5667  H   LYS   356      39.094  28.569  43.607  0.00  0.00
ATOM   5668  CA  LYS   356      40.363  28.340  45.284  0.00  0.00
ATOM   5669  HA  LYS   356      40.047  28.326  46.327  0.00  0.00
ATOM   5670  CB  LYS   356      40.706  26.930  44.742  0.00  0.00
ATOM   5671  HB2 LYS   356      40.653  27.038  43.658  0.00  0.00
ATOM   5672  HB3 LYS   356      41.717  26.604  44.990  0.00  0.00
ATOM   5673  CG  LYS   356      39.703  25.974  45.348  0.00  0.00
ATOM   5674  HG2 LYS   356      39.774  25.901  46.434  0.00  0.00
ATOM   5675  HG3 LYS   356      38.700  26.308  45.080  0.00  0.00
ATOM   5676  CD  LYS   356      39.836  24.623  44.579  0.00  0.00
ATOM   5677  HD2 LYS   356      39.034  24.011  44.990  0.00  0.00
ATOM   5678  HD3 LYS   356      39.717  24.725  43.500  0.00  0.00
ATOM   5679  CE  LYS   356      41.105  23.872  44.904  0.00  0.00
ATOM   5680  HE2 LYS   356      41.171  22.908  44.396  0.00  0.00
ATOM   5681  HE3 LYS   356      41.980  24.409  44.540  0.00  0.00
ATOM   5682  NZ  LYS   356      41.251  23.619  46.408  0.00  0.00
ATOM   5683  HZ1 LYS   356      42.078  23.104  46.672  0.00  0.00
ATOM   5684  HZ2 LYS   356      41.379  24.465  46.945  0.00  0.00
ATOM   5685  HZ3 LYS   356      40.432  23.294  46.902  0.00  0.00
ATOM   5686  C   LYS   356      41.582  29.283  45.375  0.00  0.00
ATOM   5687  O   LYS   356      42.063  29.621  46.453  0.00  0.00
ATOM   5688  N   PHE   357      42.064  29.764  44.249  0.00  0.00
ATOM   5689  H   PHE   357      41.519  29.525  43.433  0.00  0.00
ATOM   5690  CA  PHE   357      43.322  30.551  44.164  0.00  0.00
ATOM   5691  HA  PHE   357      44.096  29.967  44.663  0.00  0.00
ATOM   5692  CB  PHE   357      43.697  30.863  42.730  0.00  0.00
ATOM   5693  HB2 PHE   357      42.790  30.938  42.129  0.00  0.00
ATOM   5694  HB3 PHE   357      44.329  31.751  42.757  0.00  0.00
ATOM   5695  CG  PHE   357      44.685  29.867  42.119  0.00  0.00
ATOM   5696  CD1 PHE   357      44.321  28.544  41.845  0.00  0.00
ATOM   5697  HD1 PHE   357      43.295  28.330  42.105  0.00  0.00
ATOM   5698  CE1 PHE   357      45.266  27.624  41.343  0.00  0.00
ATOM   5699  HE1 PHE   357      45.108  26.615  40.987  0.00  0.00
ATOM   5700  CZ  PHE   357      46.566  27.980  41.220  0.00  0.00
ATOM   5701  HZ  PHE   357      47.248  27.260  40.793  0.00  0.00
ATOM   5702  CE2 PHE   357      46.929  29.304  41.557  0.00  0.00
ATOM   5703  HE2 PHE   357      47.949  29.646  41.466  0.00  0.00
ATOM   5704  CD2 PHE   357      46.019  30.232  41.905  0.00  0.00
ATOM   5705  HD2 PHE   357      46.396  31.213  42.155  0.00  0.00
ATOM   5706  C   PHE   357      43.172  31.828  44.990  0.00  0.00
ATOM   5707  O   PHE   357      44.121  32.191  45.656  0.00  0.00
ATOM   5708  N   PHE   358      42.049  32.500  44.842  0.00  0.00
ATOM   5709  H   PHE   358      41.374  32.145  44.180  0.00  0.00
ATOM   5710  CA  PHE   358      41.686  33.759  45.502  0.00  0.00
ATOM   5711  HA  PHE   358      42.566  34.396  45.415  0.00  0.00
ATOM   5712  CB  PHE   358      40.610  34.480  44.782  0.00  0.00
ATOM   5713  HB2 PHE   358      39.735  33.849  44.629  0.00  0.00
ATOM   5714  HB3 PHE   358      40.294  35.306  45.419  0.00  0.00
ATOM   5715  CG  PHE   358      41.013  35.204  43.457  0.00  0.00
ATOM   5716  CD1 PHE   358      42.196  35.977  43.268  0.00  0.00
ATOM   5717  HD1 PHE   358      42.909  35.937  44.078  0.00  0.00
ATOM   5718  CE1 PHE   358      42.488  36.624  42.013  0.00  0.00
ATOM   5719  HE1 PHE   358      43.348  37.269  41.905  0.00  0.00
ATOM   5720  CZ  PHE   358      41.710  36.389  40.904  0.00  0.00
ATOM   5721  HZ  PHE   358      41.939  36.863  39.960  0.00  0.00
ATOM   5722  CE2 PHE   358      40.491  35.575  41.038  0.00  0.00
ATOM   5723  HE2 PHE   358      39.784  35.346  40.255  0.00  0.00
ATOM   5724  CD2 PHE   358      40.224  35.025  42.297  0.00  0.00
ATOM   5725  HD2 PHE   358      39.306  34.467  42.407  0.00  0.00
ATOM   5726  C   PHE   358      41.388  33.581  46.968  0.00  0.00
ATOM   5727  O   PHE   358      41.395  34.543  47.734  0.00  0.00
ATOM   5728  N   LYS   359      41.107  32.332  47.404  0.00  0.00
ATOM   5729  H   LYS   359      41.306  31.588  46.751  0.00  0.00
ATOM   5730  CA  LYS   359      40.561  31.986  48.739  0.00  0.00
ATOM   5731  HA  LYS   359      40.233  30.948  48.679  0.00  0.00
ATOM   5732  CB  LYS   359      41.556  32.036  49.938  0.00  0.00
ATOM   5733  HB2 LYS   359      41.726  33.046  50.313  0.00  0.00
ATOM   5734  HB3 LYS   359      41.122  31.402  50.711  0.00  0.00
ATOM   5735  CG  LYS   359      42.970  31.457  49.709  0.00  0.00
ATOM   5736  HG2 LYS   359      42.760  30.457  49.332  0.00  0.00
ATOM   5737  HG3 LYS   359      43.521  32.034  48.966  0.00  0.00
ATOM   5738  CD  LYS   359      43.689  31.383  51.076  0.00  0.00
ATOM   5739  HD2 LYS   359      43.778  32.403  51.453  0.00  0.00
ATOM   5740  HD3 LYS   359      43.082  30.817  51.783  0.00  0.00
ATOM   5741  CE  LYS   359      45.076  30.796  50.995  0.00  0.00
ATOM   5742  HE2 LYS   359      45.757  31.402  50.399  0.00  0.00
ATOM   5743  HE3 LYS   359      45.593  30.851  51.952  0.00  0.00
ATOM   5744  NZ  LYS   359      45.039  29.450  50.443  0.00  0.00
ATOM   5745  HZ1 LYS   359      44.970  29.513  49.438  0.00  0.00
ATOM   5746  HZ2 LYS   359      45.870  28.908  50.632  0.00  0.00
ATOM   5747  HZ3 LYS   359      44.276  28.958  50.885  0.00  0.00
ATOM   5748  C   LYS   359      39.241  32.700  49.111  0.00  0.00
ATOM   5749  O   LYS   359      39.008  33.071  50.289  0.00  0.00
ATOM   5750  N   VAL   360      38.267  32.900  48.186  0.00  0.00
ATOM   5751  H   VAL   360      38.354  32.349  47.342  0.00  0.00
ATOM   5752  CA  VAL   360      37.024  33.644  48.355  0.00  0.00
ATOM   5753  HA  VAL   360      37.134  34.224  49.270  0.00  0.00
ATOM   5754  CB  VAL   360      36.781  34.600  47.190  0.00  0.00
ATOM   5755  HB  VAL   360      35.871  35.184  47.325  0.00  0.00
ATOM   5756  CG1 VAL   360      37.939  35.670  47.260  0.00  0.00
ATOM   5757 1HG1 VAL   360      38.886  35.274  46.893  0.00  0.00
ATOM   5758 2HG1 VAL   360      37.557  36.494  46.658  0.00  0.00
ATOM   5759 3HG1 VAL   360      37.983  36.022  48.290  0.00  0.00
ATOM   5760  CG2 VAL   360      36.688  33.881  45.801  0.00  0.00
ATOM   5761 1HG2 VAL   360      36.398  34.466  44.929  0.00  0.00
ATOM   5762 2HG2 VAL   360      37.621  33.354  45.602  0.00  0.00
ATOM   5763 3HG2 VAL   360      35.884  33.161  45.954  0.00  0.00
ATOM   5764  C   VAL   360      35.832  32.712  48.554  0.00  0.00
ATOM   5765  O   VAL   360      35.946  31.511  48.434  0.00  0.00
ATOM   5766  N   LEU   361      34.663  33.305  48.870  0.00  0.00
ATOM   5767  H   LEU   361      34.759  34.255  49.198  0.00  0.00
ATOM   5768  CA  LEU   361      33.361  32.649  49.063  0.00  0.00
ATOM   5769  HA  LEU   361      33.600  31.608  49.280  0.00  0.00
ATOM   5770  CB  LEU   361      32.554  33.079  50.255  0.00  0.00
ATOM   5771  HB2 LEU   361      33.154  33.050  51.166  0.00  0.00
ATOM   5772  HB3 LEU   361      32.399  34.154  50.163  0.00  0.00
ATOM   5773  CG  LEU   361      31.214  32.410  50.428  0.00  0.00
ATOM   5774  HG  LEU   361      30.578  32.258  49.556  0.00  0.00
ATOM   5775  CD1 LEU   361      31.375  31.018  51.013  0.00  0.00
ATOM   5776 1HD1 LEU   361      31.933  31.152  51.941  0.00  0.00
ATOM   5777 2HD1 LEU   361      30.410  30.533  51.162  0.00  0.00
ATOM   5778 3HD1 LEU   361      31.975  30.474  50.284  0.00  0.00
ATOM   5779  CD2 LEU   361      30.349  33.325  51.440  0.00  0.00
ATOM   5780 1HD2 LEU   361      29.288  33.080  51.375  0.00  0.00
ATOM   5781 2HD2 LEU   361      30.804  33.210  52.423  0.00  0.00
ATOM   5782 3HD2 LEU   361      30.446  34.391  51.237  0.00  0.00
ATOM   5783  C   LEU   361      32.592  32.579  47.710  0.00  0.00
ATOM   5784  O   LEU   361      32.498  33.587  46.970  0.00  0.00
ATOM   5785  N   ASN   362      32.034  31.391  47.421  0.00  0.00
ATOM   5786  H   ASN   362      32.246  30.550  47.940  0.00  0.00
ATOM   5787  CA  ASN   362      31.105  31.099  46.298  0.00  0.00
ATOM   5788  HA  ASN   362      30.946  32.042  45.774  0.00  0.00
ATOM   5789  CB  ASN   362      31.936  30.246  45.299  0.00  0.00
ATOM   5790  HB2 ASN   362      33.006  30.446  45.360  0.00  0.00
ATOM   5791  HB3 ASN   362      31.769  29.254  45.719  0.00  0.00
ATOM   5792  CG  ASN   362      31.449  30.252  43.804  0.00  0.00
ATOM   5793  OD1 ASN   362      30.596  31.015  43.435  0.00  0.00
ATOM   5794  ND2 ASN   362      31.738  29.311  42.979  0.00  0.00
ATOM   5795 1HD2 ASN   362      31.714  29.593  42.011  0.00  0.00
ATOM   5796 2HD2 ASN   362      32.359  28.561  43.250  0.00  0.00
ATOM   5797  C   ASN   362      29.798  30.431  46.690  0.00  0.00
ATOM   5798  O   ASN   362      29.570  30.079  47.817  0.00  0.00
ATOM   5799  N   ARG   363      29.020  30.010  45.714  0.00  0.00
ATOM   5800  H   ARG   363      29.274  30.333  44.791  0.00  0.00
ATOM   5801  CA  ARG   363      27.805  29.210  45.886  0.00  0.00
ATOM   5802  HA  ARG   363      27.340  29.381  46.857  0.00  0.00
ATOM   5803  CB  ARG   363      26.768  29.591  44.848  0.00  0.00
ATOM   5804  HB2 ARG   363      25.799  29.109  44.975  0.00  0.00
ATOM   5805  HB3 ARG   363      26.545  30.627  45.099  0.00  0.00
ATOM   5806  CG  ARG   363      27.147  29.445  43.366  0.00  0.00
ATOM   5807  HG2 ARG   363      28.074  30.018  43.313  0.00  0.00
ATOM   5808  HG3 ARG   363      27.406  28.419  43.110  0.00  0.00
ATOM   5809  CD  ARG   363      26.014  29.934  42.489  0.00  0.00
ATOM   5810  HD2 ARG   363      25.390  29.104  42.159  0.00  0.00
ATOM   5811  HD3 ARG   363      25.398  30.643  43.041  0.00  0.00
ATOM   5812  NE  ARG   363      26.410  30.482  41.203  0.00  0.00
ATOM   5813  HE  ARG   363      27.320  30.916  41.262  0.00  0.00
ATOM   5814  CZ  ARG   363      25.896  30.326  40.013  0.00  0.00
ATOM   5815  NH1 ARG   363      24.845  29.594  39.887  0.00  0.00
ATOM   5816 1HH1 ARG   363      24.463  29.078  40.667  0.00  0.00
ATOM   5817 2HH1 ARG   363      24.345  29.615  39.011  0.00  0.00
ATOM   5818  NH2 ARG   363      26.411  30.822  38.919  0.00  0.00
ATOM   5819 1HH2 ARG   363      27.165  31.462  39.120  0.00  0.00
ATOM   5820 2HH2 ARG   363      26.054  30.752  37.977  0.00  0.00
ATOM   5821  C   ARG   363      28.133  27.706  45.773  0.00  0.00
ATOM   5822  O   ARG   363      29.287  27.329  45.385  0.00  0.00
ATOM   5823  N   LYS   364      27.320  26.792  46.340  0.00  0.00
ATOM   5824  H   LYS   364      26.460  27.151  46.729  0.00  0.00
ATOM   5825  CA  LYS   364      27.580  25.318  46.499  0.00  0.00
ATOM   5826  HA  LYS   364      28.610  25.173  46.823  0.00  0.00
ATOM   5827  CB  LYS   364      26.685  24.857  47.685  0.00  0.00
ATOM   5828  HB2 LYS   364      25.709  25.319  47.541  0.00  0.00
ATOM   5829  HB3 LYS   364      26.652  23.768  47.642  0.00  0.00
ATOM   5830  CG  LYS   364      27.254  25.279  49.103  0.00  0.00
ATOM   5831  HG2 LYS   364      28.294  24.958  49.141  0.00  0.00
ATOM   5832  HG3 LYS   364      27.241  26.334  49.377  0.00  0.00
ATOM   5833  CD  LYS   364      26.398  24.554  50.193  0.00  0.00
ATOM   5834  HD2 LYS   364      25.414  25.003  50.056  0.00  0.00
ATOM   5835  HD3 LYS   364      26.421  23.498  49.925  0.00  0.00
ATOM   5836  CE  LYS   364      26.909  24.572  51.601  0.00  0.00
ATOM   5837  HE2 LYS   364      26.299  23.887  52.190  0.00  0.00
ATOM   5838  HE3 LYS   364      27.924  24.176  51.612  0.00  0.00
ATOM   5839  NZ  LYS   364      26.884  25.878  52.173  0.00  0.00
ATOM   5840  HZ1 LYS   364      25.920  26.177  52.208  0.00  0.00
ATOM   5841  HZ2 LYS   364      27.294  25.848  53.095  0.00  0.00
ATOM   5842  HZ3 LYS   364      27.402  26.571  51.654  0.00  0.00
ATOM   5843  C   LYS   364      27.252  24.553  45.190  0.00  0.00
ATOM   5844  O   LYS   364      27.868  23.511  44.967  0.00  0.00
ATOM   5845  N   THR   365      26.242  25.013  44.423  0.00  0.00
ATOM   5846  H   THR   365      25.667  25.783  44.735  0.00  0.00
ATOM   5847  CA  THR   365      25.792  24.261  43.198  0.00  0.00
ATOM   5848  HA  THR   365      26.621  23.674  42.801  0.00  0.00
ATOM   5849  CB  THR   365      24.803  23.221  43.517  0.00  0.00
ATOM   5850  HB  THR   365      25.349  22.447  44.055  0.00  0.00
ATOM   5851  CG2 THR   365      23.613  23.626  44.385  0.00  0.00
ATOM   5852 1HG2 THR   365      23.107  24.419  43.834  0.00  0.00
ATOM   5853 2HG2 THR   365      22.985  22.750  44.551  0.00  0.00
ATOM   5854 3HG2 THR   365      23.944  24.036  45.339  0.00  0.00
ATOM   5855  OG1 THR   365      24.419  22.464  42.446  0.00  0.00
ATOM   5856  HG1 THR   365      25.209  22.094  42.046  0.00  0.00
ATOM   5857  C   THR   365      25.353  25.166  42.041  0.00  0.00
ATOM   5858  O   THR   365      24.779  26.252  42.244  0.00  0.00
ATOM   5859  N   TYR   366      25.466  24.743  40.781  0.00  0.00
ATOM   5860  H   TYR   366      26.129  24.015  40.557  0.00  0.00
ATOM   5861  CA  TYR   366      24.812  25.383  39.655  0.00  0.00
ATOM   5862  HA  TYR   366      24.880  26.455  39.844  0.00  0.00
ATOM   5863  CB  TYR   366      25.604  25.047  38.431  0.00  0.00
ATOM   5864  HB2 TYR   366      26.683  25.024  38.588  0.00  0.00
ATOM   5865  HB3 TYR   366      25.348  24.018  38.174  0.00  0.00
ATOM   5866  CG  TYR   366      25.304  25.894  37.185  0.00  0.00
ATOM   5867  CD1 TYR   366      25.773  27.143  37.006  0.00  0.00
ATOM   5868  HD1 TYR   366      26.356  27.657  37.757  0.00  0.00
ATOM   5869  CE1 TYR   366      25.346  27.946  35.972  0.00  0.00
ATOM   5870  HE1 TYR   366      25.693  28.968  35.984  0.00  0.00
ATOM   5871  CZ  TYR   366      24.404  27.470  35.021  0.00  0.00
ATOM   5872  OH  TYR   366      23.853  28.290  34.097  0.00  0.00
ATOM   5873  HH  TYR   366      24.263  29.157  34.081  0.00  0.00
ATOM   5874  CE2 TYR   366      24.045  26.120  35.117  0.00  0.00
ATOM   5875  HE2 TYR   366      23.369  25.751  34.358  0.00  0.00
ATOM   5876  CD2 TYR   366      24.563  25.366  36.131  0.00  0.00
ATOM   5877  HD2 TYR   366      24.253  24.342  36.287  0.00  0.00
ATOM   5878  C   TYR   366      23.328  24.985  39.604  0.00  0.00
ATOM   5879  O   TYR   366      22.557  25.641  39.008  0.00  0.00
ATOM   5880  N   LEU   367      22.887  24.007  40.371  0.00  0.00
ATOM   5881  H   LEU   367      23.594  23.579  40.952  0.00  0.00
ATOM   5882  CA  LEU   367      21.493  23.440  40.393  0.00  0.00
ATOM   5883  HA  LEU   367      21.040  23.496  39.403  0.00  0.00
ATOM   5884  CB  LEU   367      21.599  21.960  40.857  0.00  0.00
ATOM   5885  HB2 LEU   367      21.995  21.997  41.871  0.00  0.00
ATOM   5886  HB3 LEU   367      20.638  21.446  40.879  0.00  0.00
ATOM   5887  CG  LEU   367      22.445  21.170  39.861  0.00  0.00
ATOM   5888  HG  LEU   367      23.506  21.418  39.872  0.00  0.00
ATOM   5889  CD1 LEU   367      22.290  19.722  40.104  0.00  0.00
ATOM   5890 1HD1 LEU   367      21.420  19.304  39.597  0.00  0.00
ATOM   5891 2HD1 LEU   367      23.200  19.185  39.833  0.00  0.00
ATOM   5892 3HD1 LEU   367      22.123  19.491  41.154  0.00  0.00
ATOM   5893  CD2 LEU   367      22.134  21.402  38.375  0.00  0.00
ATOM   5894 1HD2 LEU   367      22.696  20.666  37.798  0.00  0.00
ATOM   5895 2HD2 LEU   367      21.086  21.287  38.098  0.00  0.00
ATOM   5896 3HD2 LEU   367      22.352  22.421  38.055  0.00  0.00
ATOM   5897  C   LEU   367      20.587  24.272  41.306  0.00  0.00
ATOM   5898  O   LEU   367      19.724  23.835  42.068  0.00  0.00
ATOM   5899  N   ASN   368      20.857  25.553  41.250  0.00  0.00
ATOM   5900  H   ASN   368      21.488  25.931  40.557  0.00  0.00
ATOM   5901  CA  ASN   368      20.327  26.599  42.155  0.00  0.00
ATOM   5902  HA  ASN   368      19.546  26.211  42.809  0.00  0.00
ATOM   5903  CB  ASN   368      21.438  27.167  43.004  0.00  0.00
ATOM   5904  HB2 ASN   368      21.015  27.599  43.910  0.00  0.00
ATOM   5905  HB3 ASN   368      22.029  26.343  43.399  0.00  0.00
ATOM   5906  CG  ASN   368      22.305  28.177  42.335  0.00  0.00
ATOM   5907  OD1 ASN   368      22.733  28.084  41.191  0.00  0.00
ATOM   5908  ND2 ASN   368      22.707  29.220  43.146  0.00  0.00
ATOM   5909 1HD2 ASN   368      23.228  29.951  42.683  0.00  0.00
ATOM   5910 2HD2 ASN   368      22.709  29.223  44.156  0.00  0.00
ATOM   5911  C   ASN   368      19.590  27.689  41.238  0.00  0.00
ATOM   5912  O   ASN   368      19.156  27.381  40.082  0.00  0.00
ATOM   5913  N   PHE   369      19.183  28.849  41.806  0.00  0.00
ATOM   5914  H   PHE   369      19.440  29.026  42.766  0.00  0.00
ATOM   5915  CA  PHE   369      18.298  29.808  41.118  0.00  0.00
ATOM   5916  HA  PHE   369      18.324  29.699  40.034  0.00  0.00
ATOM   5917  CB  PHE   369      16.860  29.617  41.690  0.00  0.00
ATOM   5918  HB2 PHE   369      17.054  29.512  42.758  0.00  0.00
ATOM   5919  HB3 PHE   369      16.230  30.470  41.436  0.00  0.00
ATOM   5920  CG  PHE   369      16.192  28.317  41.200  0.00  0.00
ATOM   5921  CD1 PHE   369      15.479  28.343  39.952  0.00  0.00
ATOM   5922  HD1 PHE   369      15.328  29.250  39.387  0.00  0.00
ATOM   5923  CE1 PHE   369      14.679  27.232  39.536  0.00  0.00
ATOM   5924  HE1 PHE   369      14.131  27.213  38.606  0.00  0.00
ATOM   5925  CZ  PHE   369      14.780  26.053  40.362  0.00  0.00
ATOM   5926  HZ  PHE   369      14.250  25.159  40.067  0.00  0.00
ATOM   5927  CE2 PHE   369      15.474  26.029  41.542  0.00  0.00
ATOM   5928  HE2 PHE   369      15.428  25.144  42.158  0.00  0.00
ATOM   5929  CD2 PHE   369      16.259  27.119  41.928  0.00  0.00
ATOM   5930  HD2 PHE   369      16.759  27.073  42.884  0.00  0.00
ATOM   5931  C   PHE   369      18.814  31.235  41.503  0.00  0.00
ATOM   5932  O   PHE   369      19.445  31.473  42.492  0.00  0.00
ATOM   5933  N   ASP   370      18.601  32.200  40.628  0.00  0.00
ATOM   5934  H   ASP   370      18.138  31.989  39.755  0.00  0.00
ATOM   5935  CA  ASP   370      19.163  33.552  40.765  0.00  0.00
ATOM   5936  HA  ASP   370      20.213  33.443  41.031  0.00  0.00
ATOM   5937  CB  ASP   370      18.903  34.416  39.569  0.00  0.00
ATOM   5938  HB2 ASP   370      17.843  34.676  39.581  0.00  0.00
ATOM   5939  HB3 ASP   370      19.569  35.278  39.567  0.00  0.00
ATOM   5940  CG  ASP   370      19.098  33.847  38.115  0.00  0.00
ATOM   5941  OD1 ASP   370      20.251  33.781  37.562  0.00  0.00
ATOM   5942  OD2 ASP   370      18.177  33.464  37.392  0.00  0.00
ATOM   5943  C   ASP   370      18.538  34.337  41.993  0.00  0.00
ATOM   5944  O   ASP   370      17.353  34.249  42.139  0.00  0.00
ATOM   5945  N   LYS   371      19.341  35.256  42.710  0.00  0.00
ATOM   5946  H   LYS   371      20.321  35.283  42.465  0.00  0.00
ATOM   5947  CA  LYS   371      18.992  35.938  43.948  0.00  0.00
ATOM   5948  HA  LYS   371      17.953  35.673  44.139  0.00  0.00
ATOM   5949  CB  LYS   371      19.830  35.430  45.151  0.00  0.00
ATOM   5950  HB2 LYS   371      20.845  35.811  45.035  0.00  0.00
ATOM   5951  HB3 LYS   371      19.398  36.030  45.952  0.00  0.00
ATOM   5952  CG  LYS   371      19.832  33.946  45.418  0.00  0.00
ATOM   5953  HG2 LYS   371      20.478  33.640  44.595  0.00  0.00
ATOM   5954  HG3 LYS   371      20.237  33.670  46.393  0.00  0.00
ATOM   5955  CD  LYS   371      18.435  33.252  45.263  0.00  0.00
ATOM   5956  HD2 LYS   371      17.759  33.674  46.006  0.00  0.00
ATOM   5957  HD3 LYS   371      17.987  33.329  44.272  0.00  0.00
ATOM   5958  CE  LYS   371      18.446  31.740  45.601  0.00  0.00
ATOM   5959  HE2 LYS   371      18.921  31.192  44.788  0.00  0.00
ATOM   5960  HE3 LYS   371      18.927  31.523  46.553  0.00  0.00
ATOM   5961  NZ  LYS   371      17.093  31.204  45.864  0.00  0.00
ATOM   5962  HZ1 LYS   371      16.496  31.407  45.075  0.00  0.00
ATOM   5963  HZ2 LYS   371      17.157  30.209  46.026  0.00  0.00
ATOM   5964  HZ3 LYS   371      16.726  31.558  46.735  0.00  0.00
ATOM   5965  C   LYS   371      19.047  37.417  43.754  0.00  0.00
ATOM   5966  O   LYS   371      17.925  37.936  43.690  0.00  0.00
ATOM   5967  N   ALA   372      20.203  38.073  43.687  0.00  0.00
ATOM   5968  H   ALA   372      21.080  37.575  43.685  0.00  0.00
[truncated: 196,928 more chars]
